# Supplementary material for: Chromosome-level genome assembly of Zizania latifolia provides insights into its seed shattering and phytocassane biosynthesis
Source: Commun Biol. 2022 Jan 11;5:36. doi: 10.1038/s42003-021-02993-3 (PMC8752815; doi:10.1038/s42003-021-02993-3)
Supplement: Supplementary file 3 — Supplementary Data 1 [file 42003_2021_2993_MOESM3_ESM.xlsx]

## Sheet: Supplementary Data 1
Supplementary Data 1. Functional annotation of protein-coding genes in the Chinese wild rice genome
Gene ID	COG class	COG class annotation	GO annotation	KEGG annotation	KOG class	KOG class annotation	Pfam annotation	Swissprot annotation	TrEMBL annotation	Nr annotation
Zla06G006050.1	--	--	Molecular Function: nucleotide binding (GO:0000166);; Biological Process: response to water deprivation (GO:0009414);; Biological Process: response to abscisic acid (GO:0009737);; Cellular Component: Cul4-RING E3 ubiquitin ligase complex (GO:0080008);;	--	[S]	Function unknown	--	--	Uncharacterized protein {ECO:0000313|EnsemblPlants:Traes_2DL_EC6B1E9EF.1} (Fragment) OS=Triticum aestivum (Wheat) PE=4 SV=1	PREDICTED: WD repeat-containing protein 76-like, partial [Oryza brachyantha]
Zla10G005490.1	[R]	General function prediction only	Molecular Function: nucleotide binding (GO:0000166);; Molecular Function: nucleic acid binding (GO:0003676);; Cellular Component: cytoplasmic vesicle (GO:0016023);;	--	[R]	General function prediction only	RNA recognition motif (a.k.a. RRM, RBD, or RNP domain)	Polyadenylate-binding protein-interacting protein 9 GN=CID9 OS=Arabidopsis thaliana (Mouse-ear cress) PE=3 SV=1	Uncharacterized protein {ECO:0000313|EnsemblPlants:Si017677m} OS=Setaria italica (Foxtail millet) PE=4 SV=1	PREDICTED: nucleolin 2-like [Setaria italica]
Zla01G001920.1	--	--	--	--	--	--	Protein of unknown function (DUF1639)	--	Putative uncharacterized protein {ECO:0000313|EMBL:EEE64644.1} OS=Oryza sativa subsp. japonica (Rice) PE=4 SV=1	hypothetical protein OsJ_19498 [Oryza sativa Japonica Group]
Zla01G008260.1	--	--	Molecular Function: binding (GO:0005488);; Cellular Component: membrane (GO:0016020);; Molecular Function: oxidoreductase activity (GO:0016491);;	--	--	--	--	--	Uncharacterized protein {ECO:0000313|EnsemblPlants:ORGLA04G0010800.1} OS=Oryza glaberrima (African rice) PE=4 SV=1	OSIGBa0126J24.8 [Oryza sativa Indica Group]
Zla14G007170.1	[IQR]	--	Molecular Function: nucleotide binding (GO:0000166);; Molecular Function: oxidoreductase activity (GO:0016491);; Biological Process: starch biosynthetic process (GO:0019252);; Biological Process: oxidation-reduction process (GO:0055114);;	--	[R]	General function prediction only	--	Poly(A)-specific ribonuclease PARN-like GN=At3g25430 OS=Arabidopsis thaliana (Mouse-ear cress) PE=2 SV=1	Putative uncharacterized protein {ECO:0000313|EMBL:EAY95130.1} OS=Oryza sativa subsp. indica (Rice) PE=4 SV=1	hypothetical protein OsI_16948 [Oryza sativa Indica Group]
Zla13G014940.1	--	--	Biological Process: metabolic process (GO:0008152);; Cellular Component: membrane (GO:0016020);; Molecular Function: transferase activity, transferring hexosyl groups (GO:0016758);;	--	[GC]	--	UDP-glucoronosyl and UDP-glucosyl transferase	UDP-glycosyltransferase 92A1 GN=UGT92A1 OS=Arabidopsis thaliana (Mouse-ear cress) PE=2 SV=1	Uncharacterized protein {ECO:0000313|EnsemblPlants:OB04G14640.1} OS=Oryza brachyantha PE=3 SV=1	PREDICTED: UDP-glycosyltransferase 92A1-like [Oryza brachyantha]
Zla0G000880.1	--	--	--	K09338|4.64246e-12|osa:4332147|K09338 homeobox-leucine zipper protein | (RefSeq) Hox19, OJ1017C11.5, OJ1781E12.8, OsHox19; homeobox-leucine zipper protein HOX19	--	--	--	Homeobox-leucine zipper protein HOX19 OS=Oryza sativa subsp. japonica (Rice) PE=2 SV=1	Uncharacterized protein {ECO:0000313|EnsemblPlants:ORGLA03G0089600.1} OS=Oryza glaberrima (African rice) PE=4 SV=1	RecName: Full=Homeobox-leucine zipper protein HOX19; AltName: Full=HD-ZIP protein HOX19; AltName: Full=Homeodomain transcription factor HOX19; AltName: Full=OsHox19 [Oryza sativa Japonica Group]
Zla04G036220.1	[LKJ]	--	Biological Process: nuclear-transcribed mRNA catabolic process, nonsense-mediated decay (GO:0000184);; Molecular Function: RNA binding (GO:0003723);; Molecular Function: ATP binding (GO:0005524);; Cellular Component: nucleus (GO:0005634);; Biological Process: rRNA processing (GO:0006364);; Molecular Function: ATP-dependent helicase activity (GO:0008026);;	K12823|0|bdi:100832027|K12823 ATP-dependent RNA helicase DDX5/DBP2 [EC:3.6.4.13] | (RefSeq) DEAD-box ATP-dependent RNA helicase 30	[A]	RNA processing and modification	DEAD/DEAH box helicase	DEAD-box ATP-dependent RNA helicase 30 OS=Oryza sativa subsp. japonica (Rice) PE=2 SV=2	Uncharacterized protein {ECO:0000313|EnsemblPlants:BRADI2G58360.1} OS=Brachypodium distachyon (Purple false brome) PE=3 SV=1	PREDICTED: DEAD-box ATP-dependent RNA helicase 30 [Brachypodium distachyon]
Zla06G005540.1	--	--	Molecular Function: DNA binding (GO:0003677);; Molecular Function: DNA-binding transcription factor activity (GO:0003700);; Cellular Component: nucleus (GO:0005634);; Biological Process: regulation of transcription, DNA-templated (GO:0006355);; Biological Process: iron ion transport (GO:0006826);; Biological Process: cellular response to iron ion starvation (GO:0010106);; Biological Process: resp…	--	[K]	Transcription	SRF-type transcription factor (DNA-binding and dimerisation domain)	MADS-box transcription factor 26 GN=P0498H04.24 OS=Oryza sativa subsp. japonica (Rice) PE=2 SV=1	Putative uncharacterized protein {ECO:0000313|EMBL:EEE65390.1} OS=Oryza sativa subsp. japonica (Rice) PE=4 SV=1	hypothetical protein OsJ_20712 [Oryza sativa Japonica Group]
Zla05G025700.1	[Q]	Secondary metabolites biosynthesis, transport and catabolism	Molecular Function: monooxygenase activity (GO:0004497);; Molecular Function: iron ion binding (GO:0005506);; Molecular Function: electron transfer activity (GO:0009055);; Cellular Component: cytoplasmic vesicle (GO:0016023);; Molecular Function: oxidoreductase activity, acting on paired donors, with incorporation or reduction of molecular oxygen (GO:0016705);; Molecular Function: heme binding (G…	--	[QI]	--	Cytochrome P450	Cytochrome P450 86B1 GN=CYP86B1 OS=Arabidopsis thaliana (Mouse-ear cress) PE=2 SV=1	Cytochrome P450 family protein, expressed {ECO:0000313|EMBL:ABF93894.1} OS=Oryza sativa subsp. japonica (Rice) PE=3 SV=1	hypothetical protein OsI_09948 [Oryza sativa Indica Group]
Zla02G030280.1	--	--	--	--	--	--	Putative S-adenosyl-L-methionine-dependent methyltransferase	--	Uncharacterized protein {ECO:0000313|EMBL:EEE55868.1} OS=Oryza sativa subsp. japonica (Rice) PE=4 SV=1	PREDICTED: uncharacterized protein LOC102704307 [Oryza brachyantha]
Zla03G016860.1	--	--	Cellular Component: plastid (GO:0009536);;	--	--	--	--	--	cDNA clone:J023116K03, full insert sequence {ECO:0000313|EMBL:BAG93995.1} OS=Oryza sativa subsp. japonica (Rice) PE=2 SV=1	Os10g0478100 [Oryza sativa Japonica Group]
Zla02G016620.1	[R]	General function prediction only	Molecular Function: nucleotide binding (GO:0000166);; Cellular Component: nuclear envelope (GO:0005635);; Cellular Component: heterotrimeric G-protein complex (GO:0005834);; Biological Process: protein targeting to mitochondrion (GO:0006626);; Biological Process: fatty acid beta-oxidation (GO:0006635);; Biological Process: proteasome-mediated ubiquitin-dependent protein catabolic process (GO:0043…	K14299|0|osa:4326622|K14299 nucleoporin SEH1 | (RefSeq) protein SEH1	[YU]	--	WD domain, G-beta repeat	Protein SEH1 {ECO:0000303|PubMed:21189294} OS=Arabidopsis thaliana (Mouse-ear cress) PE=1 SV=1	Uncharacterized protein {ECO:0000313|EnsemblPlants:ORGLA01G0185100.1} OS=Oryza glaberrima (African rice) PE=4 SV=1	PREDICTED: nucleoporin seh1-B-like [Oryza brachyantha]
Zla01G019920.1	[GEPR]	--	Molecular Function: carbohydrate:proton symporter activity (GO:0005351);; Biological Process: carbohydrate transport (GO:0008643);; Cellular Component: integral component of membrane (GO:0016021);; Biological Process: transmembrane transport (GO:0055085);;	--	[R]	General function prediction only	Sugar (and other) transporter	Probable polyol transporter 6 GN=PLT6 OS=Arabidopsis thaliana (Mouse-ear cress) PE=2 SV=2	Putative sugar transporter {ECO:0000313|EMBL:AAK13147.1} OS=Oryza sativa subsp. japonica (Rice) PE=3 SV=1	Putative sugar transporter [Oryza sativa Japonica Group]
Zla15G003940.1	[T]	Signal transduction mechanisms	Molecular Function: phosphorelay sensor kinase activity (GO:0000155);; Molecular Function: phosphorelay response regulator activity (GO:0000156);; Molecular Function: ATP binding (GO:0005524);; Cellular Component: vacuole (GO:0005773);; Biological Process: regulation of transcription, DNA-templated (GO:0006355);; Biological Process: cytokinin-activated signaling pathway (GO:0009736);; Biological …	--	[T]	Signal transduction mechanisms	Histidine kinase-, DNA gyrase B-, and HSP90-like ATPase	Histidine kinase 5 GN=MAJ23.80 OS=Arabidopsis thaliana (Mouse-ear cress) PE=1 SV=1	Uncharacterized protein {ECO:0000313|EnsemblPlants:ORGLA06G0194400.1} OS=Oryza glaberrima (African rice) PE=4 SV=1	hypothetical protein OsI_23953 [Oryza sativa Indica Group]
Zla14G010090.1	--	--	Cellular Component: mitochondrion (GO:0005739);; Molecular Function: transferase activity, transferring glycosyl groups (GO:0016757);;	--	[GC]	--	UDP-glucoronosyl and UDP-glucosyl transferase	UDP-glycosyltransferase 90A1 GN=UGT90A1 OS=Arabidopsis thaliana (Mouse-ear cress) PE=2 SV=1	Putative uncharacterized protein {ECO:0000313|EMBL:EAZ08646.1} OS=Oryza sativa subsp. indica (Rice) PE=3 SV=1	PREDICTED: UDP-glycosyltransferase 90A1-like [Setaria italica]
Zla05G007460.1	--	--	Molecular Function: iron ion binding (GO:0005506);; Cellular Component: chloroplast (GO:0009507);; Biological Process: response to abscisic acid (GO:0009737);; Biological Process: response to jasmonic acid (GO:0009753);; Biological Process: defense response to bacterium, incompatible interaction (GO:0009816);; Molecular Function: linoleate 13S-lipoxygenase activity (GO:0016165);; Biological Proce…	K15718|0|obr:102699485|K15718 linoleate 9S-lipoxygenase [EC:1.13.11.58] | (RefSeq) probable linoleate 9S-lipoxygenase 4	--	--	Lipoxygenase	Probable linoleate 9S-lipoxygenase 4 OS=Oryza sativa subsp. japonica (Rice) PE=2 SV=1	Lipoxygenase {ECO:0000256|RuleBase:RU003975} OS=Oryza brachyantha PE=3 SV=1	PREDICTED: probable linoleate 9S-lipoxygenase 4-like [Oryza brachyantha]
Zla01G013460.1	[KAD]	--	Molecular Function: binding (GO:0005488);;	--	[K]	Transcription	Myb-like DNA-binding domain	Myb-related protein MYBAS2 OS=Oryza sativa subsp. japonica (Rice) PE=2 SV=1	Putative uncharacterized protein {ECO:0000313|EMBL:EEE62101.1} OS=Oryza sativa subsp. japonica (Rice) PE=4 SV=1	hypothetical protein OsJ_16885 [Oryza sativa Japonica Group]
Zla02G007930.1	--	--	Cellular Component: plastid (GO:0009536);; Biological Process: pollen development (GO:0009555);;	--	--	--	--	COBRA-like protein 3 (Precursor) GN=OSJNBa0073E05.6 OS=Oryza sativa subsp. japonica (Rice) PE=2 SV=1	Putative uncharacterized protein {ECO:0000313|EMBL:EEE69064.1} OS=Oryza sativa subsp. japonica (Rice) PE=4 SV=1	hypothetical protein OsI_34530 [Oryza sativa Indica Group]
Zla07G016460.1	--	--	Cellular Component: exocyst (GO:0000145);; Cellular Component: cytosol (GO:0005829);; Cellular Component: plasma membrane (GO:0005886);; Biological Process: exocytosis (GO:0006887);;	K07195|0|osa:4335639|K07195 exocyst complex component 7 | (RefSeq) exocyst complex component EXO70A1	[U]	Intracellular trafficking, secretion, and vesicular transport	Exo70 exocyst complex subunit	Exocyst complex component EXO70A1 GN=EXO70A1 OS=Arabidopsis thaliana (Mouse-ear cress) PE=1 SV=1	Uncharacterized protein {ECO:0000313|EnsemblPlants:ORGLA02G0340900.1} OS=Oryza glaberrima (African rice) PE=4 SV=1	hypothetical protein OsI_15625 [Oryza sativa Indica Group]
Zla04G033090.1	[C]	Energy production and conversion	Cellular Component: vacuolar proton-transporting V-type ATPase, V0 domain (GO:0000220);; Cellular Component: endosome (GO:0005768);; Cellular Component: trans-Golgi network (GO:0005802);; Biological Process: obsolete ATP catabolic process (GO:0006200);; Cellular Component: trans-Golgi network transport vesicle membrane (GO:0012510);; Molecular Function: proton transmembrane transporter activity (…	K02154|0|osa:4327412|K02154 V-type H+-transporting ATPase subunit a | (RefSeq) V-type proton ATPase subunit a1	[C]	Energy production and conversion	V-type ATPase 116kDa subunit family	V-type proton ATPase subunit a1 GN=VHA-a1 OS=Arabidopsis thaliana (Mouse-ear cress) PE=2 SV=1	V-type proton ATPase subunit a {ECO:0000256|RuleBase:RU361189} OS=Oryza sativa subsp. japonica (Rice) PE=2 SV=1	Os01g0834200 [Oryza sativa Japonica Group]
Zla03G008420.1	--	--	Cellular Component: plastid (GO:0009536);;	--	--	--	--	--	Uncharacterized protein {ECO:0000313|EMBL:AFW62558.1, ECO:0000313|EnsemblPlants:GRMZM5G862016_P01} OS=Zea mays (Maize) PE=4 SV=1	hypothetical protein ZEAMMB73_716887 [Zea mays]
Zla04G037680.1	--	--	--	--	--	--	--	Classical arabinogalactan protein 26 (Precursor) GN=AGP26 OS=Arabidopsis thaliana (Mouse-ear cress) PE=2 SV=2	Uncharacterized protein {ECO:0000313|EnsemblPlants:ORGLA01G0371000.1} OS=Oryza glaberrima (African rice) PE=4 SV=1	hypothetical protein SORBIDRAFT_03g045310 [Sorghum bicolor]
Zla01G006170.1	[GEPR]	--	Molecular Function: inorganic phosphate transmembrane transporter activity (GO:0005315);; Molecular Function: carbohydrate:proton symporter activity (GO:0005351);; Molecular Function: organic anion transmembrane transporter activity (GO:0008514);; Biological Process: nitrate transport (GO:0015706);; Biological Process: organic anion transport (GO:0015711);; Cellular Component: integral component …	--	[G]	Carbohydrate transport and metabolism	Major Facilitator Superfamily	Probable anion transporter 2, chloroplastic (Precursor) GN=OJ1576_F01.6 OS=Oryza sativa subsp. japonica (Rice) PE=2 SV=1	Uncharacterized protein {ECO:0000313|EnsemblPlants:ORGLA05G0161900.1} OS=Oryza glaberrima (African rice) PE=4 SV=1	Os05g0451100 [Oryza sativa Japonica Group]
Zla05G003360.1	--	--	Cellular Component: mitochondrion (GO:0005739);; Cellular Component: cytoplasmic vesicle (GO:0016023);;	--	--	--	GDSL/SGNH-like Acyl-Esterase family found in Pmr5 and Cas1p	Protein trichome birefringence-like 33 GN=TBL33 OS=Arabidopsis thaliana (Mouse-ear cress) PE=2 SV=1	Uncharacterized protein {ECO:0000313|EnsemblPlants:MLOC_54362.3} OS=Hordeum vulgare var. distichum (Domesticated barley) PE=4 SV=1	PREDICTED: protein YLS7-like [Oryza brachyantha]
Zla04G027770.1	--	--	Molecular Function: zinc ion binding (GO:0008270);; Cellular Component: membrane (GO:0016020);;	--	[O]	Posttranslational modification, protein turnover, chaperones	Ring finger domain	E3 ubiquitin-protein ligase At4g11680 GN=At4g11680 OS=Arabidopsis thaliana (Mouse-ear cress) PE=2 SV=1	Putative uncharacterized protein {ECO:0000313|EMBL:EAY75518.1} OS=Oryza sativa subsp. indica (Rice) PE=4 SV=1	hypothetical protein OsI_03422 [Oryza sativa Indica Group]
Zla11G011770.1	--	--	Molecular Function: calmodulin binding (GO:0005516);; Biological Process: pentose-phosphate shunt (GO:0006098);; Cellular Component: chloroplast thylakoid lumen (GO:0009543);; Biological Process: photosynthetic electron transport in photosystem I (GO:0009773);; Biological Process: cysteine biosynthetic process (GO:0019344);; Cellular Component: chloroplast photosystem I (GO:0030093);; Biological …	K02701|2.19432e-53|osa:4351694|K02701 photosystem I subunit PsaN | (RefSeq) photosystem I reaction center subunit N, chloroplastic	--	--	Photosystem I reaction centre subunit N (PSAN or PSI-N)	Photosystem I reaction center subunit N, chloroplastic (Precursor) GN=PSAN OS=Hordeum vulgare (Barley) PE=2 SV=1	Uncharacterized protein {ECO:0000313|EnsemblPlants:ORGLA12G0049400.1} OS=Oryza glaberrima (African rice) PE=4 SV=1	Os12g0189400 [Oryza sativa Japonica Group]
Zla04G003510.1	--	--	Molecular Function: protein serine/threonine kinase activity (GO:0004674);; Molecular Function: ATP binding (GO:0005524);; Cellular Component: plasma membrane (GO:0005886);; Biological Process: protein phosphorylation (GO:0006468);; Cellular Component: integral component of membrane (GO:0016021);;	--	--	--	Leucine Rich repeats (2 copies)	Probable LRR receptor-like serine/threonine-protein kinase At4g26540 (Precursor) GN=At4g26540 OS=Arabidopsis thaliana (Mouse-ear cress) PE=2 SV=1	Putative uncharacterized protein {ECO:0000313|EMBL:EAZ07465.1} OS=Oryza sativa subsp. indica (Rice) PE=4 SV=1	hypothetical protein OsI_29720 [Oryza sativa Indica Group]
Zla15G011200.1	--	--	--	--	--	--	Domain of unknown function (DUF4228)	Uncharacterized protein At1g66480 GN=At1g66480 OS=Arabidopsis thaliana (Mouse-ear cress) PE=2 SV=1	Putative uncharacterized protein {ECO:0000313|EMBL:EEC80354.1} OS=Oryza sativa subsp. indica (Rice) PE=4 SV=1	hypothetical protein OsI_22441 [Oryza sativa Indica Group]
Zla06G007070.1	--	--	--	K18835|0|osa:4336126|K18835 WRKY transcription factor 2 | (RefSeq) WRKY10, WRKY2; WRKY transcription factor SUSIBA2	--	--	WRKY DNA -binding domain	Probable WRKY transcription factor 2 GN=WRKY2 OS=Arabidopsis thaliana (Mouse-ear cress) PE=2 SV=1	Putative uncharacterized protein {ECO:0000313|EMBL:EEC77455.1} OS=Oryza sativa subsp. indica (Rice) PE=4 SV=1	hypothetical protein OsI_16268 [Oryza sativa Indica Group]
Zla02G017140.1	[Q]	Secondary metabolites biosynthesis, transport and catabolism	Molecular Function: monooxygenase activity (GO:0004497);; Molecular Function: iron ion binding (GO:0005506);; Cellular Component: endoplasmic reticulum (GO:0005783);; Molecular Function: electron transfer activity (GO:0009055);; Molecular Function: oxidoreductase activity, acting on paired donors, with incorporation or reduction of molecular oxygen (GO:0016705);; Molecular Function: heme binding …	--	[QI]	--	Cytochrome P450	Cytochrome P450 72A15 GN=CYP72A15 OS=Arabidopsis thaliana (Mouse-ear cress) PE=2 SV=1	cDNA, clone: J100002I07, full insert sequence {ECO:0000313|EMBL:BAH01411.1} OS=Oryza sativa subsp. japonica (Rice) PE=2 SV=1	unnamed protein product [Oryza sativa Japonica Group]
Zla15G012590.1	--	--	--	--	--	--	--	--	Putative uncharacterized protein Sb06g024470 {ECO:0000313|EMBL:EES11222.1} OS=Sorghum bicolor (Sorghum) PE=4 SV=1	hypothetical protein SORBIDRAFT_01g046970 [Sorghum bicolor]
Zla02G012670.1	--	--	--	--	--	--	--	--	Uncharacterized protein {ECO:0000313|EnsemblPlants:ORGLA01G0131400.1} OS=Oryza glaberrima (African rice) PE=4 SV=1	hypothetical protein [Oryza sativa Japonica Group]
Zla06G006000.1	--	--	Cellular Component: plastid (GO:0009536);;	--	--	--	--	--	Putative uncharacterized protein {ECO:0000313|EMBL:EEE61095.1} OS=Oryza sativa subsp. japonica (Rice) PE=4 SV=1	hypothetical protein OsJ_14997 [Oryza sativa Japonica Group]
Zla01G012110.1	[O]	Posttranslational modification, protein turnover, chaperones	Cellular Component: ubiquitin ligase complex (GO:0000151);; Molecular Function: ubiquitin-protein transferase activity (GO:0004842);; Cellular Component: nucleus (GO:0005634);; Cellular Component: cytoplasm (GO:0005737);; Biological Process: ubiquitin-dependent protein catabolic process (GO:0042787);;	K10589|0|obr:102701079|K10589 ubiquitin-protein ligase E3 C [EC:2.3.2.26] | (RefSeq) E3 ubiquitin-protein ligase UPL6	[O]	Posttranslational modification, protein turnover, chaperones	HECT-domain (ubiquitin-transferase)	E3 ubiquitin-protein ligase UPL6 GN=UPL6 OS=Arabidopsis thaliana (Mouse-ear cress) PE=2 SV=1	Uncharacterized protein {ECO:0000313|EnsemblPlants:OB05G13840.1} OS=Oryza brachyantha PE=4 SV=1	PREDICTED: E3 ubiquitin-protein ligase UPL6-like isoform X1 [Oryza brachyantha]
Zla06G001550.1	[S]	Function unknown	Biological Process: carbohydrate metabolic process (GO:0005975);; Molecular Function: transferase activity (GO:0016740);;	K07432|9.51376e-61|obr:102720594|K07432 beta-1,4-N-acetylglucosaminyltransferase [EC:2.4.1.141] | (RefSeq) UDP-N-acetylglucosamine transferase subunit ALG13 homolog	[R]	General function prediction only	Glycosyltransferase family 28 C-terminal domain	--	Uncharacterized protein {ECO:0000313|EnsemblPlants:OB04G15440.1} OS=Oryza brachyantha PE=4 SV=1	PREDICTED: UDP-N-acetylglucosamine transferase subunit ALG13 homolog [Oryza brachyantha]
Zla13G012320.1	--	--	Cellular Component: cytoplasmic vesicle (GO:0016023);;	--	--	--	Procyclic acidic repetitive protein (PARP)	--	Uncharacterized protein {ECO:0000313|EMBL:AFI71855.1} OS=Oryza sativa (Rice) PE=2 SV=1	Os05g0225800 [Oryza sativa Japonica Group]
Zla16G001840.1	--	--	Cellular Component: mitochondrion (GO:0005739);; Cellular Component: membrane (GO:0016020);;	--	--	--	--	--	Uncharacterized protein {ECO:0000313|EnsemblPlants:BRADI1G19120.1} OS=Brachypodium distachyon (Purple false brome) PE=4 SV=1	PREDICTED: uncharacterized protein LOC100829367 [Brachypodium distachyon]
Zla14G010390.1	[J]	Translation, ribosomal structure and biogenesis	Molecular Function: ATP binding (GO:0005524);; Cellular Component: cytosol (GO:0005829);; Biological Process: reciprocal meiotic recombination (GO:0007131);; Biological Process: tRNA processing (GO:0008033);; Molecular Function: zinc ion binding (GO:0008270);; Biological Process: cytokinin biosynthetic process (GO:0009691);; Molecular Function: AMP dimethylallyltransferase activity (GO:0009824);;…	K00791|9.54452e-21|sbi:SORBI_03g047160|K00791 tRNA dimethylallyltransferase [EC:2.5.1.75] | (RefSeq) SORBIDRAFT_03g047160, Sb03g047160; hypothetical protein	[J]	Translation, ribosomal structure and biogenesis	--	Adenylate isopentenyltransferase 6, chloroplastic (Precursor) GN=IPT6 OS=Arabidopsis thaliana (Mouse-ear cress) PE=2 SV=1	Isopentenyl transferase {ECO:0000313|EMBL:ACF98450.1} OS=Zea mays (Maize) PE=2 SV=1	isopentenyl transferase [Zea mays]
Zla04G013280.1	--	--	Cellular Component: mitochondrion (GO:0005739);; Molecular Function: methyltransferase activity (GO:0008168);; Biological Process: methylation (GO:0032259);;	--	--	--	Methyltransferase domain	--	Uncharacterized protein {ECO:0000313|EnsemblPlants:Si015593m} (Fragment) OS=Setaria italica (Foxtail millet) PE=4 SV=1	hypothetical protein [Oryza sativa Japonica Group]
Zla05G024170.1	--	--	Cellular Component: mitochondrion (GO:0005739);; Cellular Component: chloroplast (GO:0009507);;	--	--	--	GDP-fucose protein O-fucosyltransferase	Uncharacterized protein At1g04910 GN=At1g04910 OS=Arabidopsis thaliana (Mouse-ear cress) PE=2 SV=1	Putative uncharacterized protein {ECO:0000313|EMBL:EEC74596.1} OS=Oryza sativa subsp. indica (Rice) PE=4 SV=1	hypothetical protein OsI_10181 [Oryza sativa Indica Group]
Zla08G020290.1	[B]	Chromatin structure and dynamics	Molecular Function: DNA-binding transcription factor activity (GO:0003700);; Cellular Component: nucleus (GO:0005634);; Cellular Component: mitochondrion (GO:0005739);; Biological Process: abscisic acid-activated signaling pathway (GO:0009738);; Biological Process: embryo development ending in seed dormancy (GO:0009793);; Molecular Function: activating transcription factor binding (GO:0033613);; …	--	[K]	Transcription	Histone-like transcription factor (CBF/NF-Y) and archaeal histone	Nuclear transcription factor Y subunit B-6 GN=MNJ7.26 OS=Arabidopsis thaliana (Mouse-ear cress) PE=1 SV=2	Uncharacterized protein {ECO:0000313|EnsemblPlants:OB02G37940.1} OS=Oryza brachyantha PE=4 SV=1	PREDICTED: nuclear transcription factor Y subunit B-2-like [Oryza brachyantha]
Zla09G006630.1	--	--	Cellular Component: endoplasmic reticulum lumen (GO:0005788);; Biological Process: embryo development (GO:0009790);; Biological Process: pollen tube guidance (GO:0010183);; Cellular Component: membrane (GO:0016020);; Biological Process: maintenance of protein localization in endoplasmic reticulum (GO:0035437);;	--	[S]	Function unknown	Eukaryotic membrane protein family	Protein POLLEN DEFECTIVE IN GUIDANCE 1 GN=POD1 OS=Arabidopsis thaliana (Mouse-ear cress) PE=1 SV=1	Uncharacterized protein {ECO:0000313|EnsemblPlants:GRMZM2G347645_P01} OS=Zea mays (Maize) PE=4 SV=1	PREDICTED: uncharacterized protein LOC100383976 isoform X1 [Zea mays]
Zla0G001550.1	[MG]	--	--	K08679|0|osa:4332258|K08679 UDP-glucuronate 4-epimerase [EC:5.1.3.6] | (RefSeq) UDP-glucuronate 4-epimerase 3	[M]	Cell wall/membrane/envelope biogenesis	NAD dependent epimerase/dehydratase family	UDP-glucuronate 4-epimerase 3 GN=GAE3 OS=Arabidopsis thaliana (Mouse-ear cress) PE=2 SV=1	Uncharacterized protein {ECO:0000313|EnsemblPlants:ORGLA03G0102400.1} OS=Oryza glaberrima (African rice) PE=4 SV=1	Os03g0249500 [Oryza sativa Japonica Group]
Zla15G013850.1	[QR]	--	Cellular Component: plasma membrane (GO:0005886);; Molecular Function: S-adenosylmethionine-dependent methyltransferase activity (GO:0008757);; Cellular Component: chloroplast envelope (GO:0009941);; Biological Process: methylation (GO:0032259);;	--	--	--	Thiopurine S-methyltransferase (TPMT)	Probable thiol methyltransferase 2 GN=HOL3 OS=Arabidopsis thaliana (Mouse-ear cress) PE=1 SV=1	cDNA clone:006-301-H08, full insert sequence {ECO:0000313|EMBL:BAG87847.1} OS=Oryza sativa subsp. japonica (Rice) PE=2 SV=1	unnamed protein product [Oryza sativa Japonica Group]
Zla10G007270.1	[S]	Function unknown	--	K13115|0|osa:4329178|K13115 coiled-coil domain-containing protein 130 | (RefSeq) coiled-coil domain-containing protein 130	[S]	Function unknown	Family of unknown function (DUF572)	--	Putative uncharacterized protein {ECO:0000313|EMBL:EAY85621.1} OS=Oryza sativa subsp. indica (Rice) PE=4 SV=1	Os02g0324300 [Oryza sativa Japonica Group]
Zla15G010780.1	--	--	Molecular Function: DNA binding (GO:0003677);; Molecular Function: DNA-binding transcription factor activity (GO:0003700);; Cellular Component: nucleus (GO:0005634);; Cellular Component: transcription factor complex (GO:0005667);; Biological Process: regulation of transcription, DNA-templated (GO:0006355);; Biological Process: negative regulation of DNA endoreduplication (GO:0032876);;	K09391|0|sbi:SORBI_10g008800|K09391 transcription factor E2F7/8 | (RefSeq) SORBIDRAFT_10g008800, Sb10g008800; hypothetical protein	[K]	Transcription	E2F/DP family winged-helix DNA-binding domain	E2F transcription factor-like E2FE GN=T24C20.40 OS=Arabidopsis thaliana (Mouse-ear cress) PE=2 SV=1	Putative uncharacterized protein Sb10g008800 {ECO:0000313|EMBL:EER88156.1} OS=Sorghum bicolor (Sorghum) PE=3 SV=1	hypothetical protein SORBIDRAFT_10g008800 [Sorghum bicolor]
Zla01G027090.1	[S]	Function unknown	Cellular Component: cytosol (GO:0005829);;	K09705|2.62501e-138|osa:4345750|K09705 uncharacterized protein | (RefSeq) uncharacterized LOC4345750	--	--	Cupin superfamily (DUF985)	--	Putative uncharacterized protein {ECO:0000313|EMBL:EAZ07218.1} OS=Oryza sativa subsp. indica (Rice) PE=4 SV=1	Os08g0455800 [Oryza sativa Japonica Group]
Zla06G004990.1	--	--	Cellular Component: mitochondrion (GO:0005739);; Biological Process: ubiquitin-dependent protein catabolic process (GO:0006511);; Biological Process: photorespiration (GO:0009853);; Biological Process: response to misfolded protein (GO:0051788);; Biological Process: proteasome core complex assembly (GO:0080129);;	--	--	--	--	--	Uncharacterized protein {ECO:0000313|EnsemblPlants:OB04G20270.1} OS=Oryza brachyantha PE=4 SV=1	PREDICTED: uncharacterized protein LOC102714005 [Oryza brachyantha]
Zla03G027620.1	[G]	Carbohydrate transport and metabolism	Biological Process: biosynthetic process (GO:0009058);; Cellular Component: cytoplasmic vesicle (GO:0016023);; Molecular Function: strictosidine synthase activity (GO:0016844);;	--	[R]	General function prediction only	Strictosidine synthase	Protein STRICTOSIDINE SYNTHASE-LIKE 10 {ECO:0000303|PubMed:10777701} (Precursor) OS=Arabidopsis thaliana (Mouse-ear cress) PE=2 SV=1	Strictosidine synthase family protein, expressed {ECO:0000313|EMBL:ABA95780.1} OS=Oryza sativa subsp. japonica (Rice) PE=4 SV=1	Strictosidine synthase family protein, expressed [Oryza sativa Japonica Group]
Zla01G021950.1	[G]	Carbohydrate transport and metabolism	Molecular Function: 6-phosphofructokinase activity (GO:0003872);; Molecular Function: ATP binding (GO:0005524);; Cellular Component: 6-phosphofructokinase complex (GO:0005945);; Biological Process: fructose 6-phosphate metabolic process (GO:0006002);; Biological Process: glycolytic process (GO:0006096);; Cellular Component: chloroplast (GO:0009507);; Biological Process: phosphorylation (GO:001631…	K00850|0|obr:102712113|K00850 6-phosphofructokinase 1 [EC:2.7.1.11] | (RefSeq) ATP-dependent 6-phosphofructokinase 5, chloroplastic-like	[G]	Carbohydrate transport and metabolism	Phosphofructokinase	ATP-dependent 6-phosphofructokinase 5, chloroplastic {ECO:0000255|HAMAP-Rule:MF_03186} (Precursor) GN=At2g22480 OS=Arabidopsis thaliana (Mouse-ear cress) PE=1 SV=1	Uncharacterized protein {ECO:0000313|EnsemblPlants:OB10G17310.1} OS=Oryza brachyantha PE=4 SV=1	PREDICTED: 6-phosphofructokinase 5, chloroplastic-like [Oryza brachyantha]
Zla04G028700.1	--	--	--	--	--	--	Senescence-associated protein	--	Uncharacterized protein {ECO:0000313|EnsemblPlants:Si001853m} OS=Setaria italica (Foxtail millet) PE=4 SV=1	PREDICTED: uncharacterized protein LOC102719056 [Oryza brachyantha]
Zla12G003530.1	--	--	Biological Process: proteolysis (GO:0006508);; Molecular Function: peptidase activity (GO:0008233);; Molecular Function: zinc ion binding (GO:0008270);;	K11985|0|osa:4344669|K11985 TRAF-interacting protein [EC:2.3.2.27] | (RefSeq) OJ1349_D05.105; uncharacterized LOC4344669	[O]	Posttranslational modification, protein turnover, chaperones	Ring finger domain	E3 ubiquitin-protein ligase RHA1B GN=RHA1B OS=Arabidopsis thaliana (Mouse-ear cress) PE=2 SV=1	Putative uncharacterized protein {ECO:0000313|EMBL:EEE68052.1} OS=Oryza sativa subsp. japonica (Rice) PE=4 SV=1	hypothetical protein OsI_27817 [Oryza sativa Indica Group]
Zla15G011840.1	--	--	Molecular Function: phosphatidylinositol phospholipase C activity (GO:0004435);; Molecular Function: obsolete signal transducer activity (GO:0004871);; Cellular Component: plasma membrane (GO:0005886);; Biological Process: lipid metabolic process (GO:0006629);; Biological Process: intracellular signal transduction (GO:0035556);;	K05857|0|osa:4352524|K05857 phosphatidylinositol phospholipase C, delta [EC:3.1.4.11] | (RefSeq) phosphoinositide phospholipase C 6	[T]	Signal transduction mechanisms	Phosphatidylinositol-specific phospholipase C, X domain	Phosphoinositide phospholipase C 6 GN=PLC6 OS=Arabidopsis thaliana (Mouse-ear cress) PE=2 SV=2	Phosphoinositide phospholipase C {ECO:0000256|RuleBase:RU361133} OS=Oryza sativa subsp. indica (Rice) PE=4 SV=1	hypothetical protein OsI_38731 [Oryza sativa Indica Group]
Zla08G019760.1	--	--	Cellular Component: mitochondrion (GO:0005739);; Cellular Component: peroxisome (GO:0005777);; Cellular Component: plastid (GO:0009536);; Biological Process: response to bacterium (GO:0009617);; Biological Process: response to ozone (GO:0010193);; Cellular Component: membrane (GO:0016020);; Cellular Component: cytoplasmic vesicle (GO:0016023);;	--	--	--	Protein of unknown function (DUF1138)	--	Uncharacterized protein {ECO:0000313|EnsemblPlants:OB06G11110.1} OS=Oryza brachyantha PE=4 SV=1	PREDICTED: uncharacterized protein LOC102707220 [Oryza brachyantha]
Zla04G031620.1	--	--	--	--	--	--	--	--	Putative uncharacterized protein {ECO:0000313|EMBL:EEC71644.1} OS=Oryza sativa subsp. indica (Rice) PE=4 SV=1	hypothetical protein OsI_04079 [Oryza sativa Indica Group]
Zla09G014710.1	--	--	--	--	[R]	General function prediction only	PPR repeat family	Putative pentatricopeptide repeat-containing protein At3g49142 OS=Arabidopsis thaliana (Mouse-ear cress) PE=3 SV=1	Uncharacterized protein {ECO:0000313|EnsemblPlants:OB03G20280.1} OS=Oryza brachyantha PE=4 SV=1	PREDICTED: putative pentatricopeptide repeat-containing protein At3g49142-like [Oryza brachyantha]
Zla08G024960.1	[R]	General function prediction only	Molecular Function: actin binding (GO:0003779);; Cellular Component: nucleus (GO:0005634);; Cellular Component: cytoplasm (GO:0005737);; Cellular Component: cytoskeleton (GO:0005856);; Biological Process: regulation of actin filament polymerization (GO:0030833);;	K05757|0|osa:4331146|K05757 actin related protein 2/3 complex, subunit 1A/1B | (RefSeq) OJ1136_C12.12; actin-related protein 2/3 complex subunit 1B	[Z]	Cytoskeleton	WD domain, G-beta repeat	Actin-related protein 2/3 complex subunit 1B GN=ARPC1B OS=Arabidopsis thaliana (Mouse-ear cress) PE=2 SV=1	cDNA clone:J033071G14, full insert sequence {ECO:0000313|EMBL:BAG93709.1} OS=Oryza sativa subsp. japonica (Rice) PE=2 SV=1	Os02g0817200 [Oryza sativa Japonica Group]
Zla05G023950.1	[R]	General function prediction only	Molecular Function: nucleotide binding (GO:0000166);; Cellular Component: nucleus (GO:0005634);; Cellular Component: mitochondrion (GO:0005739);; Molecular Function: poly(A) binding (GO:0008143);; Biological Process: vernalization response (GO:0010048);;	--	[R]	General function prediction only	RNA recognition motif. (a.k.a. RRM, RBD, or RNP domain)	Polyadenylate-binding protein RBP47B&apos; GN=RBP47B&apos; OS=Arabidopsis thaliana (Mouse-ear cress) PE=2 SV=1	Putative uncharacterized protein {ECO:0000313|EMBL:EEC74608.1} OS=Oryza sativa subsp. indica (Rice) PE=4 SV=1	hypothetical protein OsI_10216 [Oryza sativa Indica Group]
Zla06G001860.1	--	--	--	--	[R]	General function prediction only	PPR repeat family	Pentatricopeptide repeat-containing protein At2g22410, mitochondrial (Precursor) GN=PCMP-E28 OS=Arabidopsis thaliana (Mouse-ear cress) PE=2 SV=1	Uncharacterized protein {ECO:0000313|EnsemblPlants:OB10G17110.1} OS=Oryza brachyantha PE=4 SV=1	PREDICTED: pentatricopeptide repeat-containing protein At2g22410, mitochondrial-like [Oryza brachyantha]
Zla12G009860.1	--	--	--	--	--	--	--	--	Uncharacterized protein {ECO:0000313|EnsemblPlants:ORGLA11G0045800.1} (Fragment) OS=Oryza glaberrima (African rice) PE=4 SV=1	Os12g0174200 [Oryza sativa Japonica Group]
Zla01G017600.1	--	--	Cellular Component: plastid (GO:0009536);;	--	--	--	Plant protein of unknown function (DUF863)	--	Uncharacterized protein {ECO:0000313|EnsemblPlants:OB10G25170.1} OS=Oryza brachyantha PE=4 SV=1	PREDICTED: uncharacterized protein LOC102704739 [Oryza brachyantha]
Zla02G031580.1	--	--	--	--	--	--	BTB/POZ domain	--	Putative uncharacterized protein {ECO:0000313|EMBL:EEC72104.1} OS=Oryza sativa subsp. indica (Rice) PE=4 SV=1	hypothetical protein OsI_05070 [Oryza sativa Indica Group]
Zla09G011800.1	--	--	Biological Process: response to brassinosteroid (GO:0009741);; Biological Process: regulation of protein localization (GO:0032880);;	--	--	--	Dormancy/auxin associated protein	Auxin-repressed 12.5 kDa protein OS=Fragaria ananassa (Strawberry) PE=2 SV=1	Dormancy/auxin associated protein, expressed {ECO:0000313|EMBL:ABF95871.1} OS=Oryza sativa subsp. japonica (Rice) PE=4 SV=1	Dormancy/auxin associated protein, expressed [Oryza sativa Japonica Group]
Zla13G012260.1	[E]	Amino acid transport and metabolism	Molecular Function: lactoylglutathione lyase activity (GO:0004462);; Molecular Function: protein serine/threonine kinase activity (GO:0004674);; Molecular Function: ATP binding (GO:0005524);; Cellular Component: mitochondrion (GO:0005739);; Biological Process: carbohydrate metabolic process (GO:0005975);; Biological Process: protein phosphorylation (GO:0006468);; Biological Process: response to c…	K01759|0|sita:101758217|K01759 lactoylglutathione lyase [EC:4.4.1.5] | (RefSeq) probable lactoylglutathione lyase, chloroplastic	[G]	Carbohydrate transport and metabolism	Glyoxalase/Bleomycin resistance protein/Dioxygenase superfamily	Probable lactoylglutathione lyase, chloroplast (Precursor) GN=At1g67280 OS=Arabidopsis thaliana (Mouse-ear cress) PE=1 SV=1	Lactoylglutathione lyase {ECO:0000256|RuleBase:RU361179} OS=Setaria italica (Foxtail millet) PE=3 SV=1	PREDICTED: probable lactoylglutathione lyase, chloroplast-like [Setaria italica]
Zla15G001670.1	[PR]	--	Molecular Function: iron ion binding (GO:0005506);; Molecular Function: electron transfer activity (GO:0009055);; Cellular Component: plastid (GO:0009536);; Molecular Function: oxidoreductase activity, acting on paired donors, with incorporation or reduction of molecular oxygen, NAD(P)H as one donor, and incorporation of two atoms of oxygen into one donor (GO:0016708);; Molecular Function: cholin…	K00499|0|osa:9272377|K00499 choline monooxygenase [EC:1.14.15.7] | (RefSeq) cmo1; choline monooxygenase, chloroplastic	--	--	Ring hydroxylating alpha subunit (catalytic domain)	Choline monooxygenase, chloroplastic (Precursor) GN=At4g29890 OS=Arabidopsis thaliana (Mouse-ear cress) PE=2 SV=2	Putative uncharacterized protein {ECO:0000313|EMBL:EEC81252.1} OS=Oryza sativa subsp. indica (Rice) PE=4 SV=1	hypothetical protein OsI_24336 [Oryza sativa Indica Group]
Zla08G010140.1	--	--	Cellular Component: mitochondrion (GO:0005739);; Cellular Component: plastid (GO:0009536);; Molecular Function: transferase activity (GO:0016740);;	--	--	--	Transferase family	Coumaroyl-CoA:anthocyanidin 3-O-glucoside-6&apos;&apos;-O-coumaroyltransferase 2 GN=3AT2 OS=Arabidopsis thaliana (Mouse-ear cress) PE=1 SV=1	Uncharacterized protein {ECO:0000313|EnsemblPlants:ORGLA02G0147300.1} OS=Oryza glaberrima (African rice) PE=4 SV=1	Os02g0483500 [Oryza sativa Japonica Group]
Zla10G008550.1	--	--	Cellular Component: ubiquitin ligase complex (GO:0000151);; Molecular Function: ubiquitin-protein transferase activity (GO:0004842);; Biological Process: protein ubiquitination (GO:0016567);;	--	--	--	U-box domain	U-box domain-containing protein 26 GN=PUB26 OS=Arabidopsis thaliana (Mouse-ear cress) PE=2 SV=1	Uncharacterized protein {ECO:0000313|EnsemblPlants:TRIUR3_29664-P1} OS=Triticum urartu (Red wild einkorn) PE=4 SV=1	U-box domain-containing protein 25 [Triticum urartu]
Zla12G009340.1	--	--	--	--	--	--	--	--	Uncharacterized protein {ECO:0000313|EnsemblPlants:ORGLA11G0036400.1} OS=Oryza glaberrima (African rice) PE=4 SV=1	Os11g0160400 [Oryza sativa Japonica Group]
Zla17G009430.1	--	--	Biological Process: photosynthesis (GO:0015979);;	--	--	--	Protein of unknown function (DUF2996)	--	Putative uncharacterized protein {ECO:0000313|EMBL:EAZ04663.1} OS=Oryza sativa subsp. indica (Rice) PE=4 SV=1	hypothetical protein OsI_26815 [Oryza sativa Indica Group]
Zla03G008120.1	[R]	General function prediction only	Molecular Function: acid phosphatase activity (GO:0003993);; Molecular Function: protein serine/threonine phosphatase activity (GO:0004722);; Cellular Component: vacuole (GO:0005773);; Cellular Component: cytosol (GO:0005829);; Biological Process: protein dephosphorylation (GO:0006470);; Biological Process: response to osmotic stress (GO:0006970);; Cellular Component: protein serine/threonine pho…	--	[G]	Carbohydrate transport and metabolism	Calcineurin-like phosphoesterase	Phosphoenolpyruvate phosphatase (Precursor) GN=ACPEPP OS=Allium cepa (Onion) PE=1 SV=1	Purple acid phosphatase {ECO:0000256|RuleBase:RU361203} OS=Oryza sativa subsp. indica (Rice) PE=3 SV=1	hypothetical protein OsI_23873 [Oryza sativa Indica Group]
Zla10G012390.1	--	--	--	--	--	--	Domain of unknown function (DUF4228)	Uncharacterized protein At1g66480 GN=At1g66480 OS=Arabidopsis thaliana (Mouse-ear cress) PE=2 SV=1	Uncharacterized protein {ECO:0000313|EnsemblPlants:ORGLA02G0268700.1} OS=Oryza glaberrima (African rice) PE=4 SV=1	hypothetical protein OsI_08817 [Oryza sativa Indica Group]
Zla06G002840.1	[G]	Carbohydrate transport and metabolism	Molecular Function: chitinase activity (GO:0004568);; Cellular Component: TIM23 mitochondrial import inner membrane translocase complex (GO:0005744);; Biological Process: carbohydrate metabolic process (GO:0005975);; Biological Process: chitin catabolic process (GO:0006032);; Biological Process: protein transport (GO:0015031);; Molecular Function: P-P-bond-hydrolysis-driven protein transmembrane …	K01183|0|osa:4335610|K01183 chitinase [EC:3.2.1.14] | (RefSeq) chitinase-like protein 4	[G]	Carbohydrate transport and metabolism	Glycosyl hydrolases family 18	--	Putative uncharacterized protein {ECO:0000313|EMBL:EAZ30446.1} OS=Oryza sativa subsp. japonica (Rice) PE=3 SV=1	hypothetical protein OsJ_14494 [Oryza sativa Japonica Group]
Zla03G011540.1	--	--	Cellular Component: nuclear euchromatin (GO:0005719);; Cellular Component: nucleolus (GO:0005730);; Cellular Component: cytoplasm (GO:0005737);; Biological Process: DNA methylation (GO:0006306);; Biological Process: chromatin silencing (GO:0006342);; Biological Process: defense response to bacterium, incompatible interaction (GO:0009816);; Biological Process: negative regulation of transposition …	K11593|1.0449e-22|obr:102709600|K11593 eukaryotic translation initiation factor 2C | (RefSeq) protein argonaute 4A	[J]	Translation, ribosomal structure and biogenesis	PAZ domain	Protein argonaute 4B GN=OsJ_13701 OS=Oryza sativa subsp. japonica (Rice) PE=2 SV=1	Uncharacterized protein {ECO:0000313|EnsemblPlants:MLOC_54580.3, ECO:0000313|EnsemblPlants:MLOC_54580.4} OS=Hordeum vulgare var. distichum (Domesticated barley) PE=4 SV=1	PREDICTED: protein argonaute 4A-like [Oryza brachyantha]
Zla02G018620.1	--	--	Biological Process: protein N-linked glycosylation (GO:0006487);; Biological Process: protein targeting to vacuole (GO:0006623);; Biological Process: Golgi organization (GO:0007030);; Biological Process: vacuole organization (GO:0007033);; Cellular Component: plant-type vacuole membrane (GO:0009705);; Biological Process: vegetative to reproductive phase transition of meristem (GO:0010228);; Biolo…	K20180|0|osa:4326864|K20180 vacuolar protein sorting-associated protein 16 | (RefSeq) protein VACUOLELESS1	[U]	Intracellular trafficking, secretion, and vesicular transport	Vps16, N-terminal region	Protein VACUOLELESS1 GN=VCL1 OS=Arabidopsis thaliana (Mouse-ear cress) PE=1 SV=1	Uncharacterized protein {ECO:0000313|EnsemblPlants:ORGLA01G0210800.1} OS=Oryza glaberrima (African rice) PE=4 SV=1	PREDICTED: protein VACUOLELESS1 [Brachypodium distachyon]
Zla16G001330.1	--	--	--	--	--	--	--	--	Uncharacterized protein {ECO:0000313|EnsemblPlants:OB07G31140.1} OS=Oryza brachyantha PE=4 SV=1	PREDICTED: protein PXR1-like [Oryza brachyantha]
Zla02G031010.1	--	--	Molecular Function: binding (GO:0005488);; Biological Process: transcription, DNA-templated (GO:0006351);;	--	--	--	SBP domain	Squamosa promoter-binding-like protein 2 OS=Oryza sativa subsp. japonica (Rice) PE=2 SV=2	Uncharacterized protein {ECO:0000313|EnsemblPlants:ORGLA01G0361700.1} OS=Oryza glaberrima (African rice) PE=4 SV=1	hypothetical protein OsI_04976 [Oryza sativa Indica Group]
Zla14G009050.1	--	--	--	--	--	--	--	--	Putative uncharacterized protein {ECO:0000313|EMBL:EEE69588.1} OS=Oryza sativa subsp. japonica (Rice) PE=4 SV=1	hypothetical protein OsJ_29132 [Oryza sativa Japonica Group]
Zla13G012180.1	[D]	Cell cycle control, cell division, chromosome partitioning	Biological Process: regulation of cyclin-dependent protein serine/threonine kinase activity (GO:0000079);; Cellular Component: nucleus (GO:0005634);; Cellular Component: cytoplasm (GO:0005737);; Biological Process: meiotic cell cycle (GO:0007126);; Molecular Function: protein kinase binding (GO:0019901);; Biological Process: cell division (GO:0051301);;	K06627|0|bdi:100822112|K06627 cyclin A | (RefSeq) cyclin-A1-4-like	[D]	Cell cycle control, cell division, chromosome partitioning	Cyclin, N-terminal domain	Cyclin-A1-4 GN=OJ1384_A02.11 OS=Oryza sativa subsp. japonica (Rice) PE=2 SV=2	Uncharacterized protein {ECO:0000313|EnsemblPlants:OB05G17330.1} OS=Oryza brachyantha PE=3 SV=1	PREDICTED: cyclin-A1-4-like [Brachypodium distachyon]
Zla09G008110.1	--	--	Molecular Function: ATP binding (GO:0005524);; Cellular Component: nucleus (GO:0005634);; Biological Process: regulation of transcription, DNA-templated (GO:0006355);; Molecular Function: hydrolase activity, acting on acid anhydrides, in phosphorus-containing anhydrides (GO:0016818);;	--	--	--	WRC	Growth-regulating factor 9 OS=Oryza sativa subsp. japonica (Rice) PE=2 SV=1	Uncharacterized protein {ECO:0000313|EnsemblPlants:ORGLA03G0271000.1} OS=Oryza glaberrima (African rice) PE=4 SV=1	Os03g0674700 [Oryza sativa Japonica Group]
Zla15G015270.1	[S]	Function unknown	Biological Process: regulation of cell growth (GO:0001558);; Molecular Function: protein serine/threonine kinase activity (GO:0004674);; Molecular Function: ATP binding (GO:0005524);; Cellular Component: mitochondrion (GO:0005739);; Biological Process: protein phosphorylation (GO:0006468);; Biological Process: leaf morphogenesis (GO:0009965);; Biological Process: stomatal complex morphogenesis (G…	K20718|0|osa:4340427|K20718 LRR receptor-like serine/threonine-protein kinase ERECTA [EC:2.7.11.1] | (RefSeq) LRR receptor-like serine/threonine-protein kinase ERECTA	--	--	Protein kinase domain	LRR receptor-like serine/threonine-protein kinase ERECTA {ECO:0000303|PubMed:8624444} (Precursor) OS=Arabidopsis thaliana (Mouse-ear cress) PE=1 SV=1	Uncharacterized protein {ECO:0000313|EnsemblPlants:ORGLA06G0060400.1} OS=Oryza glaberrima (African rice) PE=3 SV=1	Os06g0203800 [Oryza sativa Japonica Group]
Zla11G015180.1	--	--	Cellular Component: membrane (GO:0016020);; Cellular Component: cytoplasmic vesicle (GO:0016023);;	--	--	--	--	--	Uncharacterized protein {ECO:0000313|EnsemblPlants:ORGLA12G0073800.1} OS=Oryza glaberrima (African rice) PE=4 SV=1	expressed protein [Oryza sativa Japonica Group]
Zla07G004610.1	--	--	Biological Process: regulation of transcription, DNA-templated (GO:0006355);; Molecular Function: zinc ion binding (GO:0008270);;	--	[KT]	--	P-loop containing NTP hydrolase pore-1	Protein LSD1 GN=F9F13.30 OS=Arabidopsis thaliana (Mouse-ear cress) PE=1 SV=1	Uncharacterized protein {ECO:0000313|EnsemblPlants:Si009192m} OS=Setaria italica (Foxtail millet) PE=4 SV=1	PREDICTED: protein strawberry notch-like isoform X1 [Setaria italica]
Zla15G016180.1	--	--	--	--	--	--	Myb/SANT-like DNA-binding domain	--	Uncharacterized protein {ECO:0000313|EnsemblPlants:BRADI1G27070.1} OS=Brachypodium distachyon (Purple false brome) PE=4 SV=1	PREDICTED: uncharacterized protein LOC101779460 [Setaria italica]
Zla02G019020.1	--	--	Cellular Component: plastid (GO:0009536);; Biological Process: embryo development ending in seed dormancy (GO:0009793);; Biological Process: suspensor development (GO:0010098);;	--	[R]	General function prediction only	PPR repeat	Pentatricopeptide repeat-containing protein At1g30610, chloroplastic (Precursor) GN=EMB2279 OS=Arabidopsis thaliana (Mouse-ear cress) PE=2 SV=1	Uncharacterized protein {ECO:0000313|EnsemblPlants:ORGLA01G0214800.1} OS=Oryza glaberrima (African rice) PE=4 SV=1	hypothetical protein OsI_03237 [Oryza sativa Indica Group]
Zla11G002640.1	[G]	Carbohydrate transport and metabolism	Cellular Component: mitochondrion (GO:0005739);; Biological Process: carbohydrate metabolic process (GO:0005975);; Molecular Function: beta-glucosidase activity (GO:0008422);; Cellular Component: plant-type cell wall (GO:0009505);; Biological Process: pollen tube growth (GO:0009860);; Cellular Component: cytoplasmic vesicle (GO:0016023);;	K01188|0|osa:4347441|K01188 beta-glucosidase [EC:3.2.1.21] | (RefSeq) BGLU30, Os9bglu30; beta-glucosidase 30	[G]	Carbohydrate transport and metabolism	Glycosyl hydrolase family 1	Beta-glucosidase 30 (Precursor) GN=BGLU30 OS=Oryza sativa subsp. japonica (Rice) PE=2 SV=1	Uncharacterized protein {ECO:0000313|EnsemblPlants:ORGLA09G0113900.1} (Fragment) OS=Oryza glaberrima (African rice) PE=3 SV=1	hypothetical protein OsI_31852 [Oryza sativa Indica Group]
Zla02G003830.1	--	--	Cellular Component: cytoplasmic vesicle (GO:0016023);;	--	--	--	Embryo-specific protein 3, (ATS3)	--	Putative uncharacterized protein {ECO:0000313|EMBL:EAY72726.1} OS=Oryza sativa subsp. indica (Rice) PE=4 SV=1	hypothetical protein OsI_00591 [Oryza sativa Indica Group]
Zla08G009330.1	--	--	Cellular Component: endoplasmic reticulum (GO:0005783);; Cellular Component: plasma membrane (GO:0005886);; Biological Process: intracellular protein transport (GO:0006886);; Cellular Component: integral component of membrane (GO:0016021);;	K14009|7.19027e-130|bdi:100839925|K14009 B-cell receptor-associated protein 31 | (RefSeq) uncharacterized LOC100839925	[V]	Defense mechanisms	B-cell receptor-associated protein 31-like	--	Uncharacterized protein {ECO:0000313|EMBL:EMT11422.1} OS=Aegilops tauschii (Tausch's goatgrass) PE=4 SV=1	hypothetical protein F775_31561 [Aegilops tauschii]
Zla12G006170.1	[R]	General function prediction only	Cellular Component: vacuole (GO:0005773);; Cellular Component: plasma membrane (GO:0005886);; Cellular Component: chloroplast (GO:0009507);; Cellular Component: cytoplasmic vesicle (GO:0016023);;	--	[R]	General function prediction only	C2 domain	C2 domain-containing protein At1g53590 OS=Arabidopsis thaliana (Mouse-ear cress) PE=1 SV=2	Os02g0313700 protein {ECO:0000313|EMBL:BAF08572.1} OS=Oryza sativa subsp. japonica (Rice) PE=4 SV=1	Os02g0313700 [Oryza sativa Japonica Group]
Zla07G016090.1	--	--	--	--	--	--	--	--	Uncharacterized protein {ECO:0000313|EnsemblPlants:OB04G18940.1} OS=Oryza brachyantha PE=4 SV=1	hypothetical protein OsI_15808 [Oryza sativa Indica Group]
Zla11G010040.1	--	--	--	--	--	--	--	--	Putative uncharacterized protein {ECO:0000313|EMBL:EAZ00704.1} OS=Oryza sativa subsp. indica (Rice) PE=4 SV=1	Os06g0316100 [Oryza sativa Japonica Group]
Zla04G007120.1	--	--	--	--	--	--	TCP family transcription factor	Transcription factor TEOSINTE BRANCHED 1 GN=TB1 OS=Zea mays (Maize) PE=2 SV=2	Putative teosinte branched1 protein {ECO:0000313|EMBL:BAC99350.1} OS=Oryza sativa subsp. japonica (Rice) PE=4 SV=1	putative teosinte branched1 protein [Oryza sativa Japonica Group]
Zla05G015620.1	--	--	Cellular Component: cytoplasmic vesicle (GO:0016023);;	--	--	--	--	--	Uncharacterized protein {ECO:0000313|EnsemblPlants:OB03G26290.1} (Fragment) OS=Oryza brachyantha PE=4 SV=1	hypothetical protein SORBIDRAFT_01g036060 [Sorghum bicolor]
Zla01G006190.1	--	--	--	--	--	--	--	--	Putative uncharacterized protein {ECO:0000313|EMBL:EEC77569.1} OS=Oryza sativa subsp. indica (Rice) PE=4 SV=1	hypothetical protein OsI_16507 [Oryza sativa Indica Group]
Zla01G011520.1	--	--	--	--	--	--	Helix-loop-helix DNA-binding domain	Putative transcription factor bHLH041 GN=MHM17.7 OS=Arabidopsis thaliana (Mouse-ear cress) PE=3 SV=1	Os05g0199800 protein {ECO:0000313|EMBL:BAF16793.1} OS=Oryza sativa subsp. japonica (Rice) PE=4 SV=1	PREDICTED: putative transcription factor bHLH041-like [Oryza brachyantha]
Zla09G019010.1	--	--	Biological Process: cytokinesis by cell plate formation (GO:0000911);; Molecular Function: guanyl-nucleotide exchange factor activity (GO:0005085);; Molecular Function: GTP binding (GO:0005525);; Cellular Component: nucleus (GO:0005634);; Cellular Component: cytosol (GO:0005829);; Cellular Component: plasma membrane (GO:0005886);; Biological Process: acetyl-CoA metabolic process (GO:0006084);; Bi…	--	[T]	Signal transduction mechanisms	Dedicator of cytokinesis	--	Putative uncharacterized protein {ECO:0000313|EMBL:EEE59237.1} OS=Oryza sativa subsp. japonica (Rice) PE=4 SV=1	hypothetical protein OsJ_11229 [Oryza sativa Japonica Group]
Zla03G023540.1	--	--	Molecular Function: G protein-coupled receptor binding (GO:0001664);; Molecular Function: GTPase activity (GO:0003924);; Molecular Function: obsolete signal transducer activity (GO:0004871);; Molecular Function: GTP binding (GO:0005525);; Cellular Component: nucleus (GO:0005634);; Cellular Component: heterotrimeric G-protein complex (GO:0005834);; Biological Process: obsolete GTP catabolic proces…	--	[DT]	--	G-protein alpha subunit	Extra-large guanine nucleotide-binding protein 1 GN=F26B6.11 OS=Arabidopsis thaliana (Mouse-ear cress) PE=1 SV=2	Extra-large guanine nucleotide binding protein, putative, expressed {ECO:0000313|EMBL:ABA99166.1} OS=Oryza sativa subsp. japonica (Rice) PE=4 SV=1	extra-large guanine nucleotide binding protein, putative, expressed [Oryza sativa Japonica Group]
Zla13G002700.1	--	--	Molecular Function: ATP transmembrane transporter activity (GO:0005347);; Cellular Component: nucleus (GO:0005634);; Cellular Component: mitochondrial inner membrane (GO:0005743);; Cellular Component: vacuolar membrane (GO:0005774);; Cellular Component: plasma membrane (GO:0005886);; Biological Process: glycolytic process (GO:0006096);; Biological Process: pentose-phosphate shunt (GO:0006098);; B…	K14684|0|obr:102716691|K14684 solute carrier family 25 (mitochondrial phosphate transporter), member 23/24/25/41 | (RefSeq) mitochondrial adenine nucleotide transporter ADNT1	[C]	Energy production and conversion	Mitochondrial carrier protein	Mitochondrial adenine nucleotide transporter ADNT1 OS=Arabidopsis thaliana (Mouse-ear cress) PE=2 SV=1	Uncharacterized protein {ECO:0000313|EnsemblPlants:Traes_1AL_4C3A67755.1} OS=Triticum aestivum (Wheat) PE=3 SV=1	predicted protein [Hordeum vulgare subsp. vulgare]
Zla06G010550.1	--	--	--	--	--	--	--	--	Putative uncharacterized protein {ECO:0000313|EMBL:EEE61447.1} OS=Oryza sativa subsp. japonica (Rice) PE=4 SV=1	hypothetical protein OsJ_15686 [Oryza sativa Japonica Group]
Zla03G001050.1	[R]	General function prediction only	Molecular Function: aminopeptidase activity (GO:0004177);; Cellular Component: vacuole (GO:0005773);; Cellular Component: cytosol (GO:0005829);; Biological Process: proteolysis (GO:0006508);; Cellular Component: plastid (GO:0009536);; Biological Process: cysteine biosynthetic process (GO:0019344);;	--	--	--	alpha/beta hydrolase fold	--	Putative uncharacterized protein {ECO:0000313|EMBL:EEE65149.1} OS=Oryza sativa subsp. japonica (Rice) PE=4 SV=1	hypothetical protein OsJ_20234 [Oryza sativa Japonica Group]
Zla07G001680.1	[Z]	Cytoskeleton	Molecular Function: structural constituent of cytoskeleton (GO:0005200);; Molecular Function: ATP binding (GO:0005524);; Cellular Component: nucleolus (GO:0005730);; Cellular Component: mitochondrion (GO:0005739);; Biological Process: actin filament-based process (GO:0030029);;	K16616|0|osa:4337330|K16616 actin-related protein 8, plant | (RefSeq) actin-6; actin-related protein 8	[Z]	Cytoskeleton	Actin	Actin-related protein 8 OS=Oryza sativa subsp. japonica (Rice) PE=2 SV=1	Putative actin-6 {ECO:0000313|EMBL:AEV40953.1} OS=Oryza punctata (Red rice) PE=3 SV=1	putative actin-6 [Oryza punctata]
Zla09G008980.1	[J]	Translation, ribosomal structure and biogenesis	Molecular Function: translation initiation factor activity (GO:0003743);; Molecular Function: guanyl-nucleotide exchange factor activity (GO:0005085);; Cellular Component: eukaryotic translation initiation factor 2B complex (GO:0005851);; Biological Process: L-methionine salvage from methylthioadenosine (GO:0019509);; Biological Process: negative regulation of translational initiation (GO:0045947…	K03680|0|osa:4333565|K03680 translation initiation factor eIF-2B subunit delta | (RefSeq) probable translation initiation factor eIF-2B subunit delta	[J]	Translation, ribosomal structure and biogenesis	Initiation factor 2 subunit family	Methylthioribose-1-phosphate isomerase {ECO:0000255|HAMAP-Rule:MF_03119} GN=At2g05830 OS=Arabidopsis thaliana (Mouse-ear cress) PE=1 SV=2	Translation initiation factor eIF-2B delta subunit, putative, expressed {ECO:0000313|EMBL:ABF97867.1} OS=Oryza sativa subsp. japonica (Rice) PE=3 SV=1	Translation initiation factor eIF-2B delta subunit, putative, expressed [Oryza sativa Japonica Group]
Zla01G024210.1	--	--	Cellular Component: integral component of membrane (GO:0016021);; Cellular Component: cytoplasmic vesicle (GO:0016023);;	--	[T]	Signal transduction mechanisms	Protein of unknown function (DUF568)	Cytochrome b561 and DOMON domain-containing protein At3g25290 (Precursor) GN=At3g25290 OS=Arabidopsis thaliana (Mouse-ear cress) PE=2 SV=1	Predicted protein {ECO:0000313|EMBL:BAJ98836.1} OS=Hordeum vulgare var. distichum (Domesticated barley) PE=2 SV=1	predicted protein [Hordeum vulgare subsp. vulgare]
Zla05G015630.1	--	--	Cellular Component: plastid (GO:0009536);;	--	--	--	Transcriptional repressor, ovate	Transcription repressor OFP1 GN=OFP1 OS=Arabidopsis thaliana (Mouse-ear cress) PE=1 SV=1	Uncharacterized protein {ECO:0000313|EnsemblPlants:BRADI1G63120.1} OS=Brachypodium distachyon (Purple false brome) PE=4 SV=1	PREDICTED: transcription repressor OFP1-like [Brachypodium distachyon]
Zla02G022410.1	[T]	Signal transduction mechanisms	Molecular Function: translation elongation factor activity (GO:0003746);; Molecular Function: GTPase activity (GO:0003924);; Molecular Function: GTP binding (GO:0005525);; Cellular Component: mitochondrion (GO:0005739);; Biological Process: obsolete GTP catabolic process (GO:0006184);; Biological Process: translational elongation (GO:0006414);; Biological Process: protein targeting to mitochondri…	K06207|0|osa:4327008|K06207 GTP-binding protein | (RefSeq) GTP-binding protein TypA/BipA homolog	[J]	Translation, ribosomal structure and biogenesis	Elongation factor Tu GTP binding domain	Translation factor GUF1 homolog, mitochondrial {ECO:0000255|HAMAP-Rule:MF_03137} (Precursor) GN=THAPSDRAFT_40001 OS=Thalassiosira pseudonana (Marine diatom) PE=3 SV=1	Putative GTPase {ECO:0000313|EMBL:BAD87184.1} OS=Oryza sativa subsp. japonica (Rice) PE=4 SV=1	Os01g0752700 [Oryza sativa Japonica Group]
Zla05G008960.1	--	--	Molecular Function: ATP binding (GO:0005524);; Cellular Component: nucleus (GO:0005634);; Biological Process: regulation of transcription, DNA-templated (GO:0006355);; Cellular Component: plastid (GO:0009536);; Molecular Function: hydrolase activity, acting on acid anhydrides, in phosphorus-containing anhydrides (GO:0016818);;	--	--	--	WRC	Growth-regulating factor 6 OS=Oryza sativa subsp. japonica (Rice) PE=2 SV=2	Uncharacterized protein {ECO:0000313|EnsemblPlants:ORGLA03G0298100.1} OS=Oryza glaberrima (African rice) PE=4 SV=1	RecName: Full=Growth-regulating factor 6; Short=OsGRF6; AltName: Full=Transcription activator GRF6 [Oryza sativa Japonica Group]
Zla16G002010.1	[M]	Cell wall/membrane/envelope biogenesis	Biological Process: polysaccharide biosynthetic process (GO:0000271);; Molecular Function: UDP-N-acetylglucosamine-dolichyl-phosphate N-acetylglucosaminephosphotransferase activity (GO:0003975);; Cellular Component: endoplasmic reticulum (GO:0005783);; Cellular Component: plasma membrane (GO:0005886);; Molecular Function: phospho-N-acetylmuramoyl-pentapeptide-transferase activity (GO:0008963);; C…	K01001|0|bdi:100824570|K01001 UDP-N-acetylglucosamine--dolichyl-phosphate N-acetylglucosaminephosphotransferase [EC:2.7.8.15] | (RefSeq) UDP-N-acetylglucosamine--dolichyl-phosphate N-acetylglucosaminephosphotransferase	[G]	Carbohydrate transport and metabolism	Glycosyl transferase family 4	--	Uncharacterized protein {ECO:0000313|EnsemblPlants:BRADI1G18800.1} OS=Brachypodium distachyon (Purple false brome) PE=4 SV=1	PREDICTED: UDP-N-acetylglucosamine--dolichyl-phosphate N-acetylglucosaminephosphotransferase [Brachypodium distachyon]
Zla09G001740.1	--	--	Biological Process: RNA methylation (GO:0001510);; Molecular Function: methyltransferase activity (GO:0008168);; Cellular Component: cytoplasmic vesicle (GO:0016023);; Biological Process: cell division (GO:0051301);;	--	--	--	--	--	Uncharacterized protein {ECO:0000313|EnsemblPlants:ORGLA03G0360100.1} OS=Oryza glaberrima (African rice) PE=4 SV=1	Os03g0822400 [Oryza sativa Japonica Group]
Zla0G005890.1	[J]	Translation, ribosomal structure and biogenesis	Molecular Function: nucleotide binding (GO:0000166);; Molecular Function: structural constituent of ribosome (GO:0003735);; Cellular Component: ribosome (GO:0005840);; Biological Process: translation (GO:0006412);; Cellular Component: chloroplast (GO:0009507);; Molecular Function: rRNA binding (GO:0019843);;	K02892|3.38987e-62|osa:3131427|K02892 large subunit ribosomal protein L23 | (RefSeq) rpl23, OrsajCp108; 50S ribosomal protein L23	--	--	Ribosomal protein L23	50S ribosomal protein L23, chloroplastic GN=rpl23-B OS=Triticum aestivum (Wheat) PE=3 SV=1	50S ribosomal protein L23, chloroplastic {ECO:0000256|HAMAP-Rule:MF_01369} OS=Oryza sativa subsp. indica (Rice) PE=3 SV=1	ribosomal protein L23 (chloroplast) [Oryza sativa Indica Group]
Zla14G008630.1	--	--	Molecular Function: DNA binding (GO:0003677);; Molecular Function: zinc ion binding (GO:0008270);; Biological Process: seed germination (GO:0009845);; Biological Process: positive regulation of flower development (GO:0009911);;	--	[K]	Transcription	BAH domain	Origin of replication complex subunit 1A {ECO:0000303|PubMed:16179646} OS=Arabidopsis thaliana (Mouse-ear cress) PE=1 SV=1	Putative uncharacterized protein {ECO:0000313|EMBL:EEC84516.1} OS=Oryza sativa subsp. indica (Rice) PE=4 SV=1	PREDICTED: protein polybromo-1-like [Oryza brachyantha]
Zla15G010980.1	--	--	--	--	--	--	--	F-box/LRR-repeat protein At5g02910 GN=At5g02910 OS=Arabidopsis thaliana (Mouse-ear cress) PE=2 SV=1	Uncharacterized protein {ECO:0000313|EnsemblPlants:OB06G18870.1} OS=Oryza brachyantha PE=4 SV=1	PREDICTED: putative F-box/LRR-repeat protein At4g15060-like [Setaria italica]
Zla12G013610.1	[H]	Coenzyme transport and metabolism	Molecular Function: adenosylhomocysteinase activity (GO:0004013);; Molecular Function: copper ion binding (GO:0005507);; Cellular Component: vacuole (GO:0005773);; Cellular Component: plasma membrane (GO:0005886);; Biological Process: methylation-dependent chromatin silencing (GO:0006346);; Biological Process: one-carbon metabolic process (GO:0006730);; Biological Process: posttranscriptional gen…	K01251|0|osa:4350455|K01251 adenosylhomocysteinase [EC:3.3.1.1] | (RefSeq) adenosylhomocysteinase	[H]	Coenzyme transport and metabolism	S-adenosyl-L-homocysteine hydrolase	Adenosylhomocysteinase GN=SAHH OS=Triticum aestivum (Wheat) PE=2 SV=1	Adenosylhomocysteinase {ECO:0000256|RuleBase:RU000548} OS=Oryza sativa subsp. indica (Rice) PE=3 SV=1	wheat adenosylhomocysteinase-like protein [Oryza sativa Japonica Group]
Zla03G024870.1	--	--	Biological Process: cellular process (GO:0044763);;	--	--	--	--	--	Expressed protein {ECO:0000313|EMBL:ABG22034.1} OS=Oryza sativa subsp. japonica (Rice) PE=4 SV=1	expressed protein [Oryza sativa Japonica Group]
Zla02G012830.1	--	--	--	K15053|1.8375e-114|osa:4327915|K15053 charged multivesicular body protein 7 | (RefSeq) uncharacterized LOC4327915	[S]	Function unknown	--	--	Uncharacterized protein {ECO:0000313|EnsemblPlants:OB01G21840.1} OS=Oryza brachyantha PE=4 SV=1	hypothetical protein OsJ_01347 [Oryza sativa Japonica Group]
Zla09G021850.1	[M]	Cell wall/membrane/envelope biogenesis	Molecular Function: metalloendopeptidase activity (GO:0004222);; Biological Process: proteolysis (GO:0006508);; Biological Process: chloroplast organization (GO:0009658);; Cellular Component: chloroplast inner membrane (GO:0009706);; Biological Process: photosystem II assembly (GO:0010207);; Cellular Component: integral component of membrane (GO:0016021);;	--	--	--	Peptidase family M50	--	Uncharacterized protein {ECO:0000313|EnsemblPlants:BRADI1G15560.1} OS=Brachypodium distachyon (Purple false brome) PE=4 SV=1	PREDICTED: uncharacterized protein LOC100822930 [Brachypodium distachyon]
Zla02G001510.1	[O]	Posttranslational modification, protein turnover, chaperones	Cellular Component: cytoplasm (GO:0005737);; Biological Process: response to high light intensity (GO:0009644);; Biological Process: heat acclimation (GO:0010286);; Biological Process: response to hydrogen peroxide (GO:0042542);; Biological Process: protein complex oligomerization (GO:0051259);;	K13993|6.94732e-91|zma:100284416|K13993 HSP20 family protein | (RefSeq) 16.9 kDa class I heat shock protein 1	[O]	Posttranslational modification, protein turnover, chaperones	Hsp20/alpha crystallin family	16.9 kDa class I heat shock protein 1 OS=Oryza sativa subsp. japonica (Rice) PE=1 SV=1	16.9 kDa class I heat shock protein 1 {ECO:0000313|EMBL:ACG40361.1} OS=Zea mays (Maize) PE=2 SV=1	16.9 kDa class I heat shock protein 1 [Zea mays]
Zla10G012230.1	--	--	Cellular Component: plastid (GO:0009536);;	--	[R]	General function prediction only	PPR repeat family	Pentatricopeptide repeat-containing protein At4g04370 GN=PCMP-E99 OS=Arabidopsis thaliana (Mouse-ear cress) PE=3 SV=1	Os02g0735800 protein {ECO:0000313|EMBL:BAF09962.1} (Fragment) OS=Oryza sativa subsp. japonica (Rice) PE=4 SV=1	PPR-repeat protein-like [Oryza sativa Japonica Group]
Zla02G030030.1	--	--	Cellular Component: plastid (GO:0009536);;	--	--	--	Ubiquitin family	BAG family molecular chaperone regulator 2 GN=BAG2 OS=Arabidopsis thaliana (Mouse-ear cress) PE=1 SV=1	Uncharacterized protein {ECO:0000313|EnsemblPlants:OB01G49800.1} OS=Oryza brachyantha PE=4 SV=1	PREDICTED: BAG family molecular chaperone regulator 2-like [Oryza brachyantha]
Zla11G001650.1	[D]	Cell cycle control, cell division, chromosome partitioning	Biological Process: double-strand break repair via homologous recombination (GO:0000724);; Biological Process: sister chromatid cohesion (GO:0007062);; Biological Process: response to X-ray (GO:0010165);; Cellular Component: Smc5-Smc6 complex (GO:0030915);;	--	[L]	Replication, recombination and repair	RecF/RecN/SMC N terminal domain	Structural maintenance of chromosomes protein 6B GN=MCI2.2 OS=Arabidopsis thaliana (Mouse-ear cress) PE=2 SV=1	Putative uncharacterized protein {ECO:0000313|EMBL:EEC84104.1} OS=Oryza sativa subsp. indica (Rice) PE=4 SV=1	hypothetical protein OsI_30422 [Oryza sativa Indica Group]
Zla11G002980.1	--	--	Molecular Function: DNA-binding transcription factor activity (GO:0003700);; Cellular Component: cytoplasm (GO:0005737);; Biological Process: regulation of transcription, DNA-templated (GO:0006355);; Cellular Component: CCAAT-binding factor complex (GO:0016602);; Molecular Function: sequence-specific DNA binding (GO:0043565);; Molecular Function: protein heterodimerization activity (GO:0046982);;	--	[K]	Transcription	Histone-like transcription factor (CBF/NF-Y) and archaeal histone	Nuclear transcription factor Y subunit C-2 OS=Arabidopsis thaliana (Mouse-ear cress) PE=2 SV=2	cDNA clone:001-103-G06, full insert sequence {ECO:0000313|EMBL:BAG97118.1} OS=Oryza sativa subsp. japonica (Rice) PE=2 SV=1	HAP5 subunit of HAP complex [Oryza sativa Japonica Group]
Zla14G003160.1	[GER]	--	Biological Process: transport (GO:0006810);; Cellular Component: integral component of membrane (GO:0016021);;	K15287|0|osa:4347556|K15287 solute carrier family 35, member F1/2 | (RefSeq) P0450E05.7; solute carrier family 35 member F1	[S]	Function unknown	Eukaryotic protein of unknown function (DUF914)	--	Uncharacterized protein {ECO:0000313|EMBL:EEC66549.1} OS=Oryza sativa subsp. indica (Rice) PE=4 SV=1	hypothetical protein OsI_32704 [Oryza sativa Indica Group]
Zla06G009540.1	--	--	Cellular Component: plastoglobule (GO:0010287);; Cellular Component: membrane (GO:0016020);;	--	--	--	--	UPF0426 protein At1g28150, chloroplastic (Precursor) GN=At1g28150 OS=Arabidopsis thaliana (Mouse-ear cress) PE=2 SV=1	Putative uncharacterized protein {ECO:0000313|EMBL:EAY94922.1} OS=Oryza sativa subsp. indica (Rice) PE=4 SV=1	Os04g0528100 [Oryza sativa Japonica Group]
Zla08G008530.1	--	--	Molecular Function: galactoside 2-alpha-L-fucosyltransferase activity (GO:0008107);; Cellular Component: membrane (GO:0016020);; Biological Process: cell wall biogenesis (GO:0042546);;	K13681|0|osa:4329001|K13681 xyloglucan fucosyltransferase [EC:2.4.1.-] | (RefSeq) galactoside 2-alpha-L-fucosyltransferase	--	--	Xyloglucan fucosyltransferase	Galactoside 2-alpha-L-fucosyltransferase GN=FT1 OS=Pisum sativum (Garden pea) PE=2 SV=1	Putative uncharacterized protein {ECO:0000313|EMBL:EEC72905.1} OS=Oryza sativa subsp. indica (Rice) PE=4 SV=1	hypothetical protein OsI_06731 [Oryza sativa Indica Group]
Zla09G015280.1	[C]	Energy production and conversion	Molecular Function: phosphoenolpyruvate carboxykinase (ATP) activity (GO:0004612);; Molecular Function: ATP binding (GO:0005524);; Cellular Component: nucleolus (GO:0005730);; Cellular Component: cytosol (GO:0005829);; Biological Process: gluconeogenesis (GO:0006094);; Biological Process: defense response to fungus, incompatible interaction (GO:0009817);; Cellular Component: membrane (GO:0016020)…	K01610|0|osa:4332293|K01610 phosphoenolpyruvate carboxykinase (ATP) [EC:4.1.1.49] | (RefSeq) phosphoenolpyruvate carboxykinase [ATP]	--	--	Phosphoenolpyruvate carboxykinase	Phosphoenolpyruvate carboxykinase [ATP] OS=Zea mays (Maize) PE=2 SV=1	Putative uncharacterized protein {ECO:0000313|EMBL:EAY89301.1} OS=Oryza sativa subsp. indica (Rice) PE=3 SV=1	hypothetical protein OsI_10803 [Oryza sativa Indica Group]
Zla08G010170.1	--	--	Cellular Component: mitochondrion (GO:0005739);; Cellular Component: plastid (GO:0009536);; Molecular Function: transferase activity, transferring acyl groups other than amino-acyl groups (GO:0016747);;	--	--	--	Transferase family	Malonyl-CoA:anthocyanidin 5-O-glucoside-6&apos;&apos;-O-malonyltransferase GN=5MAT OS=Arabidopsis thaliana (Mouse-ear cress) PE=1 SV=1	Putative uncharacterized protein {ECO:0000313|EMBL:EAZ23065.1} OS=Oryza sativa subsp. japonica (Rice) PE=4 SV=1	hypothetical protein OsJ_06758 [Oryza sativa Japonica Group]
Zla11G003800.1	--	--	Biological Process: lipid metabolic process (GO:0006629);; Cellular Component: plastid (GO:0009536);; Biological Process: brassinosteroid mediated signaling pathway (GO:0009742);;	K14499|2.44509e-80|osa:4347277|K14499 BRI1 kinase inhibitor 1 | (RefSeq) BIP119, BKI1, OsJ_29642; probable BRI1 kinase inhibitor 1	--	--	--	Probable BRI1 kinase inhibitor 1 OS=Oryza sativa subsp. japonica (Rice) PE=1 SV=1	Uncharacterized protein {ECO:0000313|EnsemblPlants:ORGLA09G0099200.1} OS=Oryza glaberrima (African rice) PE=4 SV=1	RecName: Full=Probable BRI1 kinase inhibitor 1; AltName: Full=BRI1-KD interacting protein 119 [Oryza sativa Japonica Group]
Zla02G022900.1	--	--	--	--	[P]	Inorganic ion transport and metabolism	Tesmin/TSO1-like CXC domain, cysteine-rich domain	Protein tesmin/TSO1-like CXC 5 GN=TCX5 OS=Arabidopsis thaliana (Mouse-ear cress) PE=1 SV=1	Uncharacterized protein {ECO:0000313|EnsemblPlants:ORGLA01G0258000.1} (Fragment) OS=Oryza glaberrima (African rice) PE=4 SV=1	hypothetical protein OsI_03825 [Oryza sativa Indica Group]
Zla04G004970.1	--	--	Molecular Function: DNA binding (GO:0003677);; Molecular Function: aspartic-type endopeptidase activity (GO:0004190);; Biological Process: proteolysis (GO:0006508);; Cellular Component: cytoplasmic vesicle (GO:0016023);;	--	[O]	Posttranslational modification, protein turnover, chaperones	Xylanase inhibitor C-terminal	Aspartic proteinase nepenthesin-1 (Precursor) GN=nep1 OS=Nepenthes gracilis (Slender pitcher plant) PE=1 SV=1	Uncharacterized protein {ECO:0000313|EnsemblPlants:OB08G24820.1} OS=Oryza brachyantha PE=4 SV=1	hypothetical protein OsI_29545 [Oryza sativa Indica Group]
Zla05G027930.1	[J]	Translation, ribosomal structure and biogenesis	--	--	[A]	RNA processing and modification	SpoU rRNA Methylase family	--	Uncharacterized protein {ECO:0000313|EnsemblPlants:OB03G10110.1} OS=Oryza brachyantha PE=4 SV=1	PREDICTED: uncharacterized protein LOC102703022 [Oryza brachyantha]
Zla08G017680.1	--	--	Cellular Component: mitochondrion (GO:0005739);;	--	--	--	Protein of unknown function (DUF295)	Putative F-box protein At1g65770 GN=At1g65770 OS=Arabidopsis thaliana (Mouse-ear cress) PE=4 SV=1	Putative uncharacterized protein P0684A08.40 {ECO:0000313|EMBL:BAD28328.1} OS=Oryza sativa subsp. japonica (Rice) PE=4 SV=1	unknown protein [Oryza sativa Japonica Group]
Zla12G013650.1	[O]	Posttranslational modification, protein turnover, chaperones	Biological Process: ubiquitin-dependent protein catabolic process (GO:0006511);;	K03094|2.50087e-94|bdi:100826905|K03094 S-phase kinase-associated protein 1 | (RefSeq) SKP1-like protein 1A	[O]	Posttranslational modification, protein turnover, chaperones	Skp1 family, dimerisation domain	SKP1-like protein 1B GN=MJC20.30 OS=Arabidopsis thaliana (Mouse-ear cress) PE=1 SV=1	SKP1-like protein 1A {ECO:0000313|EMBL:EMT03937.1} OS=Aegilops tauschii (Tausch's goatgrass) PE=4 SV=1	SKP1-like protein 1A [Aegilops tauschii]
Zla05G027880.1	[CR]	--	Molecular Function: nucleotide binding (GO:0000166);; Cellular Component: cytosol (GO:0005829);; Molecular Function: zinc ion binding (GO:0008270);; Biological Process: response to high light intensity (GO:0009644);; Molecular Function: oxidoreductase activity (GO:0016491);; Biological Process: cell differentiation (GO:0030154);; Biological Process: oxidation-reduction process (GO:0055114);;	K00344|0|obr:102722468|K00344 NADPH2:quinone reductase [EC:1.6.5.5] | (RefSeq) quinone oxidoreductase 1-like	[CR]	--	Zinc-binding dehydrogenase	Quinone oxidoreductase-like protein At1g23740, chloroplastic (Precursor) GN=At1g23740 OS=Arabidopsis thaliana (Mouse-ear cress) PE=1 SV=2	Uncharacterized protein {ECO:0000313|EnsemblPlants:OB03G10190.1} OS=Oryza brachyantha PE=4 SV=1	oxidoreductase, zinc-binding dehydrogenase family protein, expressed [Oryza sativa Japonica Group]
Zla15G008300.1	[G]	Carbohydrate transport and metabolism	Biological Process: maltose metabolic process (GO:0000023);; Molecular Function: phosphoacetylglucosamine mutase activity (GO:0004610);; Cellular Component: cytosol (GO:0005829);; Cellular Component: chloroplast stroma (GO:0009570);; Biological Process: starch biosynthetic process (GO:0019252);; Biological Process: cellular response to water deprivation (GO:0042631);;	--	[G]	Carbohydrate transport and metabolism	Phosphoglucomutase/phosphomannomutase, alpha/beta/alpha domain I	--	Putative uncharacterized protein {ECO:0000313|EMBL:EEC80611.1} OS=Oryza sativa subsp. indica (Rice) PE=4 SV=1	hypothetical protein OsI_22972 [Oryza sativa Indica Group]
Zla07G012590.1	--	--	--	--	--	--	--	--	Putative uncharacterized protein {ECO:0000313|EMBL:EAZ00897.1} OS=Oryza sativa subsp. indica (Rice) PE=4 SV=1	hypothetical protein OsI_22928 [Oryza sativa Indica Group]
Zla04G039090.1	--	--	Molecular Function: DNA binding (GO:0003677);; Cellular Component: nucleus (GO:0005634);; Biological Process: cellular process (GO:0044763);;	--	--	--	--	--	Putative uncharacterized protein {ECO:0000313|EMBL:EEC80689.1} OS=Oryza sativa subsp. indica (Rice) PE=4 SV=1	hypothetical protein OsI_23113 [Oryza sativa Indica Group]
Zla09G002820.1	[LKJ]	--	Molecular Function: RNA binding (GO:0003723);; Molecular Function: ATP binding (GO:0005524);; Cellular Component: nucleolus (GO:0005730);; Molecular Function: ATP-dependent helicase activity (GO:0008026);;	K13179|0|osa:4334469|K13179 ATP-dependent RNA helicase DDX18/HAS1 [EC:3.6.4.13] | (RefSeq) OsJ_12997; DEAD-box ATP-dependent RNA helicase 27	[A]	RNA processing and modification	DEAD/DEAH box helicase	DEAD-box ATP-dependent RNA helicase 27 OS=Oryza sativa subsp. japonica (Rice) PE=3 SV=1	Putative uncharacterized protein {ECO:0000313|EMBL:EAY92222.1} OS=Oryza sativa subsp. indica (Rice) PE=3 SV=1	RecName: Full=DEAD-box ATP-dependent RNA helicase 27 [Oryza sativa Japonica Group]
Zla02G028040.1	[O]	Posttranslational modification, protein turnover, chaperones	Cellular Component: mitochondrion (GO:0005739);;	--	[O]	Posttranslational modification, protein turnover, chaperones	Ring finger domain	RING-H2 finger protein ATL78 GN=ATL78 OS=Arabidopsis thaliana (Mouse-ear cress) PE=2 SV=1	Uncharacterized protein {ECO:0000313|EnsemblPlants:ORGLA01G0322300.1} OS=Oryza glaberrima (African rice) PE=4 SV=1	hypothetical protein OsI_04554 [Oryza sativa Indica Group]
Zla04G034030.1	[E]	Amino acid transport and metabolism	Molecular Function: 1-acylglycerol-3-phosphate O-acyltransferase activity (GO:0003841);; Biological Process: flower development (GO:0009908);; Biological Process: cutin biosynthetic process (GO:0010143);; Cellular Component: membrane (GO:0016020);;	K13508|0|osa:4324826|K13508 glycerol-3-phosphate acyltransferase [EC:2.3.1.15] | (RefSeq) glycerol-3-phosphate 2-O-acyltransferase 6	--	--	haloacid dehalogenase-like hydrolase	Glycerol-3-phosphate 2-O-acyltransferase 6 GN=GPAT6 OS=Arabidopsis thaliana (Mouse-ear cress) PE=1 SV=1	Uncharacterized protein {ECO:0000313|EnsemblPlants:ORGLA01G0315000.1} OS=Oryza glaberrima (African rice) PE=4 SV=1	Os01g0855000 [Oryza sativa Japonica Group]
Zla04G036230.1	--	--	Molecular Function: dolichyl-diphosphooligosaccharide-protein glycotransferase activity (GO:0004579);; Cellular Component: mitochondrion (GO:0005739);; Cellular Component: vacuolar membrane (GO:0005774);; Cellular Component: Golgi apparatus (GO:0005794);; Cellular Component: plasma membrane (GO:0005886);; Biological Process: rRNA processing (GO:0006364);; Cellular Component: oligosaccharyltransfe…	K12667|0|osa:4324876|K12667 oligosaccharyltransferase complex subunit delta (ribophorin II) | (RefSeq) RPN-II, RPN2; dolichyl-diphosphooligosaccharide--protein glycosyltransferase subunit 2	[O]	Posttranslational modification, protein turnover, chaperones	Oligosaccharyltransferase subunit Ribophorin II	Dolichyl-diphosphooligosaccharide--protein glycosyltransferase subunit 2 (Precursor) GN=P0470A12.10 OS=Oryza sativa subsp. japonica (Rice) PE=2 SV=1	Uncharacterized protein {ECO:0000313|EnsemblPlants:ORGLA01G0353200.1} OS=Oryza glaberrima (African rice) PE=4 SV=1	Os01g0911200 [Oryza sativa Japonica Group]
Zla15G005060.1	--	--	Molecular Function: DNA binding (GO:0003677);; Biological Process: ion transport (GO:0006811);; Cellular Component: plastid (GO:0009536);;	--	--	--	Domain of unknown function (DUF296)	Putative DNA-binding protein ESCAROLA GN=ESC OS=Arabidopsis thaliana (Mouse-ear cress) PE=2 SV=1	DNA-binding protein-like {ECO:0000313|EMBL:BAD35677.1} OS=Oryza sativa subsp. japonica (Rice) PE=4 SV=1	AHL protein [Triticum aestivum]
Zla14G003090.1	--	--	Biological Process: primary metabolic process (GO:0044238);; Biological Process: cellular macromolecule metabolic process (GO:0044260);; Biological Process: cellular process (GO:0044763);;	--	--	--	--	--	Putative uncharacterized protein {ECO:0000313|EMBL:EAZ09742.1} OS=Oryza sativa subsp. indica (Rice) PE=4 SV=1	hypothetical protein OsI_32030 [Oryza sativa Indica Group]
Zla05G013330.1	--	--	Molecular Function: enzyme inhibitor activity (GO:0004857);; Cellular Component: cell wall (GO:0005618);; Molecular Function: pectinesterase activity (GO:0030599);; Biological Process: cell wall modification (GO:0042545);; Biological Process: negative regulation of catalytic activity (GO:0043086);; Molecular Function: aspartyl esterase activity (GO:0045330);;	--	--	--	Pectinesterase	Pectinesterase 13 GN=T9J22.12 OS=Arabidopsis thaliana (Mouse-ear cress) PE=2 SV=2	Pectinesterase {ECO:0000256|RuleBase:RU000589} OS=Oryza glaberrima (African rice) PE=3 SV=1	Os03g0399000 [Oryza sativa Japonica Group]
Zla08G017070.1	[E]	Amino acid transport and metabolism	Molecular Function: acetylglutamate kinase activity (GO:0003991);; Molecular Function: glutamate 5-kinase activity (GO:0004349);; Biological Process: arginine biosynthetic process (GO:0006526);; Biological Process: proline biosynthetic process (GO:0006561);; Cellular Component: chloroplast (GO:0009507);; Biological Process: phosphorylation (GO:0016310);;	K00930|0|osa:4330205|K00930 acetylglutamate kinase [EC:2.7.2.8] | (RefSeq) OJ1112_F09.7, OsAGK2; acetylglutamate kinase	[E]	Amino acid transport and metabolism	Amino acid kinase family	Acetylglutamate kinase, chloroplastic (Precursor) GN=NAGK OS=Arabidopsis thaliana (Mouse-ear cress) PE=1 SV=1	Acetylglutamate kinase-like protein {ECO:0000313|EMBL:CAC39078.1} OS=Oryza sativa (Rice) PE=3 SV=1	acetylglutamate kinase-like protein [Oryza sativa]
Zla05G023250.1	--	--	--	K11807|0|obr:102709260|K11807 WD and tetratricopeptide repeats protein 1 | (RefSeq) uncharacterized LOC102709260	--	--	--	--	Uncharacterized protein {ECO:0000313|EnsemblPlants:ORGLA03G0061600.1} OS=Oryza glaberrima (African rice) PE=4 SV=1	expressed protein [Oryza sativa Japonica Group]
Zla06G015190.1	--	--	Cellular Component: cytoplasmic vesicle (GO:0016023);;	--	--	--	--	--	OSIGBa0132E09-OSIGBa0108L24.9 protein {ECO:0000313|EMBL:CAH67795.1} OS=Oryza sativa (Rice) PE=4 SV=1	OSIGBa0132E09-OSIGBa0108L24.9 [Oryza sativa Indica Group]
Zla03G015870.1	--	--	Cellular Component: cytoplasmic vesicle (GO:0016023);;	--	--	--	--	--	Uncharacterized protein {ECO:0000313|EnsemblPlants:BRADI3G27847.1} OS=Brachypodium distachyon (Purple false brome) PE=4 SV=1	PREDICTED: glycine-rich cell wall structural protein 2-like [Brachypodium distachyon]
Zla04G001300.1	--	--	--	--	--	--	Domain of unknown function (DUF702)	Protein SHI RELATED SEQUENCE 7 GN=SRS7 OS=Arabidopsis thaliana (Mouse-ear cress) PE=2 SV=1	Putative uncharacterized protein {ECO:0000313|EMBL:EAZ43559.1} OS=Oryza sativa subsp. japonica (Rice) PE=4 SV=1	hypothetical protein OsJ_28180 [Oryza sativa Japonica Group]
Zla0G002220.1	--	--	Biological Process: defense response (GO:0006952);; Molecular Function: ADP binding (GO:0043531);;	--	[T]	Signal transduction mechanisms	NB-ARC domain	Putative disease resistance RPP13-like protein 1 GN=RPPL1 OS=Arabidopsis thaliana (Mouse-ear cress) PE=3 SV=1	Putative resistance complex protein I2C-1 {ECO:0000313|EMBL:BAC79613.1} OS=Oryza sativa subsp. japonica (Rice) PE=4 SV=1	putative resistance complex protein I2C-1 [Oryza sativa Japonica Group]
Zla01G005990.1	[R]	General function prediction only	Cellular Component: nucleus (GO:0005634);; Cellular Component: cytosol (GO:0005829);; Molecular Function: oxidoreductase activity (GO:0016491);; Biological Process: response to cadmium ion (GO:0046686);; Biological Process: oxidation-reduction process (GO:0055114);;	--	[R]	General function prediction only	Aldo/keto reductase family	Aldo-keto reductase family 4 member C10 GN=AKR4C10 OS=Arabidopsis thaliana (Mouse-ear cress) PE=1 SV=1	Uncharacterized protein {ECO:0000313|EnsemblPlants:ORGLA05G0164600.1} OS=Oryza glaberrima (African rice) PE=4 SV=1	Os05g0456300 [Oryza sativa Japonica Group]
Zla11G011200.1	[TZDR]	--	Molecular Function: calcium ion binding (GO:0005509);;	K13448|1.42485e-90|obr:102709415|K13448 calcium-binding protein CML | (RefSeq) probable calcium-binding protein CML28	[T]	Signal transduction mechanisms	EF hand	Probable calcium-binding protein CML28 GN=CML28 OS=Oryza sativa subsp. japonica (Rice) PE=2 SV=1	Uncharacterized protein {ECO:0000313|EnsemblPlants:Si024979m} OS=Setaria italica (Foxtail millet) PE=4 SV=1	PREDICTED: probable calcium-binding protein CML28-like [Oryza brachyantha]
Zla03G012050.1	--	--	Cellular Component: cytoplasmic vesicle (GO:0016023);;	--	--	--	--	--	Uncharacterized protein {ECO:0000313|EnsemblPlants:ORGLA10G0022900.1} OS=Oryza glaberrima (African rice) PE=4 SV=1	Os10g0155100 [Oryza sativa Japonica Group]
Zla12G007510.1	--	--	Molecular Function: RNA binding (GO:0003723);; Molecular Function: RNA-directed DNA polymerase activity (GO:0003964);; Biological Process: RNA-dependent DNA biosynthetic process (GO:0006278);; Cellular Component: membrane (GO:0016020);;	--	--	--	Protein of unknown function (DUF2985)	--	Uncharacterized protein {ECO:0000313|EnsemblPlants:ORGLA11G0008300.1} OS=Oryza glaberrima (African rice) PE=4 SV=1	hypothetical protein OsI_34824 [Oryza sativa Indica Group]
Zla13G004860.1	--	--	Molecular Function: DNA binding (GO:0003677);; Molecular Function: chromatin binding (GO:0003682);;	--	--	--	Myb-like DNA-binding domain	Transcription factor LUX GN=F12A12.160 OS=Arabidopsis thaliana (Mouse-ear cress) PE=1 SV=1	Putative uncharacterized protein {ECO:0000313|EMBL:EAY98041.1} OS=Oryza sativa subsp. indica (Rice) PE=4 SV=1	Os05g0412000 [Oryza sativa Japonica Group]
Zla01G011830.1	--	--	Biological Process: protein targeting to vacuole (GO:0006623);; Biological Process: vesicle-mediated transport (GO:0016192);;	--	[R]	General function prediction only	Domain of unknown function (DUF814)	--	Putative uncharacterized protein OSJNBb0043H23.7 {ECO:0000313|EMBL:AAT07628.1} OS=Oryza sativa subsp. japonica (Rice) PE=4 SV=1	PREDICTED: coiled-coil domain-containing protein 25-like [Oryza brachyantha]
Zla09G012810.1	--	--	Biological Process: mitotic G2 phase (GO:0000085);; Biological Process: karyogamy (GO:0000741);; Molecular Function: copper ion binding (GO:0005507);; Cellular Component: nucleus (GO:0005634);; Biological Process: protein import into nucleus (GO:0006606);; Biological Process: amine metabolic process (GO:0009308);; Biological Process: embryo sac egg cell differentiation (GO:0009560);; Biological P…	--	--	--	Protein of unknown function (DUF3223)	Protein DCL, chloroplastic (Precursor) GN=DCL OS=Solanum lycopersicum (Tomato) PE=2 SV=1	Uncharacterized protein {ECO:0000313|EnsemblPlants:OB03G16460.1} OS=Oryza brachyantha PE=4 SV=1	PREDICTED: cyclic nucleotide-gated cation channel beta-1-like [Oryza brachyantha]
Zla15G015980.1	[E]	Amino acid transport and metabolism	Molecular Function: serine-type carboxypeptidase activity (GO:0004185);; Cellular Component: vacuole (GO:0005773);; Biological Process: proteolysis (GO:0006508);; Cellular Component: cytoplasmic vesicle (GO:0016023);; Biological Process: second-messenger-mediated signaling (GO:0019932);;	K16297|0|osa:4340344|K16297 serine carboxypeptidase-like clade II [EC:3.4.16.-] | (RefSeq) P0470C02.1; serine carboxypeptidase II-2	[OE]	--	Serine carboxypeptidase	Serine carboxypeptidase II-2 chain B (Precursor; Fragment) GN=CXP;2-2 OS=Hordeum vulgare (Barley) PE=1 SV=1	Carboxypeptidase {ECO:0000256|RuleBase:RU361156} OS=Oryza sativa subsp. japonica (Rice) PE=2 SV=1	Os06g0186400 [Oryza sativa Japonica Group]
Zla08G000710.1	[B]	Chromatin structure and dynamics	Cellular Component: nucleosome (GO:0000786);; Molecular Function: DNA binding (GO:0003677);; Cellular Component: nucleus (GO:0005634);; Biological Process: glucose catabolic process (GO:0006007);; Biological Process: nucleosome assembly (GO:0006334);; Biological Process: protein targeting (GO:0006605);; Molecular Function: protein heterodimerization activity (GO:0046982);;	K11253|1.80716e-93|crb:CARUB_v10002094mg|K11253 histone H3 | (RefSeq) hypothetical protein	[B]	Chromatin structure and dynamics	Core histone H2A/H2B/H3/H4	Histone H3.3 OS=Vitis vinifera (Grape) PE=2 SV=3	Uncharacterized protein {ECO:0000313|EnsemblPlants:TRIUR3_28506-P1} (Fragment) OS=Triticum urartu (Red wild einkorn) PE=4 SV=1	hypothetical protein CARUB_v10002094mg, partial [Capsella rubella]
Zla01G015780.1	--	--	Cellular Component: mitochondrion (GO:0005739);;	--	--	--	--	--	Putative uncharacterized protein {ECO:0000313|EMBL:EAY94372.1} OS=Oryza sativa subsp. indica (Rice) PE=4 SV=1	hypothetical protein OsI_16136 [Oryza sativa Indica Group]
Zla15G001800.1	--	--	Molecular Function: hydrolase activity, hydrolyzing O-glycosyl compounds (GO:0004553);; Cellular Component: cell wall (GO:0005618);; Biological Process: cellular glucan metabolic process (GO:0006073);; Cellular Component: cytoplasmic vesicle (GO:0016023);; Molecular Function: xyloglucan:xyloglucosyl transferase activity (GO:0016762);; Cellular Component: apoplast (GO:0048046);;	--	--	--	Glycosyl hydrolases family 16	Xyloglucan endotransglucosylase/hydrolase protein 22 (Precursor) GN=MUA2.13 OS=Arabidopsis thaliana (Mouse-ear cress) PE=1 SV=1	Xyloglucan endotransglucosylase/hydrolase {ECO:0000256|RuleBase:RU361120} OS=Oryza sativa subsp. indica (Rice) PE=3 SV=1	hypothetical protein OsI_24317 [Oryza sativa Indica Group]
Zla02G029850.1	[S]	Function unknown	Molecular Function: peroxidase activity (GO:0004601);; Cellular Component: membrane (GO:0016020);;	K09775|1.1312e-104|obr:102713420|K09775 uncharacterized protein | (RefSeq) uncharacterized membrane protein YuiD-like	--	--	Divergent PAP2 family	--	Uncharacterized protein {ECO:0000313|EnsemblPlants:OB01G49520.1} OS=Oryza brachyantha PE=4 SV=1	PREDICTED: uncharacterized protein LOC102713420 [Oryza brachyantha]
Zla13G004660.1	[S]	Function unknown	Cellular Component: mitochondrion (GO:0005739);; Biological Process: signal transduction (GO:0007165);; Cellular Component: cytoplasmic vesicle (GO:0016023);;	--	[R]	General function prediction only	Leucine Rich repeats (2 copies)	LRR receptor-like serine/threonine-protein kinase ERL1 {ECO:0000303|PubMed:14985254} (Precursor) OS=Arabidopsis thaliana (Mouse-ear cress) PE=1 SV=1	Uncharacterized protein {ECO:0000313|EnsemblPlants:ORGLA05G0140300.1} OS=Oryza glaberrima (African rice) PE=4 SV=1	Os05g0406800 [Oryza sativa Japonica Group]
Zla04G026430.1	[G]	Carbohydrate transport and metabolism	Molecular Function: ribokinase activity (GO:0004747);; Biological Process: D-ribose metabolic process (GO:0006014);; Cellular Component: chloroplast stroma (GO:0009570);; Biological Process: phosphorylation (GO:0016310);;	K00852|0|osa:4326855|K00852 ribokinase [EC:2.7.1.15] | (RefSeq) ribokinase	[G]	Carbohydrate transport and metabolism	pfkB family carbohydrate kinase	Fructokinase-1 GN=FRK1 OS=Oryza sativa subsp. indica (Rice) PE=1 SV=1	Uncharacterized protein {ECO:0000313|EnsemblPlants:Traes_3B_F8A346679.1} OS=Triticum aestivum (Wheat) PE=3 SV=1	predicted protein [Hordeum vulgare subsp. vulgare]
Zla0G006000.1	--	--	--	--	--	--	No apical meristem (NAM) protein	NAC domain-containing protein 45 {ECO:0000312|EMBL:AEE73912.1} OS=Arabidopsis thaliana (Mouse-ear cress) PE=2 SV=1	Uncharacterized protein {ECO:0000313|EnsemblPlants:OB10G26350.1} OS=Oryza brachyantha PE=4 SV=1	PREDICTED: NAC domain-containing protein 48-like [Oryza brachyantha]
Zla11G001770.1	--	--	Cellular Component: mitochondrion (GO:0005739);;	--	--	--	Domain of unknown function (DUF4228)	Uncharacterized protein At1g66480 GN=At1g66480 OS=Arabidopsis thaliana (Mouse-ear cress) PE=2 SV=1	Uncharacterized protein {ECO:0000313|EnsemblPlants:Si030987m} OS=Setaria italica (Foxtail millet) PE=4 SV=1	PREDICTED: uncharacterized protein At1g66480-like [Setaria italica]
Zla07G008660.1	--	--	Biological Process: proteolysis (GO:0006508);; Molecular Function: peptidase activity (GO:0008233);; Cellular Component: plastid (GO:0009536);; Molecular Function: hydrolase activity, acting on ester bonds (GO:0016788);;	K14648|0|obr:102707485|K14648 poly(U)-specific endoribonuclease [EC:3.1.-.-] | (RefSeq) poly(U)-specific endoribonuclease-B	[R]	General function prediction only	Endoribonuclease XendoU	--	Uncharacterized protein {ECO:0000313|EnsemblPlants:OB04G27340.1} OS=Oryza brachyantha PE=4 SV=1	PREDICTED: poly(U)-specific endoribonuclease-B-like [Oryza brachyantha]
Zla13G002330.1	--	--	Molecular Function: protein serine/threonine kinase activity (GO:0004674);; Molecular Function: ATP binding (GO:0005524);; Biological Process: carbohydrate metabolic process (GO:0005975);; Biological Process: protein phosphorylation (GO:0006468);; Cellular Component: cytoplasmic vesicle (GO:0016023);;	--	--	--	Di-glucose binding within endoplasmic reticulum	Probable LRR receptor-like serine/threonine-protein kinase At1g53440 (Precursor) GN=At1g53440 OS=Arabidopsis thaliana (Mouse-ear cress) PE=2 SV=2	cDNA clone:J033127G17, full insert sequence {ECO:0000313|EMBL:BAG96052.1} OS=Oryza sativa subsp. japonica (Rice) PE=2 SV=1	disease resistance protein Cf-2.1-like [Oryza sativa Japonica Group]
Zla04G023080.1	--	--	Biological Process: hormone-mediated signaling pathway (GO:0009755);; Biological Process: regulation of defense response (GO:0031347);; Biological Process: cellular response to stress (GO:0033554);; Biological Process: regulation of programmed cell death (GO:0043067);; Biological Process: innate immune response (GO:0045087);; Biological Process: negative regulation of biological process (GO:00485…	--	--	--	Development and cell death domain	B2 protein OS=Daucus carota (Wild carrot) PE=2 SV=1	Putative uncharacterized protein {ECO:0000313|EMBL:EEC70863.1} OS=Oryza sativa subsp. indica (Rice) PE=4 SV=1	hypothetical protein OsI_02376 [Oryza sativa Indica Group]
Zla13G014280.1	[C]	Energy production and conversion	Cellular Component: gamma-tubulin complex (GO:0000930);; Molecular Function: GTPase activity (GO:0003924);; Molecular Function: dihydrolipoyl dehydrogenase activity (GO:0004148);; Molecular Function: GTP binding (GO:0005525);; Cellular Component: microtubule (GO:0005874);; Biological Process: obsolete GTP catabolic process (GO:0006184);; Biological Process: microtubule nucleation (GO:0007020);; C…	K00382|0|zma:103635444|K00382 dihydrolipoamide dehydrogenase [EC:1.8.1.4] | (RefSeq) GRMZM2G073774; dihydrolipoyl dehydrogenase 1, chloroplastic-like	[C]	Energy production and conversion	Pyridine nucleotide-disulphide oxidoreductase	Dihydrolipoyl dehydrogenase 1, chloroplastic (Precursor) GN=LPD1 OS=Arabidopsis thaliana (Mouse-ear cress) PE=2 SV=1	Dihydrolipoyl dehydrogenase {ECO:0000256|RuleBase:RU003692} OS=Setaria italica (Foxtail millet) PE=3 SV=1	putative lipoamide dehydrogenase [Oryza sativa Japonica Group]
Zla07G003690.1	--	--	Cellular Component: plastid (GO:0009536);;	--	--	--	Ataxin 2 SM domain	Polyadenylate-binding protein-interacting protein 4 GN=CID4 OS=Arabidopsis thaliana (Mouse-ear cress) PE=2 SV=1	Uncharacterized protein {ECO:0000313|EnsemblPlants:ORGLA04G0230300.1} OS=Oryza glaberrima (African rice) PE=4 SV=1	OSIGBa0148A10.9 [Oryza sativa Indica Group]
Zla05G023440.1	--	--	Molecular Function: ATP binding (GO:0005524);; Biological Process: obsolete ATP catabolic process (GO:0006200);; Biological Process: ATP biosynthetic process (GO:0006754);; Biological Process: cation transport (GO:0006812);; Biological Process: vacuole organization (GO:0007033);; Biological Process: vacuolar acidification (GO:0007035);; Cellular Component: plasmodesma (GO:0009506);; Cellular Comp…	K01535|0|osa:4331853|K01535 H+-transporting ATPase [EC:3.6.3.6] | (RefSeq) a9; ATPase 10, plasma membrane-type	[P]	Inorganic ion transport and metabolism	E1-E2 ATPase	ATPase 10, plasma membrane-type GN=AHA10 OS=Arabidopsis thaliana (Mouse-ear cress) PE=2 SV=2	Putative uncharacterized protein {ECO:0000313|EMBL:EEC74642.1} OS=Oryza sativa subsp. indica (Rice) PE=3 SV=1	hypothetical protein OsI_10283 [Oryza sativa Indica Group]
Zla10G016470.1	[Z]	Cytoskeleton	Molecular Function: microtubule motor activity (GO:0003777);; Molecular Function: ATP binding (GO:0005524);; Cellular Component: kinesin complex (GO:0005871);; Cellular Component: microtubule (GO:0005874);; Biological Process: microtubule-based movement (GO:0007018);; Molecular Function: microtubule binding (GO:0008017);;	K11498|0|osa:4330142|K11498 centromeric protein E | (RefSeq) kinesin-like protein NACK1	[Z]	Cytoskeleton	Kinesin motor domain	Kinesin-like protein NACK1 GN=NACK1 OS=Nicotiana tabacum (Common tobacco) PE=1 SV=1	Kinesin-like protein {ECO:0000256|RuleBase:RU000394} OS=Oryza glaberrima (African rice) PE=3 SV=1	Os02g0645100 [Oryza sativa Japonica Group]
Zla06G007100.1	[R]	General function prediction only	Molecular Function: nucleotide binding (GO:0000166);; Molecular Function: nucleic acid binding (GO:0003676);; Biological Process: mRNA processing (GO:0006397);;	--	[A]	RNA processing and modification	RNA recognition motif. (a.k.a. RRM, RBD, or RNP domain)	Polyadenylate-binding protein 1 {ECO:0000303|PubMed:18479511} OS=Arabidopsis thaliana (Mouse-ear cress) PE=1 SV=1	H0305E08.1 protein {ECO:0000313|EMBL:CAH67430.1} OS=Oryza sativa (Rice) PE=4 SV=1	B0806H07.2 [Oryza sativa Indica Group]
Zla11G016720.1	--	--	Molecular Function: binding (GO:0005488);;	--	--	--	Myb-like DNA-binding domain	Probable transcription factor KAN4 GN=MFO20.5 OS=Arabidopsis thaliana (Mouse-ear cress) PE=1 SV=1	Uncharacterized protein {ECO:0000313|EnsemblPlants:Traes_5DS_39E5EF501.2} OS=Triticum aestivum (Wheat) PE=4 SV=1	uncharacterized protein LOC100277405 [Zea mays]
Zla07G014450.1	--	--	Biological Process: DNA metabolic process (GO:0006259);; Biological Process: pattern specification process (GO:0007389);; Biological Process: response to abiotic stimulus (GO:0009628);; Biological Process: embryo development ending in seed dormancy (GO:0009793);; Biological Process: meristem initiation (GO:0010014);; Biological Process: meristem maintenance (GO:0010073);; Biological Process: seed…	--	--	--	--	--	Putative uncharacterized protein B1143G03.24 {ECO:0000313|EMBL:BAD53336.1} OS=Oryza sativa subsp. japonica (Rice) PE=4 SV=1	hypothetical protein [Oryza sativa Japonica Group]
Zla17G007290.1	--	--	--	--	--	--	--	--	Uncharacterized protein {ECO:0000313|EnsemblPlants:Si030017m} OS=Setaria italica (Foxtail millet) PE=4 SV=1	predicted protein [Hordeum vulgare subsp. vulgare]
Zla09G020480.1	--	--	Cellular Component: mitochondrion (GO:0005739);;	--	--	--	Arabidopsis protein of unknown function	--	Putative uncharacterized protein {ECO:0000313|EMBL:EAY88406.1} OS=Oryza sativa subsp. indica (Rice) PE=4 SV=1	Os03g0132600 [Oryza sativa Japonica Group]
Zla10G009220.1	--	--	--	--	--	--	--	--	Uncharacterized protein {ECO:0000313|EnsemblPlants:ORGLA02G0217600.1} OS=Oryza glaberrima (African rice) PE=4 SV=1	Os02g0585700 [Oryza sativa Japonica Group]
Zla01G027210.1	--	--	Cellular Component: cytoplasmic vesicle (GO:0016023);; Molecular Function: manganese ion binding (GO:0030145);; Molecular Function: nutrient reservoir activity (GO:0045735);; Cellular Component: apoplast (GO:0048046);;	--	--	--	Cupin	Germin-like protein 8-14 (Precursor) OS=Oryza sativa subsp. japonica (Rice) PE=1 SV=1	Germin-like protein 2a {ECO:0000313|EMBL:ABG46233.1} OS=Hordeum vulgare var. distichum (Domesticated barley) PE=2 SV=1	germin-like protein 2a [Hordeum vulgare subsp. vulgare]
Zla01G027530.1	--	--	Biological Process: transcription, DNA-templated (GO:0006351);;	--	--	--	AP2 domain	Ethylene-responsive transcription factor ERF109 GN=ERF109 OS=Arabidopsis thaliana (Mouse-ear cress) PE=1 SV=1	Putative uncharacterized protein {ECO:0000313|EMBL:EAZ43061.1} OS=Oryza sativa subsp. japonica (Rice) PE=4 SV=1	hypothetical protein OsJ_27650 [Oryza sativa Japonica Group]
Zla05G004260.1	[G]	Carbohydrate transport and metabolism	Molecular Function: galactokinase activity (GO:0004335);; Molecular Function: ATP binding (GO:0005524);; Cellular Component: cytosol (GO:0005829);; Biological Process: galactose metabolic process (GO:0006012);; Biological Process: carbohydrate phosphorylation (GO:0046835);;	K18674|0|obr:102720420|K18674 N-acetylgalactosamine kinase [EC:2.7.1.157] | (RefSeq) galactokinase	[G]	Carbohydrate transport and metabolism	Galactokinase galactose-binding signature	Galactokinase GN=F5E6.9 OS=Arabidopsis thaliana (Mouse-ear cress) PE=1 SV=2	Uncharacterized protein {ECO:0000313|EnsemblPlants:OB03G46980.1} OS=Oryza brachyantha PE=3 SV=1	PREDICTED: galactokinase-like [Oryza brachyantha]
Zla12G017090.1	--	--	Cellular Component: cytoplasmic vesicle (GO:0016023);;	--	--	--	--	--	Uncharacterized protein {ECO:0000313|EnsemblPlants:OB11G27930.1} OS=Oryza brachyantha PE=4 SV=1	PREDICTED: uncharacterized protein LOC102702225 [Oryza brachyantha]
Zla10G008600.1	--	--	Biological Process: response to stress (GO:0006950);;	--	--	--	ABA/WDS induced protein	Abscisic stress-ripening protein 1 GN=ASR1 OS=Solanum lycopersicum (Tomato) PE=2 SV=1	Putative uncharacterized protein Sb06g016530 {ECO:0000313|EMBL:EES12153.1} OS=Sorghum bicolor (Sorghum) PE=4 SV=1	hypothetical protein SORBIDRAFT_06g016530 [Sorghum bicolor]
Zla03G003100.1	[C]	Energy production and conversion	Molecular Function: L-lactate dehydrogenase activity (GO:0004459);; Cellular Component: cytoplasm (GO:0005737);; Cellular Component: plasma membrane (GO:0005886);; Biological Process: glycolytic process (GO:0006096);; Biological Process: response to salt stress (GO:0009651);; Biological Process: response to abscisic acid (GO:0009737);; Biological Process: cellular carbohydrate metabolic process (…	K00016|0|osa:4339856|K00016 L-lactate dehydrogenase [EC:1.1.1.27] | (RefSeq) L-lactate dehydrogenase B	[C]	Energy production and conversion	lactate/malate dehydrogenase, NAD binding domain	L-lactate dehydrogenase A OS=Hordeum vulgare (Barley) PE=1 SV=1	L-lactate dehydrogenase {ECO:0000256|RuleBase:RU000496} OS=Oryza glaberrima (African rice) PE=3 SV=1	Os06g0104900 [Oryza sativa Japonica Group]
Zla06G012150.1	--	--	--	--	--	--	--	--	Putative uncharacterized protein {ECO:0000313|EMBL:EAY80520.1} OS=Oryza sativa subsp. indica (Rice) PE=4 SV=1	hypothetical protein OsI_35699 [Oryza sativa Indica Group]
Zla17G001210.1	--	--	Molecular Function: protein serine/threonine kinase activity (GO:0004674);; Molecular Function: protein tyrosine kinase activity (GO:0004713);; Molecular Function: ATP binding (GO:0005524);; Cellular Component: plasma membrane (GO:0005886);; Biological Process: protein phosphorylation (GO:0006468);; Biological Process: signal transduction (GO:0007165);; Biological Process: response to salt stress…	K07198|2.01426e-22|bdi:100823874|K07198 5'-AMP-activated protein kinase, catalytic alpha subunit [EC:2.7.11.11] | (RefSeq) CBL-interacting protein kinase 1	[T]	Signal transduction mechanisms	NAF domain	CBL-interacting protein kinase 1 GN=P0706B05.31 OS=Oryza sativa subsp. japonica (Rice) PE=2 SV=1	Uncharacterized protein {ECO:0000313|EnsemblPlants:BRADI2G11220.2} OS=Brachypodium distachyon (Purple false brome) PE=4 SV=1	PREDICTED: CBL-interacting protein kinase 1 isoform X2 [Brachypodium distachyon]
Zla04G033620.1	--	--	Molecular Function: aspartic-type endopeptidase activity (GO:0004190);; Cellular Component: endoplasmic reticulum (GO:0005783);; Biological Process: proteolysis (GO:0006508);; Biological Process: embryo development ending in seed dormancy (GO:0009793);; Biological Process: programmed cell death (GO:0012501);;	--	[O]	Posttranslational modification, protein turnover, chaperones	Xylanase inhibitor C-terminal	Aspartic proteinase PCS1 (Precursor) GN=T7H20.240 OS=Arabidopsis thaliana (Mouse-ear cress) PE=2 SV=1	Putative uncharacterized protein {ECO:0000313|EMBL:EAY76471.1} OS=Oryza sativa subsp. indica (Rice) PE=4 SV=1	hypothetical protein OsI_04407 [Oryza sativa Indica Group]
Zla13G016000.1	--	--	Cellular Component: mitochondrion (GO:0005739);;	--	--	--	KIP1-like protein	--	Uncharacterized protein {ECO:0000313|EnsemblPlants:ORGLA05G0013900.1} OS=Oryza glaberrima (African rice) PE=4 SV=1	hypothetical protein OsJ_16918 [Oryza sativa Japonica Group]
Zla01G005760.1	[R]	General function prediction only	Molecular Function: GTP binding (GO:0005525);; Cellular Component: vacuole (GO:0005773);; Cellular Component: plasma membrane (GO:0005886);; Biological Process: small GTPase mediated signal transduction (GO:0007264);; Biological Process: ethylene-activated signaling pathway (GO:0009873);; Biological Process: protein transport (GO:0015031);;	K07901|1.46634e-154|osa:4339021|K07901 Ras-related protein Rab-8A | (RefSeq) ras-related protein RABE1c	[TU]	--	Ras family	Ras-related protein RABE1c GN=F12M12.30 OS=Arabidopsis thaliana (Mouse-ear cress) PE=1 SV=1	Putative uncharacterized protein {ECO:0000313|EMBL:EEC79358.1} OS=Oryza sativa subsp. indica (Rice) PE=3 SV=1	Os05g0461300 [Oryza sativa Japonica Group]
Zla08G022970.1	[L]	Replication, recombination and repair	Biological Process: mRNA splicing, via spliceosome (GO:0000398);; Molecular Function: DNA binding (GO:0003677);; Molecular Function: ATP binding (GO:0005524);; Cellular Component: nucleus (GO:0005634);; Cellular Component: DNA replication factor C complex (GO:0005663);; Biological Process: obsolete ATP catabolic process (GO:0006200);; Biological Process: DNA replication (GO:0006260);; Biological …	K10756|0|osa:4330895|K10756 replication factor C subunit 3/5 | (RefSeq) OJ1448_G06.20, OsRFC3, RFC3; replication factor C subunit 3	[L]	Replication, recombination and repair	Replication factor C C-terminal domain	Replication factor C subunit 3 OS=Oryza sativa subsp. japonica (Rice) PE=2 SV=1	Putative uncharacterized protein {ECO:0000313|EMBL:EEC74095.1} OS=Oryza sativa subsp. indica (Rice) PE=4 SV=1	Os02g0775200 [Oryza sativa Japonica Group]
Zla13G008820.1	--	--	Molecular Function: ATP binding (GO:0005524);; Cellular Component: membrane (GO:0016020);; Molecular Function: kinase activity (GO:0016301);; Biological Process: phosphorylation (GO:0016310);;	--	--	--	Zeta toxin	--	Putative uncharacterized protein {ECO:0000313|EMBL:EAY98642.1} OS=Oryza sativa subsp. indica (Rice) PE=4 SV=1	PREDICTED: uncharacterized protein LOC102718180 [Oryza brachyantha]
Zla10G014950.1	[Q]	Secondary metabolites biosynthesis, transport and catabolism	Molecular Function: monooxygenase activity (GO:0004497);; Molecular Function: iron ion binding (GO:0005506);; Molecular Function: zinc ion binding (GO:0008270);; Molecular Function: electron transfer activity (GO:0009055);; Cellular Component: integral component of membrane (GO:0016021);; Molecular Function: oxidoreductase activity, acting on paired donors, with incorporation or reduction of mole…	--	[QI]	--	Cytochrome P450	Cytochrome P450 87A3 GN=OSJNBa0088I22.16 OS=Oryza sativa subsp. japonica (Rice) PE=2 SV=3	Putative uncharacterized protein {ECO:0000313|EMBL:EEC73772.1} OS=Oryza sativa subsp. indica (Rice) PE=3 SV=1	hypothetical protein OsI_08447 [Oryza sativa Indica Group]
Zla01G029130.1	[O]	Posttranslational modification, protein turnover, chaperones	Biological Process: protein folding (GO:0006457);; Biological Process: response to stress (GO:0006950);; Molecular Function: heat shock protein binding (GO:0031072);; Molecular Function: unfolded protein binding (GO:0051082);;	K09510|9.18041e-179|osa:4345413|K09510 DnaJ homolog subfamily B member 4 | (RefSeq) P0436B06.2; dnaJ homolog subfamily B member 1	[O]	Posttranslational modification, protein turnover, chaperones	DnaJ domain	DnaJ protein ERDJ3B (Precursor) GN=F26K9.30 OS=Arabidopsis thaliana (Mouse-ear cress) PE=1 SV=1	Putative DnaJ, heat shock protein hsp40 {ECO:0000313|EMBL:BAD05275.1} OS=Oryza sativa subsp. japonica (Rice) PE=4 SV=1	Os08g0374400 [Oryza sativa Japonica Group]
Zla09G006010.1	--	--	Molecular Function: calmodulin binding (GO:0005516);; Cellular Component: mitochondrion (GO:0005739);; Cellular Component: photosystem I (GO:0009522);; Biological Process: photosynthesis (GO:0015979);; Cellular Component: thylakoid membrane (GO:0042651);;	--	--	--	Photosystem I reaction centre subunit N (PSAN or PSI-N)	--	Expressed protein {ECO:0000313|EMBL:AAT77883.1} OS=Oryza sativa subsp. japonica (Rice) PE=4 SV=1	expressed protein [Oryza sativa Japonica Group]
Zla04G030560.1	[C]	Energy production and conversion	Cellular Component: vacuole (GO:0005773);; Biological Process: metabolic process (GO:0008152);; Molecular Function: hydrolase activity, acting on carbon-nitrogen (but not peptide) bonds, in linear amides (GO:0016811);;	K01455|0|osa:4326894|K01455 formamidase [EC:3.5.1.49] | (RefSeq) uncharacterized LOC4326894	--	--	Acetamidase/Formamidase family	--	Uncharacterized protein {ECO:0000313|EnsemblPlants:OB01G40990.1} OS=Oryza brachyantha PE=4 SV=1	PREDICTED: putative formamidase C869.04-like [Oryza brachyantha]
Zla02G010000.1	--	--	Molecular Function: transporter activity (GO:0005215);; Cellular Component: intracellular (GO:0005622);; Biological Process: transport (GO:0006810);;	--	[I]	Lipid transport and metabolism	CRAL/TRIO domain	Patellin-5 GN=PATL5 OS=Arabidopsis thaliana (Mouse-ear cress) PE=1 SV=2	Uncharacterized protein {ECO:0000313|EnsemblPlants:OB01G20530.1} OS=Oryza brachyantha PE=4 SV=1	PREDICTED: random slug protein 5-like isoform X1 [Oryza brachyantha]
Zla04G000320.1	--	--	Cellular Component: mitochondrion (GO:0005739);; Molecular Function: metal ion binding (GO:0046872);;	--	[R]	General function prediction only	EF-hand domain pair	Zinc finger protein STOP1 homolog OS=Oryza sativa subsp. japonica (Rice) PE=2 SV=1	Putative transparent testa 1 {ECO:0000313|EMBL:BAD13228.1} OS=Oryza sativa subsp. japonica (Rice) PE=4 SV=1	Os08g0562300 [Oryza sativa Japonica Group]
Zla0G005310.1	--	--	--	K00799|1.73849e-20|egr:104416441|K00799 glutathione S-transferase [EC:2.5.1.18] | (RefSeq) glutathione S-transferase	--	--	--	--	Putative uncharacterized protein {ECO:0000313|EMBL:CCB50889.1} OS=Vitis vinifera (Grape) PE=4 SV=1	hypothetical protein EUGRSUZ_K01909 [Eucalyptus grandis]
Zla17G010590.1	--	--	Cellular Component: plasma membrane (GO:0005886);;	K08494|3.63439e-176|obr:102705088|K08494 novel plant SNARE | (RefSeq) novel plant SNARE 13	--	--	Sec20	Novel plant SNARE 13 GN=NPSN13 OS=Arabidopsis thaliana (Mouse-ear cress) PE=1 SV=1	Putative uncharacterized protein {ECO:0000313|EMBL:EEE67665.1} OS=Oryza sativa subsp. japonica (Rice) PE=4 SV=1	hypothetical protein OsJ_25287 [Oryza sativa Japonica Group]
Zla04G010430.1	--	--	Molecular Function: ubiquitin-protein transferase activity (GO:0004842);; Biological Process: ubiquitin-dependent protein catabolic process (GO:0006511);; Biological Process: protein ubiquitination (GO:0016567);; Biological Process: negative regulation of transcription, DNA-templated (GO:0045892);;	--	[R]	General function prediction only	Galactose oxidase, central domain	F-box/kelch-repeat protein At1g51550 GN=At1g51550 OS=Arabidopsis thaliana (Mouse-ear cress) PE=2 SV=1	Putative F-box protein {ECO:0000313|EMBL:BAD01409.1} OS=Oryza sativa subsp. japonica (Rice) PE=4 SV=1	putative F-box protein [Oryza sativa Japonica Group]
Zla04G027470.1	[O]	Posttranslational modification, protein turnover, chaperones	Cellular Component: mitochondrion (GO:0005739);; Biological Process: response to abiotic stimulus (GO:0009628);; Biological Process: post-embryonic development (GO:0009791);; Molecular Function: transferase activity (GO:0016740);; Biological Process: response to chemical (GO:0042221);;	K00799|3.71691e-124|obr:102704200|K00799 glutathione S-transferase [EC:2.5.1.18] | (RefSeq) probable glutathione S-transferase GSTU6	[O]	Posttranslational modification, protein turnover, chaperones	Glutathione S-transferase, N-terminal domain	Probable glutathione S-transferase GSTU6 GN=OSJNBb0038A07.2 OS=Oryza sativa subsp. japonica (Rice) PE=2 SV=2	Uncharacterized protein {ECO:0000313|EnsemblPlants:OB01G36450.1} OS=Oryza brachyantha PE=3 SV=1	PREDICTED: probable glutathione S-transferase GSTU6-like [Oryza brachyantha]
Zla14G002460.1	--	--	Cellular Component: mitochondrion (GO:0005739);; Biological Process: negative regulation of cell proliferation (GO:0008285);; Biological Process: lateral root morphogenesis (GO:0010102);; Cellular Component: integral component of membrane (GO:0016021);; Cellular Component: cytoplasmic vesicle (GO:0016023);;	--	--	--	Plant organelle RNA recognition domain	Protein ROOT PRIMORDIUM DEFECTIVE 1 GN=RPD1 OS=Arabidopsis thaliana (Mouse-ear cress) PE=1 SV=1	Putative uncharacterized protein {ECO:0000313|EMBL:EAY74976.1} OS=Oryza sativa subsp. indica (Rice) PE=4 SV=1	hypothetical protein OsI_02874 [Oryza sativa Indica Group]
Zla02G009100.1	--	--	Molecular Function: binding (GO:0005488);;	--	--	--	--	--	BnaA06g18330D protein {ECO:0000313|EMBL:CDX99142.1} OS=Brassica napus (Rape) PE=4 SV=1	PREDICTED: uncharacterized protein LOC104777375 [Camelina sativa]
Zla01G015680.1	--	--	Cellular Component: mitochondrion (GO:0005739);;	--	--	--	Arabidopsis protein of unknown function	--	Uncharacterized protein {ECO:0000313|EMBL:EEC67294.1} OS=Oryza sativa subsp. indica (Rice) PE=4 SV=1	hypothetical protein OsI_34281 [Oryza sativa Indica Group]
Zla14G012280.1	--	--	Cellular Component: membrane (GO:0016020);;	K14423|1.06107e-69|osa:4349278|K14423 4,4-dimethyl-9beta,19-cyclopropylsterol-4alpha-methyl oxidase [EC:1.14.13.72] | (RefSeq) methylsterol monooxygenase 1-1	[I]	Lipid transport and metabolism	--	Methylsterol monooxygenase 1-1 GN=SMO1-1 OS=Arabidopsis thaliana (Mouse-ear cress) PE=1 SV=1	Putative uncharacterized protein {ECO:0000313|EMBL:EAZ16865.1} OS=Oryza sativa subsp. japonica (Rice) PE=4 SV=1	hypothetical protein OsJ_32341 [Oryza sativa Japonica Group]
Zla04G038940.1	[Q]	Secondary metabolites biosynthesis, transport and catabolism	Molecular Function: lipid transporter activity (GO:0005319);; Molecular Function: phospholipid binding (GO:0005543);; Cellular Component: chloroplast inner membrane (GO:0009706);; Biological Process: photosystem II assembly (GO:0010207);; Biological Process: intracellular lipid transport (GO:0032365);;	--	--	--	mce related protein	Protein TRIGALACTOSYLDIACYLGLYCEROL 2, chloroplastic (Precursor) GN=MQC12.6 OS=Arabidopsis thaliana (Mouse-ear cress) PE=2 SV=1	Uncharacterized protein {ECO:0000313|EnsemblPlants:OB01G54810.1} OS=Oryza brachyantha PE=4 SV=1	hypothetical protein OsI_05413 [Oryza sativa Indica Group]
Zla10G008110.1	--	--	Molecular Function: calmodulin binding (GO:0005516);;	--	--	--	Calmodulin binding protein-like	--	Uncharacterized protein {ECO:0000313|EnsemblPlants:ORGLA02G0178600.1} OS=Oryza glaberrima (African rice) PE=4 SV=1	Os02g0562300 [Oryza sativa Japonica Group]
Zla13G011290.1	--	--	--	--	--	--	--	--	Uncharacterized protein {ECO:0000313|EnsemblPlants:ORGLA05G0100300.1} OS=Oryza glaberrima (African rice) PE=4 SV=1	Os05g0324700 [Oryza sativa Japonica Group]
Zla09G003910.1	--	--	Molecular Function: actin binding (GO:0003779);; Cellular Component: actin cytoskeleton (GO:0015629);; Biological Process: actin filament depolymerization (GO:0030042);;	K05765|3.16166e-101|osa:4334307|K05765 cofilin | (RefSeq) ADF-2, ADF2, OsADF2; actin-depolymerizing factor 2	[Z]	Cytoskeleton	Cofilin/tropomyosin-type actin-binding protein	Actin-depolymerizing factor 2 GN=OSJNBa0091J19.11 OS=Oryza sativa subsp. japonica (Rice) PE=2 SV=1	Putative uncharacterized protein {ECO:0000313|EMBL:EEC76270.1} OS=Oryza sativa subsp. indica (Rice) PE=4 SV=1	Os03g0780400 [Oryza sativa Japonica Group]
Zla15G001290.1	--	--	Cellular Component: mitochondrion (GO:0005739);; Cellular Component: endosome (GO:0005768);; Cellular Component: Golgi apparatus (GO:0005794);; Cellular Component: trans-Golgi network (GO:0005802);; Biological Process: response to bacterium (GO:0009617);; Biological Process: phloem or xylem histogenesis (GO:0010087);; Biological Process: cell-cell adhesion (GO:0016337);; Cellular Component: intri…	--	[GMW]	--	Glycosyl transferase family 64 domain	Glycosyltransferase family 64 protein C4 {ECO:0000303|PubMed:24905498} OS=Arabidopsis thaliana (Mouse-ear cress) PE=2 SV=1	Uncharacterized protein {ECO:0000313|EnsemblPlants:ORGLA06G0223800.1} OS=Oryza glaberrima (African rice) PE=4 SV=1	unnamed protein product [Oryza sativa Japonica Group]
Zla01G024220.1	--	--	Molecular Function: extracellular matrix structural constituent (GO:0005201);; Cellular Component: extracellular region (GO:0005576);; Biological Process: glucose catabolic process (GO:0006007);; Cellular Component: cytoplasmic vesicle (GO:0016023);; Biological Process: extracellular matrix organization (GO:0030198);; Cellular Component: anchored component of plasma membrane (GO:0046658);;	--	[T]	Signal transduction mechanisms	Protein of unknown function (DUF568)	Auxin-induced in root cultures protein 12 (Precursor) GN=AIR12 OS=Arabidopsis thaliana (Mouse-ear cress) PE=1 SV=3	Putative uncharacterized protein {ECO:0000313|EMBL:EAZ07699.1} OS=Oryza sativa subsp. indica (Rice) PE=4 SV=1	Os08g0524400 [Oryza sativa Japonica Group]
Zla16G005460.1	--	--	Biological Process: rRNA processing (GO:0006364);; Biological Process: regulation of translation (GO:0006417);; Biological Process: phosphatidylglycerol biosynthetic process (GO:0006655);; Biological Process: G protein-coupled receptor signaling pathway (GO:0007186);; Cellular Component: photosystem II (GO:0009523);; Cellular Component: plastid inner membrane (GO:0009528);; Cellular Component: ch…	--	--	--	Thylakoid formation protein	Protein THYLAKOID FORMATION1, chloroplastic (Precursor) GN=P0567H04.15-1 OS=Oryza sativa subsp. japonica (Rice) PE=2 SV=1	Uncharacterized protein {ECO:0000313|EnsemblPlants:MLOC_65067.1} OS=Hordeum vulgare var. distichum (Domesticated barley) PE=2 SV=1	predicted protein [Hordeum vulgare subsp. vulgare]
Zla10G007480.1	[L]	Replication, recombination and repair	Biological Process: microtubule cytoskeleton organization (GO:0000226);; Biological Process: cytokinesis by cell plate formation (GO:0000911);; Molecular Function: nuclease activity (GO:0004518);; Molecular Function: ATP binding (GO:0005524);; Cellular Component: cytoplasm (GO:0005737);; Biological Process: double-strand break repair (GO:0006302);; Biological Process: mitotic recombination (GO:00…	K10866|0|obr:102714261|K10866 DNA repair protein RAD50 [EC:3.6.-.-] | (RefSeq) DNA repair protein RAD50	[L]	Replication, recombination and repair	AAA domain	DNA repair protein RAD50 GN=RAD50 OS=Arabidopsis thaliana (Mouse-ear cress) PE=1 SV=2	Uncharacterized protein {ECO:0000313|EnsemblPlants:OB02G25290.1} OS=Oryza brachyantha PE=4 SV=1	PREDICTED: DNA repair protein RAD50-like [Oryza brachyantha]
Zla08G011070.1	[LR]	--	Cellular Component: mitochondrion (GO:0005739);; Molecular Function: bis(5'-adenosyl)-pentaphosphatase activity (GO:0034432);;	--	[T]	Signal transduction mechanisms	NUDIX domain	Nudix hydrolase 12, mitochondrial (Precursor) GN=F13K23.14 OS=Arabidopsis thaliana (Mouse-ear cress) PE=2 SV=1	Putative uncharacterized protein {ECO:0000313|EMBL:EAY86065.1} OS=Oryza sativa subsp. indica (Rice) PE=3 SV=1	PREDICTED: nudix hydrolase 12, mitochondrial-like [Oryza brachyantha]
Zla09G002530.1	[J]	Translation, ribosomal structure and biogenesis	Molecular Function: RNA binding (GO:0003723);; Molecular Function: structural constituent of ribosome (GO:0003735);; Cellular Component: cell wall (GO:0005618);; Cellular Component: nucleolus (GO:0005730);; Cellular Component: plasma membrane (GO:0005886);; Biological Process: translation (GO:0006412);; Cellular Component: chloroplast (GO:0009507);; Cellular Component: cytosolic small ribosomal s…	K02981|0|osa:4334512|K02981 small subunit ribosomal protein S2e | (RefSeq) 40S ribosomal protein S2-3	[J]	Translation, ribosomal structure and biogenesis	Ribosomal protein S5, N-terminal domain	40S ribosomal protein S2-4 GN=RPS2D OS=Arabidopsis thaliana (Mouse-ear cress) PE=2 SV=1	Putative uncharacterized protein {ECO:0000313|EMBL:EAY92273.1} OS=Oryza sativa subsp. indica (Rice) PE=3 SV=1	Os03g0807800 [Oryza sativa Japonica Group]
Zla05G001840.1	--	--	--	--	--	--	--	--	Uncharacterized protein {ECO:0000313|EnsemblPlants:BRADI1G05620.1} OS=Brachypodium distachyon (Purple false brome) PE=4 SV=1	PREDICTED: uncharacterized protein LOC102708783 [Oryza brachyantha]
Zla10G014830.1	--	--	Molecular Function: ATP binding (GO:0005524);; Cellular Component: nucleus (GO:0005634);; Biological Process: regulation of transcription, DNA-templated (GO:0006355);; Molecular Function: hydrolase activity, acting on acid anhydrides, in phosphorus-containing anhydrides (GO:0016818);;	--	--	--	WRC	Growth-regulating factor 10 OS=Oryza sativa subsp. japonica (Rice) PE=2 SV=1	Putative uncharacterized protein {ECO:0000313|EMBL:EAY87071.1} OS=Oryza sativa subsp. indica (Rice) PE=4 SV=1	PREDICTED: growth-regulating factor 10-like [Oryza brachyantha]
Zla07G008980.1	--	--	Molecular Function: DNA binding (GO:0003677);; Biological Process: regulation of transcription, DNA-templated (GO:0006355);;	--	--	--	No apical meristem (NAM) protein	NAC domain-containing protein 7 GN=T28K15.1 OS=Arabidopsis thaliana (Mouse-ear cress) PE=2 SV=2	Putative uncharacterized protein {ECO:0000313|EMBL:EAY94978.1} OS=Oryza sativa subsp. indica (Rice) PE=4 SV=1	OSJNBb0020O11.1 [Oryza sativa Japonica Group]
Zla03G008470.1	--	--	Cellular Component: vacuole (GO:0005773);; Cellular Component: plastid (GO:0009536);; Molecular Function: magnesium ion transmembrane transporter activity (GO:0015095);; Biological Process: magnesium ion transport (GO:0015693);; Cellular Component: integral component of membrane (GO:0016021);; Biological Process: transmembrane transport (GO:0055085);;	K16075|0|sbi:SORBI_10g025720|K16075 magnesium transporter | (RefSeq) SORBIDRAFT_10g025720, Sb10g025720; hypothetical protein	[P]	Inorganic ion transport and metabolism	CorA-like Mg2+ transporter protein	Magnesium transporter MRS2-B GN=P0453H04.31 OS=Oryza sativa subsp. japonica (Rice) PE=2 SV=1	Putative uncharacterized protein Sb10g025720 {ECO:0000313|EMBL:EER90129.1} OS=Sorghum bicolor (Sorghum) PE=4 SV=1	hypothetical protein SORBIDRAFT_10g025720 [Sorghum bicolor]
Zla10G012630.1	--	--	Molecular Function: DNA binding (GO:0003677);; Biological Process: regulation of transcription, DNA-templated (GO:0006355);;	--	--	--	Dof domain, zinc finger	Dof zinc finger protein DOF5.4 GN=MAE1.9 OS=Arabidopsis thaliana (Mouse-ear cress) PE=2 SV=2	Uncharacterized protein {ECO:0000313|EnsemblPlants:OB02G37970.1} OS=Oryza brachyantha PE=4 SV=1	PREDICTED: dof zinc finger protein DOF5.4-like [Oryza brachyantha]
Zla03G016040.1	--	--	Cellular Component: cytoplasmic vesicle (GO:0016023);; Molecular Function: transferase activity, transferring glycosyl groups (GO:0016757);;	--	[GMW]	--	Exostosin family	Xyloglucan galactosyltransferase KATAMARI1 homolog OS=Oryza sativa subsp. japonica (Rice) PE=2 SV=1	Os10g0459300 protein {ECO:0000313|EMBL:BAH94918.1} OS=Oryza sativa subsp. japonica (Rice) PE=4 SV=1	Os10g0459300 [Oryza sativa Japonica Group]
Zla02G009930.1	[J]	Translation, ribosomal structure and biogenesis	Molecular Function: sequence-specific DNA binding (GO:0043565);;	--	[R]	General function prediction only	Translin family	--	Uncharacterized protein {ECO:0000313|EMBL:EEE54291.1} OS=Oryza sativa subsp. japonica (Rice) PE=4 SV=1	hypothetical protein OsI_01300 [Oryza sativa Indica Group]
Zla02G029820.1	[L]	Replication, recombination and repair	Molecular Function: single-stranded DNA binding (GO:0003697);; Molecular Function: ATP binding (GO:0005524);; Cellular Component: mitochondrion (GO:0005739);; Biological Process: DNA repair (GO:0006281);; Biological Process: DNA recombination (GO:0006310);; Molecular Function: DNA-dependent ATPase activity (GO:0008094);; Biological Process: SOS response (GO:0009432);;	K03553|0|obr:102713142|K03553 recombination protein RecA | (RefSeq) DNA repair protein recA homolog 3, mitochondrial	[L]	Replication, recombination and repair	recA bacterial DNA recombination protein	DNA repair protein recA homolog 3, mitochondrial (Precursor) GN=At2g19490 OS=Arabidopsis thaliana (Mouse-ear cress) PE=2 SV=2	Uncharacterized protein {ECO:0000313|EnsemblPlants:OB01G49450.1} OS=Oryza brachyantha PE=3 SV=1	PREDICTED: DNA repair protein recA homolog 3, mitochondrial-like [Oryza brachyantha]
Zla13G003160.1	--	--	--	--	--	--	--	--	Uncharacterized protein {ECO:0000313|EnsemblPlants:OB05G35530.1} OS=Oryza brachyantha PE=4 SV=1	PREDICTED: uncharacterized protein LOC102701449 [Oryza brachyantha]
Zla14G004310.1	--	--	Cellular Component: plastid (GO:0009536);;	--	--	--	--	--	Os09g0488800 protein {ECO:0000313|EMBL:BAF25446.1} OS=Oryza sativa subsp. japonica (Rice) PE=4 SV=1	Os09g0488800 [Oryza sativa Japonica Group]
Zla14G005400.1	--	--	Molecular Function: peroxidase activity (GO:0004601);; Cellular Component: cytosol (GO:0005829);; Biological Process: response to oxidative stress (GO:0006979);; Biological Process: determination of bilateral symmetry (GO:0009855);; Biological Process: polarity specification of adaxial/abaxial axis (GO:0009944);; Biological Process: meristem initiation (GO:0010014);; Biological Process: regulatio…	K00430|0|osa:4347336|K00430 peroxidase [EC:1.11.1.7] | (RefSeq) OJ1118_B06.10; peroxidase 17	--	--	Peroxidase	Peroxidase 17 (Precursor) GN=F14M13.18 OS=Arabidopsis thaliana (Mouse-ear cress) PE=2 SV=1	Uncharacterized protein {ECO:0000313|EnsemblPlants:ORGLA09G0102900.1} OS=Oryza glaberrima (African rice) PE=3 SV=1	Os09g0471100 [Oryza sativa Japonica Group]
Zla01G017630.1	--	--	Molecular Function: phospholipid binding (GO:0005543);;	K20456|0|osa:4349338|K20456 oxysterol-binding protein 1 | (RefSeq) oxysterol-binding protein-related protein 2A	[I]	Lipid transport and metabolism	Oxysterol-binding protein	Oxysterol-binding protein-related protein 2A GN=ORP2A OS=Arabidopsis thaliana (Mouse-ear cress) PE=2 SV=1	Putative oxysterol-binding protein {ECO:0000313|EMBL:AAK15443.1} OS=Oryza sativa subsp. japonica (Rice) PE=4 SV=1	putative oxysterol-binding protein [Oryza sativa Japonica Group]
Zla07G013330.1	--	--	Cellular Component: plastid (GO:0009536);;	--	[R]	General function prediction only	--	Pentatricopeptide repeat-containing protein At3g63370 GN=PCMP-H83 OS=Arabidopsis thaliana (Mouse-ear cress) PE=2 SV=2	Putative uncharacterized protein Sb06g019570 {ECO:0000313|EMBL:EES12335.1} OS=Sorghum bicolor (Sorghum) PE=4 SV=1	hypothetical protein SORBIDRAFT_06g019570 [Sorghum bicolor]
Zla01G002580.1	[M]	Cell wall/membrane/envelope biogenesis	Molecular Function: polygalacturonase activity (GO:0004650);; Biological Process: carbohydrate metabolic process (GO:0005975);; Cellular Component: cytoplasmic vesicle (GO:0016023);;	--	--	--	Glycosyl hydrolases family 28	Probable polygalacturonase At1g80170 (Precursor) GN=At1g80170 OS=Arabidopsis thaliana (Mouse-ear cress) PE=1 SV=1	Putative uncharacterized protein {ECO:0000313|EMBL:EEE64554.1} OS=Oryza sativa subsp. japonica (Rice) PE=3 SV=1	hypothetical protein OsJ_19406 [Oryza sativa Japonica Group]
Zla04G021510.1	--	--	Cellular Component: mitochondrion (GO:0005739);; Biological Process: protein folding (GO:0006457);; Biological Process: response to heat (GO:0009408);; Biological Process: response to high light intensity (GO:0009644);; Biological Process: polar nucleus fusion (GO:0010197);; Biological Process: response to endoplasmic reticulum stress (GO:0034976);; Biological Process: response to hydrogen peroxi…	--	[S]	Function unknown	D123	--	Uncharacterized protein {ECO:0000313|EnsemblPlants:OB01G21600.1} OS=Oryza brachyantha PE=4 SV=1	hypothetical protein OsJ_01328 [Oryza sativa Japonica Group]
Zla09G017450.1	[J]	Translation, ribosomal structure and biogenesis	Molecular Function: translation initiation factor activity (GO:0003743);; Cellular Component: nucleus (GO:0005634);; Cellular Component: eukaryotic translation initiation factor 2 complex (GO:0005850);; Biological Process: translational initiation (GO:0006413);;	K03237|0|osa:4332538|K03237 translation initiation factor 2 subunit 1 | (RefSeq) eukaryotic translation initiation factor 2 subunit alpha	[J]	Translation, ribosomal structure and biogenesis	Eukaryotic translation initiation factor 2 alpha subunit	--	Uncharacterized protein {ECO:0000313|EnsemblPlants:ORGLA03G0133900.1} OS=Oryza glaberrima (African rice) PE=4 SV=1	Os03g0296400 [Oryza sativa Japonica Group]
Zla09G017280.1	[T]	Signal transduction mechanisms	Molecular Function: protein serine/threonine phosphatase activity (GO:0004722);; Cellular Component: nucleus (GO:0005634);; Biological Process: protein dephosphorylation (GO:0006470);; Cellular Component: plastid (GO:0009536);; Biological Process: abscisic acid-activated signaling pathway (GO:0009738);; Cellular Component: integral component of membrane (GO:0016021);; Molecular Function: metal io…	K17506|0|bdi:100830459|K17506 protein phosphatase 1L [EC:3.1.3.16] | (RefSeq) probable protein phosphatase 2C 32	[T]	Signal transduction mechanisms	Protein phosphatase 2C	Probable protein phosphatase 2C 32 OS=Oryza sativa subsp. japonica (Rice) PE=2 SV=1	Uncharacterized protein {ECO:0000313|EnsemblPlants:BRADI1G65520.1} OS=Brachypodium distachyon (Purple false brome) PE=3 SV=1	PREDICTED: probable protein phosphatase 2C 32 [Brachypodium distachyon]
Zla04G000560.1	--	--	--	--	[R]	General function prediction only	Kinase phosphorylation protein	--	cDNA clone:J033134F18, full insert sequence {ECO:0000313|EMBL:BAG96182.1} OS=Oryza sativa subsp. japonica (Rice) PE=2 SV=1	Os08g0558700 [Oryza sativa Japonica Group]
Zla08G008500.1	--	--	Biological Process: fatty acid metabolic process (GO:0006631);; Biological Process: response to oxidative stress (GO:0006979);; Biological Process: response to temperature stimulus (GO:0009266);; Cellular Component: chloroplast thylakoid (GO:0009534);; Biological Process: response to high light intensity (GO:0009644);; Biological Process: response to salt stress (GO:0009651);; Cellular Component:…	K09834|0|obr:102712058|K09834 tocopherol cyclase [EC:5.5.1.24] | (RefSeq) probable tocopherol cyclase, chloroplastic	--	--	Tocopherol cyclase	Probable tocopherol cyclase, chloroplastic (Precursor) OS=Oryza sativa subsp. japonica (Rice) PE=2 SV=1	Putative uncharacterized protein {ECO:0000313|EMBL:EEC72910.1} OS=Oryza sativa subsp. indica (Rice) PE=4 SV=1	Os02g0276500 [Oryza sativa Japonica Group]
Zla17G003050.1	--	--	Cellular Component: mitochondrion (GO:0005739);; Biological Process: purine nucleotide biosynthetic process (GO:0006164);; Biological Process: pyrimidine ribonucleotide biosynthetic process (GO:0009220);;	K17408|0|bdi:100839328|K17408 small subunit ribosomal protein S29 | (RefSeq) uncharacterized LOC100839328	[J]	Translation, ribosomal structure and biogenesis	Mitochondrial ribosomal death-associated protein 3	--	Uncharacterized protein {ECO:0000313|EnsemblPlants:BRADI1G54480.1} OS=Brachypodium distachyon (Purple false brome) PE=4 SV=1	PREDICTED: uncharacterized protein LOC100839328 [Brachypodium distachyon]
Zla04G039030.1	--	--	Molecular Function: copper ion binding (GO:0005507);; Molecular Function: zinc ion binding (GO:0008270);; Molecular Function: nutrient reservoir activity (GO:0045735);;	--	--	--	Cupin	11S globulin seed storage protein 2 basic chain (Precursor) OS=Sesamum indicum (Oriental sesame) PE=2 SV=1	Uncharacterized protein {ECO:0000313|EnsemblPlants:OB01G54990.1} OS=Oryza brachyantha PE=4 SV=1	PREDICTED: 13S globulin seed storage protein 1-like [Setaria italica]
Zla14G009180.1	--	--	Molecular Function: calcium ion binding (GO:0005509);; Molecular Function: calcium-dependent phospholipid binding (GO:0005544);; Biological Process: response to stress (GO:0006950);; Biological Process: response to temperature stimulus (GO:0009266);; Cellular Component: intracellular membrane-bounded organelle (GO:0043231);; Cellular Component: cytoplasmic part (GO:0044444);; Biological Process: …	--	[U]	Intracellular trafficking, secretion, and vesicular transport	Annexin	Annexin D2 GN=MXK3.27 OS=Arabidopsis thaliana (Mouse-ear cress) PE=1 SV=1	Putative uncharacterized protein {ECO:0000313|EMBL:EEE69578.1} OS=Oryza sativa subsp. japonica (Rice) PE=4 SV=1	hypothetical protein OsJ_29109 [Oryza sativa Japonica Group]
Zla08G005810.1	[O]	Posttranslational modification, protein turnover, chaperones	Cellular Component: plant-type cell wall (GO:0009505);; Cellular Component: chloroplast stroma (GO:0009570);; Cellular Component: thylakoid (GO:0009579);; Cellular Component: chloroplast envelope (GO:0009941);; Molecular Function: oxidoreductase activity (GO:0016491);; Biological Process: defense response to bacterium (GO:0042742);;	--	[O]	Posttranslational modification, protein turnover, chaperones	Redoxin	Peroxiredoxin-2E-2, chloroplastic (Precursor) OS=Oryza sativa subsp. japonica (Rice) PE=1 SV=1	Uncharacterized protein {ECO:0000313|EnsemblPlants:Traes_6DS_81AA78A29.1} (Fragment) OS=Triticum aestivum (Wheat) PE=4 SV=1	PREDICTED: peroxiredoxin-2E-2, chloroplastic-like, partial [Oryza brachyantha]
Zla01G013410.1	[C]	Energy production and conversion	Molecular Function: magnesium ion binding (GO:0000287);; Molecular Function: inorganic diphosphatase activity (GO:0004427);; Cellular Component: cytosol (GO:0005829);; Biological Process: phosphate-containing compound metabolic process (GO:0006796);; Cellular Component: membrane (GO:0016020);; Biological Process: response to cadmium ion (GO:0046686);;	K01507|7.76015e-149|obr:102718738|K01507 inorganic pyrophosphatase [EC:3.6.1.1] | (RefSeq) soluble inorganic pyrophosphatase 4-like	[C]	Energy production and conversion	Inorganic pyrophosphatase	Soluble inorganic pyrophosphatase GN=IPP OS=Zea mays (Maize) PE=2 SV=1	Uncharacterized protein {ECO:0000313|EnsemblPlants:OB05G11020.1} OS=Oryza brachyantha PE=3 SV=1	PREDICTED: soluble inorganic pyrophosphatase-like [Oryza brachyantha]
Zla14G008050.1	[RTKL]	--	Molecular Function: protein serine/threonine kinase activity (GO:0004674);; Molecular Function: protein tyrosine kinase activity (GO:0004713);; Molecular Function: ATP binding (GO:0005524);; Biological Process: protein phosphorylation (GO:0006468);;	K04733|0|obr:102710435|K04733 interleukin-1 receptor-associated kinase 4 [EC:2.7.11.1] | (RefSeq) putative receptor-like protein kinase At4g00960	[T]	Signal transduction mechanisms	Protein tyrosine kinase	Putative cysteine-rich receptor-like protein kinase 12 (Precursor) GN=CRK12 OS=Arabidopsis thaliana (Mouse-ear cress) PE=3 SV=2	Uncharacterized protein {ECO:0000313|EMBL:ACF83632.1, ECO:0000313|EnsemblPlants:GRMZM2G334165_P01} OS=Zea mays (Maize) PE=2 SV=1	PREDICTED: uncharacterized protein LOC100279841 isoform X1 [Zea mays]
Zla16G005430.1	--	--	--	--	--	--	Wound-induced protein	--	Uncharacterized protein {ECO:0000313|EnsemblPlants:Traes_2BS_94EA74C6E.1} OS=Triticum aestivum (Wheat) PE=4 SV=1	hypothetical protein TRIUR3_01140 [Triticum urartu]
Zla04G036280.1	--	--	--	--	--	--	--	--	Putative uncharacterized protein {ECO:0000313|EMBL:EAY76929.1} OS=Oryza sativa subsp. indica (Rice) PE=4 SV=1	hypothetical protein OsI_04887 [Oryza sativa Indica Group]
Zla07G005450.1	--	--	Cellular Component: mitochondrion (GO:0005739);; Cellular Component: plasma membrane (GO:0005886);; Biological Process: protein transport (GO:0015031);; Cellular Component: integral component of membrane (GO:0016021);; Cellular Component: transport vesicle membrane (GO:0030658);;	K19995|1.2794e-172|obr:102703675|K19995 secretory carrier-associated membrane protein | (RefSeq) secretory carrier-associated membrane protein 6	[U]	Intracellular trafficking, secretion, and vesicular transport	SCAMP family	Secretory carrier-associated membrane protein 6 OS=Oryza sativa subsp. japonica (Rice) PE=2 SV=1	Uncharacterized protein {ECO:0000313|EnsemblPlants:OB04G30690.1} OS=Oryza brachyantha PE=4 SV=1	PREDICTED: secretory carrier-associated membrane protein 6-like [Oryza brachyantha]
Zla09G012560.1	[R]	General function prediction only	Molecular Function: DNA binding (GO:0003677);; Molecular Function: DNA-directed DNA polymerase activity (GO:0003887);; Biological Process: DNA replication (GO:0006260);;	K07053|0|obr:102720686|K07053 3',5'-nucleoside bisphosphate phosphatase [EC:3.1.3.97] | (RefSeq) 5'-3' exoribonuclease	--	--	PHP domain	--	Uncharacterized protein {ECO:0000313|EnsemblPlants:OB03G16810.1} OS=Oryza brachyantha PE=4 SV=1	PREDICTED: uncharacterized protein LOC102720686 [Oryza brachyantha]
Zla04G030240.1	--	--	--	--	--	--	Protein of unknown function (DUF688)	--	Putative uncharacterized protein {ECO:0000313|EMBL:EEC71513.1} OS=Oryza sativa subsp. indica (Rice) PE=4 SV=1	hypothetical protein OsI_03806 [Oryza sativa Indica Group]
Zla02G027780.1	--	--	--	--	--	--	--	--	Putative uncharacterized protein {ECO:0000313|EMBL:EEE63519.1} OS=Oryza sativa subsp. japonica (Rice) PE=4 SV=1	hypothetical protein OsJ_18335 [Oryza sativa Japonica Group]
Zla03G013500.1	--	--	Biological Process: protein glycosylation (GO:0006486);; Biological Process: protein targeting to vacuole (GO:0006623);; Cellular Component: plastid (GO:0009536);; Biological Process: vesicle-mediated transport (GO:0016192);;	--	[Z]	Cytoskeleton	CTLH/CRA C-terminal to LisH motif domain	--	cDNA clone:J023005G23, full insert sequence {ECO:0000313|EMBL:BAG91237.1} OS=Oryza sativa subsp. japonica (Rice) PE=2 SV=1	expressed protein [Oryza sativa Japonica Group]
Zla17G007760.1	--	--	Molecular Function: DNA-binding transcription factor activity (GO:0003700);; Biological Process: regulation of transcription, DNA-templated (GO:0006355);;	--	--	--	GRAS domain family	Scarecrow-like protein 23 GN=SCL23 OS=Arabidopsis thaliana (Mouse-ear cress) PE=1 SV=1	Putative uncharacterized protein {ECO:0000313|EMBL:EAZ40339.1} OS=Oryza sativa subsp. japonica (Rice) PE=4 SV=1	hypothetical protein OsI_26522 [Oryza sativa Indica Group]
Zla08G022120.1	--	--	Molecular Function: binding (GO:0005488);;	--	--	--	Helix-loop-helix DNA-binding domain	Transcription factor bHLH96 GN=T9N14.4 OS=Arabidopsis thaliana (Mouse-ear cress) PE=2 SV=1	Uncharacterized protein {ECO:0000313|EnsemblPlants:ORGLA02G0287300.1} OS=Oryza glaberrima (African rice) PE=4 SV=1	hypothetical protein OsJ_08458 [Oryza sativa Japonica Group]
Zla04G029690.1	--	--	--	--	[R]	General function prediction only	Phosphatidylethanolamine-binding protein	Protein HEADING DATE 3A OS=Oryza sativa subsp. japonica (Rice) PE=1 SV=1	Putative uncharacterized protein Sb03g034580 {ECO:0000313|EMBL:EES01474.1} OS=Sorghum bicolor (Sorghum) PE=4 SV=1	hypothetical protein SORBIDRAFT_03g034580 [Sorghum bicolor]
Zla07G003490.1	--	--	Biological Process: ribosomal large subunit export from nucleus (GO:0000055);; Biological Process: actin cytoskeleton organization (GO:0030036);; Biological Process: ribosomal large subunit biogenesis (GO:0042273);;	K14856|0|obr:102701263|K14856 protein SDA1 | (RefSeq) protein SDA1 homolog	[DZ]	--	SDA1	--	Uncharacterized protein {ECO:0000313|EnsemblPlants:OB04G33170.1} OS=Oryza brachyantha PE=4 SV=1	PREDICTED: protein SDA1 homolog, partial [Oryza brachyantha]
Zla01G008720.1	--	--	Cellular Component: mitochondrion (GO:0005739);;	--	[R]	General function prediction only	PPR repeat family	Pentatricopeptide repeat-containing protein At1g10270 GN=GRP23 OS=Arabidopsis thaliana (Mouse-ear cress) PE=1 SV=1	Uncharacterized protein {ECO:0000313|EnsemblPlants:ORGLA07G0267500.1} OS=Oryza glaberrima (African rice) PE=4 SV=1	Os05g0365500 [Oryza sativa Japonica Group]
Zla17G005370.1	--	--	Molecular Function: voltage-gated potassium channel activity (GO:0005249);; Biological Process: potassium ion transport (GO:0006813);; Cellular Component: voltage-gated potassium channel complex (GO:0008076);; Biological Process: protein homooligomerization (GO:0051260);;	--	[R]	General function prediction only	BTB/POZ domain	BTB/POZ domain-containing protein At5g41330 GN=At5g41330 OS=Arabidopsis thaliana (Mouse-ear cress) PE=2 SV=1	Uncharacterized protein {ECO:0000313|EnsemblPlants:ORGLA07G0100300.1} OS=Oryza glaberrima (African rice) PE=4 SV=1	hypothetical protein OsI_16591 [Oryza sativa Indica Group]
Zla06G014640.1	--	--	Cellular Component: chloroplast (GO:0009507);;	--	[K]	Transcription	SPOC domain	--	Uncharacterized protein {ECO:0000313|EnsemblPlants:OB04G34140.1} OS=Oryza brachyantha PE=4 SV=1	OSJNBa0033G05.18 [Oryza sativa Japonica Group]
Zla07G000780.1	[L]	Replication, recombination and repair	Cellular Component: nuclear chromosome (GO:0000228);; Molecular Function: heteroduplex DNA loop binding (GO:0000404);; Biological Process: meiotic mismatch repair (GO:0000710);; Molecular Function: damaged DNA binding (GO:0003684);; Molecular Function: mRNA binding (GO:0003729);; Molecular Function: ATP binding (GO:0005524);; Cellular Component: mRNA cleavage factor complex (GO:0005849);; Biologi…	K08736|0|osa:4337442|K08736 DNA mismatch repair protein MSH3 | (RefSeq) DNA mismatch repair protein MSH3	[L]	Replication, recombination and repair	MutS domain V	DNA mismatch repair protein MSH3 GN=MSH3 OS=Arabidopsis thaliana (Mouse-ear cress) PE=1 SV=2	OSJNBa0032F06.21 protein {ECO:0000313|EMBL:CAE03438.1} OS=Oryza sativa subsp. japonica (Rice) PE=3 SV=1	OSJNBa0032F06.21 [Oryza sativa Japonica Group]
Zla08G007790.1	--	--	Molecular Function: protein binding (GO:0005515);; Biological Process: response to stress (GO:0006950);; Biological Process: cellular process (GO:0044763);;	--	--	--	BAG domain	BAG family molecular chaperone regulator 6 GN=T3F17.11 OS=Arabidopsis thaliana (Mouse-ear cress) PE=1 SV=1	Uncharacterized protein {ECO:0000313|EnsemblPlants:OB02G20000.1} OS=Oryza brachyantha PE=4 SV=1	PREDICTED: BAG family molecular chaperone regulator 6-like isoform X1 [Oryza brachyantha]
Zla01G028410.1	--	--	Cellular Component: mitochondrion (GO:0005739);; Cellular Component: chloroplast thylakoid membrane (GO:0009535);; Biological Process: photosynthesis, light harvesting (GO:0009765);; Cellular Component: chloroplast envelope (GO:0009941);; Cellular Component: plastoglobule (GO:0010287);; Molecular Function: chlorophyll binding (GO:0016168);; Biological Process: cysteine biosynthetic process (GO:00…	K08910|5.79727e-169|obr:102715134|K08910 light-harvesting complex I chlorophyll a/b binding protein 4 | (RefSeq) chlorophyll a-b binding protein P4, chloroplastic	--	--	Chlorophyll A-B binding protein	Chlorophyll a-b binding protein 4, chloroplastic (Precursor) GN=F1P2.20 OS=Arabidopsis thaliana (Mouse-ear cress) PE=1 SV=1	Uncharacterized protein {ECO:0000313|EnsemblPlants:OB08G23220.1} OS=Oryza brachyantha PE=4 SV=1	PREDICTED: chlorophyll a-b binding protein P4, chloroplastic-like [Oryza brachyantha]
Zla15G004690.1	--	--	Biological Process: lipid metabolic process (GO:0006629);; Cellular Component: cytoplasmic vesicle (GO:0016023);; Molecular Function: hydrolase activity, acting on ester bonds (GO:0016788);;	--	--	--	GDSL-like Lipase/Acylhydrolase	GDSL esterase/lipase At4g26790 (Precursor) GN=At4g26790 OS=Arabidopsis thaliana (Mouse-ear cress) PE=2 SV=1	Uncharacterized protein {ECO:0000313|EnsemblPlants:ORGLA06G0183700.1} OS=Oryza glaberrima (African rice) PE=4 SV=1	hypothetical protein OsI_23823 [Oryza sativa Indica Group]
Zla02G033050.1	[S]	Function unknown	Biological Process: maltose metabolic process (GO:0000023);; Biological Process: pentose-phosphate shunt (GO:0006098);; Cellular Component: chloroplast thylakoid membrane (GO:0009535);; Biological Process: leaf morphogenesis (GO:0009965);; Biological Process: thylakoid membrane organization (GO:0010027);; Biological Process: cytochrome b6f complex assembly (GO:0010190);; Biological Process: starc…	K02221|1.49722e-77|osa:4324472|K02221 YggT family protein | (RefSeq) protein COFACTOR ASSEMBLY OF COMPLEX C SUBUNIT B CCB3, chloroplastic	--	--	YGGT family	--	Putative uncharacterized protein {ECO:0000313|EMBL:EEC72230.1} OS=Oryza sativa subsp. indica (Rice) PE=4 SV=1	Os01g0966200 [Oryza sativa Japonica Group]
Zla13G012900.1	--	--	Molecular Function: transporter activity (GO:0005215);; Biological Process: transport (GO:0006810);; Cellular Component: integral component of membrane (GO:0016021);;	K09874|1.87796e-166|obr:102722675|K09874 aquaporin NIP | (RefSeq) aquaporin NIP1-3	[G]	Carbohydrate transport and metabolism	Major intrinsic protein	Aquaporin NIP1-3 GN=OSJNBb0115F21.2 OS=Oryza sativa subsp. japonica (Rice) PE=3 SV=2	Uncharacterized protein {ECO:0000313|EnsemblPlants:OB05G16220.1} OS=Oryza brachyantha PE=3 SV=1	PREDICTED: aquaporin NIP1-3-like [Oryza brachyantha]
Zla17G003620.1	--	--	Biological Process: amino acid transmembrane transport (GO:0003333);; Biological Process: response to nematode (GO:0009624);; Molecular Function: aromatic amino acid transmembrane transporter activity (GO:0015173);; Molecular Function: neutral amino acid transmembrane transporter activity (GO:0015175);; Biological Process: aromatic amino acid transport (GO:0015801);; Biological Process: neutral a…	K14209|0|osa:4342775|K14209 solute carrier family 36 (proton-coupled amino acid transporter) | (RefSeq) amino acid transporter ANT1	[E]	Amino acid transport and metabolism	Transmembrane amino acid transporter protein	Lysine histidine transporter 1 GN=LHT1 OS=Arabidopsis thaliana (Mouse-ear cress) PE=1 SV=1	Putative uncharacterized protein {ECO:0000313|EMBL:EAZ03293.1} OS=Oryza sativa subsp. indica (Rice) PE=4 SV=1	hypothetical protein OsI_25437 [Oryza sativa Indica Group]
Zla02G001270.1	[P]	Inorganic ion transport and metabolism	Cellular Component: vacuolar membrane (GO:0005774);; Cellular Component: plasma membrane (GO:0005886);; Biological Process: cation transport (GO:0006812);; Molecular Function: cation transmembrane transporter activity (GO:0008324);; Cellular Component: integral component of membrane (GO:0016021);; Biological Process: transmembrane transport (GO:0055085);;	--	[P]	Inorganic ion transport and metabolism	Cation efflux family	Metal tolerance protein 7 OS=Oryza sativa subsp. japonica (Rice) PE=2 SV=1	Putative uncharacterized protein {ECO:0000313|EMBL:EEC69877.1} OS=Oryza sativa subsp. indica (Rice) PE=4 SV=1	Os01g0130000 [Oryza sativa Japonica Group]
Zla01G019510.1	--	--	--	--	--	--	--	F-box/LRR-repeat protein At4g29420 GN=At4g29420 OS=Arabidopsis thaliana (Mouse-ear cress) PE=2 SV=1	Os01g0193500 protein {ECO:0000313|EMBL:BAF04195.1} OS=Oryza sativa subsp. japonica (Rice) PE=4 SV=1	Os01g0193500 [Oryza sativa Japonica Group]
Zla09G022840.1	--	--	Molecular Function: DNA binding (GO:0003677);; Cellular Component: nucleus (GO:0005634);; Molecular Function: protein dimerization activity (GO:0046983);;	--	--	--	Helix-loop-helix DNA-binding domain	Transcription factor bHLH70 GN=F19D11.9 OS=Arabidopsis thaliana (Mouse-ear cress) PE=2 SV=1	Uncharacterized protein {ECO:0000313|EnsemblPlants:MLOC_55870.1, ECO:0000313|EnsemblPlants:MLOC_55870.2} OS=Hordeum vulgare var. distichum (Domesticated barley) PE=2 SV=1	PREDICTED: transcription factor bHLH57-like isoform X1 [Zea mays]
Zla05G011420.1	--	--	Cellular Component: nucleus (GO:0005634);; Biological Process: transcription, DNA-templated (GO:0006351);; Biological Process: regulation of translation (GO:0006417);; Biological Process: response to auxin (GO:0009733);; Molecular Function: protein dimerization activity (GO:0046983);;	K14484|2.56532e-98|obr:102711239|K14484 auxin-responsive protein IAA | (RefSeq) auxin-responsive protein IAA12-like	--	--	AUX/IAA family	Auxin-responsive protein IAA12 GN=OSJNBa0010N03.16 OS=Oryza sativa subsp. japonica (Rice) PE=2 SV=1	Auxin-responsive protein {ECO:0000256|RuleBase:RU004549} OS=Oryza brachyantha PE=3 SV=1	PREDICTED: auxin-responsive protein IAA12-like [Oryza brachyantha]
Zla04G032200.1	[HC]	--	Molecular Function: cytochrome-b5 reductase activity, acting on NAD(P)H (GO:0004128);; Cellular Component: endoplasmic reticulum (GO:0005783);; Cellular Component: plasma membrane (GO:0005886);; Cellular Component: plant-type cell wall (GO:0009505);; Cellular Component: cytoplasmic vesicle (GO:0016023);; Biological Process: electron transport chain (GO:0022900);;	K00326|0|osa:4327480|K00326 cytochrome-b5 reductase [EC:1.6.2.2] | (RefSeq) NADH--cytochrome b5 reductase 1	[HC]	--	Oxidoreductase NAD-binding domain	NADH--cytochrome b5 reductase 1 GN=MVA3.13 OS=Arabidopsis thaliana (Mouse-ear cress) PE=1 SV=1	NADH-cytochrome b5 reductase {ECO:0000256|RuleBase:RU361226} OS=Oryza sativa subsp. indica (Rice) PE=3 SV=1	Os01g0814900 [Oryza sativa Japonica Group]
Zla15G011480.1	--	--	Biological Process: carbohydrate metabolic process (GO:0005975);; Cellular Component: plastid (GO:0009536);; Biological Process: cell tip growth (GO:0009932);; Molecular Function: intramolecular transferase activity, phosphotransferases (GO:0016868);; Biological Process: inositol phosphate metabolic process (GO:0043647);; Biological Process: phosphatidylinositol dephosphorylation (GO:0046856);; B…	--	[U]	Intracellular trafficking, secretion, and vesicular transport	Endonuclease/Exonuclease/phosphatase family	Type I inositol 1,4,5-trisphosphate 5-phosphatase CVP2 GN=CVP2 OS=Arabidopsis thaliana (Mouse-ear cress) PE=1 SV=2	Uncharacterized protein {ECO:0000313|EnsemblPlants:OB06G17410.1} OS=Oryza brachyantha PE=4 SV=1	PREDICTED: type I inositol 1,4,5-trisphosphate 5-phosphatase CVP2-like [Oryza brachyantha]
Zla08G021020.1	[T]	Signal transduction mechanisms	Molecular Function: phosphorelay sensor kinase activity (GO:0000155);; Molecular Function: phosphorelay response regulator activity (GO:0000156);; Biological Process: phosphorelay signal transduction system (GO:0000160);; Molecular Function: phosphoprotein phosphatase activity (GO:0004721);; Molecular Function: osmosensor activity (GO:0005034);; Molecular Function: ATP binding (GO:0005524);; Biol…	--	[T]	Signal transduction mechanisms	CHASE domain	Histidine kinase 4 GN=T23K3.2 OS=Arabidopsis thaliana (Mouse-ear cress) PE=1 SV=1	Histidine kinase {ECO:0000313|EMBL:FAA00251.1} OS=Oryza sativa subsp. japonica (Rice) PE=4 SV=1	TPA: histidine kinase [Oryza sativa Japonica Group]
Zla06G014340.1	[RTKL]	--	Molecular Function: protein serine/threonine kinase activity (GO:0004674);; Molecular Function: protein tyrosine kinase activity (GO:0004713);; Molecular Function: ATP binding (GO:0005524);; Biological Process: protein phosphorylation (GO:0006468);; Cellular Component: membrane (GO:0016020);; Cellular Component: cytoplasmic vesicle (GO:0016023);; Biological Process: recognition of pollen (GO:0048…	--	--	--	Protein tyrosine kinase	G-type lectin S-receptor-like serine/threonine-protein kinase RKS1 (Precursor) GN=RKS1 OS=Arabidopsis thaliana (Mouse-ear cress) PE=3 SV=3	Serine/threonine-protein kinase {ECO:0000256|PIRNR:PIRNR000641} OS=Oryza sativa subsp. japonica (Rice) PE=3 SV=1	Os04g0631800 [Oryza sativa Japonica Group]
Zla06G016780.1	--	--	Molecular Function: peroxidase activity (GO:0004601);; Cellular Component: vacuole (GO:0005773);; Biological Process: response to oxidative stress (GO:0006979);; Cellular Component: plant-type cell wall (GO:0009505);; Cellular Component: membrane (GO:0016020);; Cellular Component: cytoplasmic vesicle (GO:0016023);; Molecular Function: heme binding (GO:0020037);; Molecular Function: metal ion bind…	K00430|0|osa:4337482|K00430 peroxidase [EC:1.11.1.7] | (RefSeq) cationic peroxidase SPC4	--	--	Peroxidase	Peroxidase 12 (Precursor) OS=Arabidopsis thaliana (Mouse-ear cress) PE=1 SV=1	Putative uncharacterized protein {ECO:0000313|EMBL:EEC78297.1} OS=Oryza sativa subsp. indica (Rice) PE=3 SV=1	Os04g0688100 [Oryza sativa Japonica Group]
Zla09G004080.1	--	--	Cellular Component: mitochondrion (GO:0005739);; Molecular Function: 5'-nucleotidase activity (GO:0008253);; Molecular Function: electron transfer activity (GO:0009055);; Cellular Component: membrane (GO:0016020);; Molecular Function: oxidoreductase activity, acting on NAD(P)H (GO:0016651);; Molecular Function: metal ion binding (GO:0046872);; Molecular Function: 4 iron, 4 sulfur cluster binding …	--	[F]	Nucleotide transport and metabolism	5' nucleotidase family	--	Putative uncharacterized protein {ECO:0000313|EMBL:EEE60015.1} OS=Oryza sativa subsp. japonica (Rice) PE=3 SV=1	hypothetical protein OsJ_12764 [Oryza sativa Japonica Group]
Zla0G001460.1	[RTKL]	--	Molecular Function: protein serine/threonine kinase activity (GO:0004674);; Molecular Function: protein tyrosine kinase activity (GO:0004713);; Molecular Function: ATP binding (GO:0005524);; Biological Process: protein phosphorylation (GO:0006468);; Cellular Component: integral component of membrane (GO:0016021);; Cellular Component: cytoplasmic vesicle (GO:0016023);;	--	--	--	Protein kinase domain	Probable LRR receptor-like serine/threonine-protein kinase At3g47570 (Precursor) GN=At3g47570 OS=Arabidopsis thaliana (Mouse-ear cress) PE=2 SV=1	Putative uncharacterized protein {ECO:0000313|EMBL:EEC68607.1} OS=Oryza sativa subsp. indica (Rice) PE=3 SV=1	hypothetical protein OsI_36973 [Oryza sativa Indica Group]
Zla15G005650.1	--	--	Biological Process: carbohydrate metabolic process (GO:0005975);; Molecular Function: glucan endo-1,3-beta-D-glucosidase activity (GO:0042973);;	--	--	--	Glycosyl hydrolases family 17	Glucan endo-1,3-beta-glucosidase 14 (Precursor) GN=At2g27500 OS=Arabidopsis thaliana (Mouse-ear cress) PE=1 SV=2	Uncharacterized protein {ECO:0000313|EnsemblPlants:ORGLA06G0169600.1} OS=Oryza glaberrima (African rice) PE=3 SV=1	Os06g0607000 [Oryza sativa Japonica Group]
Zla11G013030.1	[RTKL]	--	Molecular Function: protein serine/threonine kinase activity (GO:0004674);; Molecular Function: ATP binding (GO:0005524);; Cellular Component: mitochondrion (GO:0005739);; Biological Process: protein phosphorylation (GO:0006468);;	--	[R]	General function prediction only	Protein kinase domain	Putative cyclin-dependent kinase F-2 GN=CDKF-2 OS=Oryza sativa subsp. japonica (Rice) PE=3 SV=1	Uncharacterized protein {ECO:0000313|EnsemblPlants:ORGLA12G0097300.1} OS=Oryza glaberrima (African rice) PE=4 SV=1	Protein kinase domain containing protein [Oryza sativa Japonica Group]
Zla08G008380.1	[RTKL]	--	Molecular Function: protein serine/threonine kinase activity (GO:0004674);; Molecular Function: ATP binding (GO:0005524);; Cellular Component: mitochondrion (GO:0005739);; Biological Process: protein phosphorylation (GO:0006468);; Cellular Component: integral component of membrane (GO:0016021);;	--	--	--	Protein kinase domain	Probable LRR receptor-like serine/threonine-protein kinase At5g10290 (Precursor) GN=At5g10290 OS=Arabidopsis thaliana (Mouse-ear cress) PE=2 SV=1	Putative SERK2 protein {ECO:0000313|EMBL:BAD22198.1} OS=Oryza sativa subsp. japonica (Rice) PE=3 SV=1	Os02g0283800 [Oryza sativa Japonica Group]
Zla04G036260.1	--	--	Cellular Component: nucleus (GO:0005634);; Cellular Component: cytosol (GO:0005829);; Biological Process: regulation of transcription, DNA-templated (GO:0006355);; Cellular Component: plastid (GO:0009536);; Biological Process: flower development (GO:0009908);; Biological Process: trichome branching (GO:0010091);; Biological Process: cotyledon morphogenesis (GO:0048826);; Biological Process: posit…	--	--	--	--	--	Uncharacterized protein {ECO:0000313|EnsemblPlants:OB01G50130.1} OS=Oryza brachyantha PE=4 SV=1	PREDICTED: dentin sialophosphoprotein-like [Oryza brachyantha]
Zla13G009160.1	--	--	--	--	--	--	Protein of unknown function (DUF688)	--	Uncharacterized protein {ECO:0000313|EnsemblPlants:ORGLA02G0358800.1} OS=Oryza glaberrima (African rice) PE=4 SV=1	unknow protein [Oryza sativa Japonica Group]
Zla06G006100.1	--	--	Cellular Component: peroxisome (GO:0005777);; Biological Process: response to wounding (GO:0009611);; Biological Process: response to fungus (GO:0009620);; Biological Process: ethylene biosynthetic process (GO:0009693);; Biological Process: jasmonic acid biosynthetic process (GO:0009695);; Biological Process: response to jasmonic acid (GO:0009753);; Biological Process: proline transport (GO:00158…	--	[E]	Amino acid transport and metabolism	Serine hydrolase (FSH1)	Rhodanese-like domain-containing protein 6 GN=STR6 OS=Arabidopsis thaliana (Mouse-ear cress) PE=2 SV=1	Uncharacterized protein {ECO:0000313|EnsemblPlants:OB04G21640.1} OS=Oryza brachyantha PE=4 SV=1	PREDICTED: dihydrofolate reductase-like [Oryza brachyantha]
Zla14G012190.1	--	--	--	--	--	--	--	--	Uncharacterized protein {ECO:0000313|EnsemblPlants:ORGLA09G0011400.1} OS=Oryza glaberrima (African rice) PE=4 SV=1	hypothetical protein OsJ_28438 [Oryza sativa Japonica Group]
Zla03G012500.1	[R]	General function prediction only	Molecular Function: oxidoreductase activity (GO:0016491);; Biological Process: biological_process (GO:0044699);; Biological Process: oxidation-reduction process (GO:0055114);;	--	[R]	General function prediction only	Aldo/keto reductase family	Non-functional NADPH-dependent codeinone reductase 2 GN=COR2 OS=Papaver somniferum (Opium poppy) PE=1 SV=1	cDNA clone:J013151D08, full insert sequence {ECO:0000313|EMBL:BAG90899.1} OS=Oryza sativa subsp. japonica (Rice) PE=2 SV=1	Os10g0113900 [Oryza sativa Japonica Group]
Zla01G017070.1	--	--	Cellular Component: plastid (GO:0009536);; Biological Process: pollen development (GO:0009555);;	--	--	--	Domain of unknown function (DUF3783)	--	Uncharacterized protein {ECO:0000313|EnsemblPlants:OB10G24600.1} OS=Oryza brachyantha PE=4 SV=1	unknown protein [Oryza sativa Japonica Group]
Zla07G018250.1	[J]	Translation, ribosomal structure and biogenesis	Molecular Function: GTPase activity (GO:0003924);; Molecular Function: GTP binding (GO:0005525);; Cellular Component: vacuole (GO:0005773);; Biological Process: obsolete GTP catabolic process (GO:0006184);;	K03267|0|osa:4335338|K03267 peptide chain release factor subunit 3 | (RefSeq) eukaryotic peptide chain release factor GTP-binding subunit ERF3A	[J]	Translation, ribosomal structure and biogenesis	Elongation factor Tu GTP binding domain	Elongation factor 1-alpha C GN=TEF-C OS=Porphyra purpurea (Red seaweed) PE=2 SV=1	Putative uncharacterized protein {ECO:0000313|EMBL:EEC76905.1} OS=Oryza sativa subsp. indica (Rice) PE=4 SV=1	hypothetical protein OsI_15137 [Oryza sativa Indica Group]
Zla04G001110.1	[IQ]	--	Biological Process: fatty acid biosynthetic process (GO:0006633);; Cellular Component: chloroplast (GO:0009507);;	--	[CIQ]	--	Phosphopantetheine attachment site	Acyl carrier protein 3, chloroplastic (Precursor) GN=ACL1.3 OS=Hordeum vulgare (Barley) PE=1 SV=2	Acyl carrier protein {ECO:0000256|RuleBase:RU000722} OS=Oryza glaberrima (African rice) PE=3 SV=1	Os08g0549300 [Oryza sativa Japonica Group]
Zla02G031810.1	--	--	--	--	--	--	--	--	Uncharacterized protein {ECO:0000313|EnsemblPlants:Si003726m} OS=Setaria italica (Foxtail millet) PE=4 SV=1	PREDICTED: uncharacterized protein LOC101779627 [Setaria italica]
Zla12G000470.1	[O]	Posttranslational modification, protein turnover, chaperones	Cellular Component: nucleus (GO:0005634);; Molecular Function: electron transfer activity (GO:0009055);; Molecular Function: protein disulfide oxidoreductase activity (GO:0015035);; Cellular Component: cytoplasmic vesicle (GO:0016023);; Biological Process: electron transport chain (GO:0022900);; Biological Process: cell redox homeostasis (GO:0045454);;	K03676|8.5632e-61|obr:102713029|K03676 glutaredoxin 3 | (RefSeq) glutaredoxin-C10	[O]	Posttranslational modification, protein turnover, chaperones	Glutaredoxin	Glutaredoxin-C10 GN=GRXC10 OS=Oryza sativa subsp. japonica (Rice) PE=3 SV=1	Uncharacterized protein {ECO:0000313|EnsemblPlants:OB11G26320.1} OS=Oryza brachyantha PE=4 SV=1	PREDICTED: glutaredoxin-C10-like [Oryza brachyantha]
Zla13G003720.1	--	--	Cellular Component: mitochondrion (GO:0005739);; Cellular Component: chloroplast inner membrane (GO:0009706);;	--	--	--	Domain of unknown function (DUF3411)	--	cDNA clone:001-204-F12, full insert sequence {ECO:0000313|EMBL:BAG97427.1} OS=Oryza sativa subsp. japonica (Rice) PE=2 SV=1	Os05g0388600 [Oryza sativa Japonica Group]
Zla02G019940.1	--	--	Molecular Function: acetylglucosaminyltransferase activity (GO:0008375);; Cellular Component: membrane (GO:0016020);;	--	--	--	Core-2/I-Branching enzyme	--	Uncharacterized protein {ECO:0000313|EnsemblPlants:GRMZM2G152057_P01} OS=Zea mays (Maize) PE=2 SV=1	PREDICTED: uncharacterized protein LOC100192490 isoform X1 [Zea mays]
Zla02G025210.1	--	--	--	--	--	--	--	F-box protein At4g18380 GN=At4g18380 OS=Arabidopsis thaliana (Mouse-ear cress) PE=2 SV=1	cDNA clone:J023131F07, full insert sequence {ECO:0000313|EMBL:BAG93081.1} OS=Oryza sativa subsp. japonica (Rice) PE=2 SV=1	Os01g0812200 [Oryza sativa Japonica Group]
Zla05G026370.1	[GEPR]	--	Molecular Function: carbohydrate:proton symporter activity (GO:0005351);; Cellular Component: mitochondrion (GO:0005739);; Biological Process: carbohydrate transport (GO:0008643);; Cellular Component: membrane (GO:0016020);;	--	[R]	General function prediction only	Sugar (and other) transporter	Monosaccharide-sensing protein 3 GN=MSSP3 OS=Arabidopsis thaliana (Mouse-ear cress) PE=2 SV=1	Similar to sugar transporter protein {ECO:0000313|EMBL:BAA85398.1} OS=Oryza sativa subsp. japonica (Rice) PE=3 SV=1	unnamed protein product [Oryza sativa Japonica Group]
Zla09G020190.1	[R]	General function prediction only	Molecular Function: nucleic acid binding (GO:0003676);; Molecular Function: ATP binding (GO:0005524);; Cellular Component: mitochondrion (GO:0005739);; Molecular Function: ATP-dependent helicase activity (GO:0008026);; Biological Process: gravitropism (GO:0009630);;	K18663|0|osa:4332045|K18663 activating signal cointegrator complex subunit 3 [EC:3.6.4.12] | (RefSeq) DExH-box ATP-dependent RNA helicase DExH14	[A]	RNA processing and modification	Sec63 Brl domain	Helicase and polymerase-containing protein TEBICHI GN=TEB OS=Arabidopsis thaliana (Mouse-ear cress) PE=2 SV=1	Putative uncharacterized protein {ECO:0000313|EMBL:EEE58578.1} OS=Oryza sativa subsp. japonica (Rice) PE=4 SV=1	hypothetical protein OsJ_09899 [Oryza sativa Japonica Group]
Zla05G022900.1	[O]	Posttranslational modification, protein turnover, chaperones	Molecular Function: obsolete ubiquitin thiolesterase activity (GO:0004221);; Molecular Function: thiol-dependent ubiquitin-specific protease activity (GO:0004843);; Cellular Component: nucleolus (GO:0005730);; Biological Process: ubiquitin-dependent protein catabolic process (GO:0006511);; Biological Process: sister chromatid cohesion (GO:0007062);; Biological Process: photomorphogenesis (GO:0009…	K11858|0|obr:102721248|K11858 ubiquitin carboxyl-terminal hydrolase 48 [EC:3.4.19.12] | (RefSeq) ubiquitin carboxyl-terminal hydrolase 26	[O]	Posttranslational modification, protein turnover, chaperones	Ubiquitin carboxyl-terminal hydrolase	Ubiquitin carboxyl-terminal hydrolase 26 GN=UBP26 OS=Oryza sativa subsp. indica (Rice) PE=3 SV=1	Ubiquitin carboxyl-terminal hydrolase {ECO:0000256|RuleBase:RU004435} OS=Oryza brachyantha PE=3 SV=1	RecName: Full=Ubiquitin carboxyl-terminal hydrolase 26; AltName: Full=Deubiquitinating enzyme 26; AltName: Full=Ubiquitin thioesterase 26; AltName: Full=Ubiquitin-specific-processing protease 26 [Oryza sativa Indica Group]
Zla05G022720.1	[E]	Amino acid transport and metabolism	Cellular Component: nucleus (GO:0005634);; Cellular Component: mitochondrion (GO:0005739);; Biological Process: cysteine biosynthetic process from serine (GO:0006535);; Molecular Function: zinc ion binding (GO:0008270);; Molecular Function: serine O-acetyltransferase activity (GO:0009001);; Biological Process: response to cold (GO:0009409);; Cellular Component: chloroplast (GO:0009507);; Biologic…	K00640|6.03424e-172|osa:4331941|K00640 serine O-acetyltransferase [EC:2.3.1.30] | (RefSeq) SAT4; probable serine acetyltransferase 4	[E]	Amino acid transport and metabolism	Serine acetyltransferase, N-terminal	Probable serine acetyltransferase 4 GN=SAT4 OS=Oryza sativa subsp. japonica (Rice) PE=2 SV=1	Putative uncharacterized protein {ECO:0000313|EMBL:EAY88901.1} OS=Oryza sativa subsp. indica (Rice) PE=4 SV=1	hypothetical protein OsI_10380 [Oryza sativa Indica Group]
Zla03G011230.1	--	--	Molecular Function: pantoate-beta-alanine ligase activity (GO:0004592);; Molecular Function: ATP binding (GO:0005524);; Cellular Component: cytosol (GO:0005829);; Biological Process: embryo development ending in seed dormancy (GO:0009793);; Biological Process: pantothenate biosynthetic process (GO:0015940);; Molecular Function: protein homodimerization activity (GO:0042803);;	--	[H]	Coenzyme transport and metabolism	Human Cytomegalovirus UL139 protein	Pantoate--beta-alanine ligase GN=OSJNBa0015N08.21 OS=Oryza sativa subsp. japonica (Rice) PE=2 SV=2	Uncharacterized protein {ECO:0000313|EnsemblPlants:ORGLA02G0092900.1} OS=Oryza glaberrima (African rice) PE=4 SV=1	Os02g0243900 [Oryza sativa Japonica Group]
Zla0G000180.1	--	--	Molecular Function: DNA-binding transcription factor activity (GO:0003700);; Biological Process: regulation of transcription, DNA-templated (GO:0006355);; Molecular Function: sequence-specific DNA binding (GO:0043565);;	--	--	--	WRKY DNA -binding domain	Probable WRKY transcription factor 74 GN=WRKY74 OS=Arabidopsis thaliana (Mouse-ear cress) PE=2 SV=2	Uncharacterized protein {ECO:0000313|EnsemblPlants:OB12G24610.1} OS=Oryza brachyantha PE=4 SV=1	PREDICTED: protein WRKY1-like [Oryza brachyantha]
Zla13G004990.1	--	--	--	--	--	--	--	--	Os01g0245600 protein {ECO:0000313|EMBL:BAF04485.2} OS=Oryza sativa subsp. japonica (Rice) PE=4 SV=1	Os01g0245600 [Oryza sativa Japonica Group]
Zla04G027400.1	[RTKL]	--	Molecular Function: protein serine/threonine kinase activity (GO:0004674);; Molecular Function: ATP binding (GO:0005524);; Biological Process: protein phosphorylation (GO:0006468);; Cellular Component: cytoplasmic vesicle (GO:0016023);;	--	[T]	Signal transduction mechanisms	Protein kinase domain	Probable serine/threonine-protein kinase At1g18390 (Precursor) GN=At1g18390 OS=Arabidopsis thaliana (Mouse-ear cress) PE=2 SV=2	Wall-associated kinase 4-like {ECO:0000313|EMBL:BAD82479.1} OS=Oryza sativa subsp. japonica (Rice) PE=2 SV=1	wall-associated kinase 4-like [Oryza sativa Japonica Group]
Zla08G004800.1	--	--	Cellular Component: mitochondrial proton-transporting ATP synthase complex (GO:0005753);; Biological Process: glycolytic process (GO:0006096);; Biological Process: ubiquitin-dependent protein catabolic process (GO:0006511);; Biological Process: aerobic respiration (GO:0009060);; Cellular Component: plastid (GO:0009536);; Biological Process: photorespiration (GO:0009853);; Biological Process: resp…	--	--	--	--	--	Uncharacterized protein {ECO:0000313|EnsemblPlants:MLOC_7172.1} OS=Hordeum vulgare var. distichum (Domesticated barley) PE=4 SV=1	PREDICTED: uncharacterized protein LOC100841437 [Brachypodium distachyon]
Zla12G001610.1	--	--	--	--	--	--	--	--	Uncharacterized protein {ECO:0000313|EnsemblPlants:Traes_2BS_86E55DCC8.1} OS=Triticum aestivum (Wheat) PE=4 SV=1	hypothetical protein F775_25944 [Aegilops tauschii]
Zla13G003770.1	[GEPR]	--	Molecular Function: transporter activity (GO:0005215);; Biological Process: transport (GO:0006810);; Biological Process: circadian rhythm (GO:0007623);; Biological Process: response to cold (GO:0009409);; Biological Process: response to water deprivation (GO:0009414);; Biological Process: response to abscisic acid (GO:0009737);; Cellular Component: membrane (GO:0016020);;	--	--	--	BT1 family	Probable folate-biopterin transporter 7 GN=At1g64890 OS=Arabidopsis thaliana (Mouse-ear cress) PE=2 SV=1	cDNA clone:J023097B07, full insert sequence {ECO:0000313|EMBL:BAG94631.1} OS=Oryza sativa subsp. japonica (Rice) PE=2 SV=1	Os05g0389400 [Oryza sativa Japonica Group]
Zla05G023980.1	--	--	Cellular Component: cytoplasmic vesicle (GO:0016023);;	--	--	--	--	Cysteine proteinase inhibitor 1 {ECO:0000303|PubMed:14697268} (Precursor) OS=Actinidia deliciosa (Kiwi) PE=1 SV=1	Putative uncharacterized protein {ECO:0000313|EMBL:EAY88737.1} OS=Oryza sativa subsp. indica (Rice) PE=4 SV=1	hypothetical protein OsI_10213 [Oryza sativa Indica Group]
Zla15G000890.1	--	--	Molecular Function: DNA binding (GO:0003677);; Cellular Component: intracellular (GO:0005622);; Molecular Function: zinc ion binding (GO:0008270);;	--	--	--	B-box zinc finger	B-box zinc finger protein 21 {ECO:0000303|PubMed:19920209} GN=At1g75540 OS=Arabidopsis thaliana (Mouse-ear cress) PE=1 SV=1	Uncharacterized protein {ECO:0000313|EnsemblPlants:MLOC_57879.1} OS=Hordeum vulgare var. distichum (Domesticated barley) PE=2 SV=1	predicted protein [Hordeum vulgare subsp. vulgare]
Zla03G010090.1	--	--	--	--	--	--	Protein of unknown function (DUF2454)	Uncharacterized protein At2g39910 GN=At2g39910 OS=Arabidopsis thaliana (Mouse-ear cress) PE=2 SV=2	Putative uncharacterized protein P0550B04.24-1 {ECO:0000313|EMBL:BAD53875.1} OS=Oryza sativa subsp. japonica (Rice) PE=4 SV=1	Os06g0694100 [Oryza sativa Japonica Group]
Zla08G015240.1	--	--	--	--	--	--	--	--	Putative uncharacterized protein OJ1372_D06.14 {ECO:0000313|EMBL:BAD21562.1} OS=Oryza sativa subsp. japonica (Rice) PE=4 SV=1	hypothetical protein [Oryza sativa Japonica Group]
Zla05G011370.1	--	--	Molecular Function: ATP binding (GO:0005524);; Cellular Component: membrane (GO:0016020);; Molecular Function: kinase activity (GO:0016301);; Biological Process: phosphorylation (GO:0016310);;	--	--	--	Zeta toxin	--	Putative uncharacterized protein {ECO:0000313|EMBL:EEC75785.1} OS=Oryza sativa subsp. indica (Rice) PE=4 SV=1	Os03g0628800 [Oryza sativa Japonica Group]
Zla04G033900.1	--	--	Molecular Function: 3-oxo-5-alpha-steroid 4-dehydrogenase activity (GO:0003865);; Cellular Component: cytoplasm (GO:0005737);; Biological Process: response to light stimulus (GO:0009416);; Molecular Function: sterol 5-alpha reductase activity (GO:0009917);; Biological Process: brassinosteroid homeostasis (GO:0010268);; Cellular Component: integral component of membrane (GO:0016021);; Biological P…	K09591|9.3912e-133|osa:9272051|K09591 steroid 5-alpha-reductase [EC:1.3.1.22] | (RefSeq) steroid 5-alpha-reductase DET2	[I]	Lipid transport and metabolism	3-oxo-5-alpha-steroid 4-dehydrogenase	Steroid 5-alpha-reductase DET2 GN=DET2 OS=Gossypium hirsutum (Upland cotton) PE=1 SV=1	Putative uncharacterized protein {ECO:0000313|EMBL:EAY80196.1} OS=Oryza sativa subsp. indica (Rice) PE=4 SV=1	hypothetical protein OsI_35374 [Oryza sativa Indica Group]
Zla10G013340.1	--	--	Cellular Component: plastid (GO:0009536);;	--	--	--	--	--	Putative uncharacterized protein Sb04g030130 {ECO:0000313|EMBL:EES05637.1} OS=Sorghum bicolor (Sorghum) PE=4 SV=1	hypothetical protein SORBIDRAFT_04g030130 [Sorghum bicolor]
Zla07G008860.1	--	--	--	K08331|0|osa:4336527|K08331 autophagy-related protein 13 | (RefSeq) autophagy-related protein 13a	[U]	Intracellular trafficking, secretion, and vesicular transport	Autophagy-related protein 13	--	Uncharacterized protein {ECO:0000313|EnsemblPlants:ORGLA04G0172400.1} OS=Oryza glaberrima (African rice) PE=4 SV=1	Os04g0538700 [Oryza sativa Japonica Group]
Zla01G003870.1	[RTKL]	--	Molecular Function: protein serine/threonine kinase activity (GO:0004674);; Molecular Function: ATP binding (GO:0005524);; Biological Process: protein phosphorylation (GO:0006468);; Biological Process: signal transduction (GO:0007165);; Cellular Component: plastid (GO:0009536);;	K07198|0|sbi:SORBI_09g025420|K07198 5'-AMP-activated protein kinase, catalytic alpha subunit [EC:2.7.11.11] | (RefSeq) SORBIDRAFT_09g025420, Sb09g025420; hypothetical protein	[T]	Signal transduction mechanisms	Protein kinase domain	CBL-interacting protein kinase 19 GN=P0022D06.5 OS=Oryza sativa subsp. japonica (Rice) PE=1 SV=1	Putative uncharacterized protein {ECO:0000313|EMBL:EAY98681.1} OS=Oryza sativa subsp. indica (Rice) PE=4 SV=1	hypothetical protein OsI_20610 [Oryza sativa Indica Group]
Zla02G012050.1	[T]	Signal transduction mechanisms	Biological Process: response to stress (GO:0006950);;	--	--	--	Universal stress protein family	Universal stress protein A-like protein GN=At3g01520 OS=Arabidopsis thaliana (Mouse-ear cress) PE=1 SV=2	Uncharacterized protein {ECO:0000313|EnsemblPlants:OB01G22550.1} OS=Oryza brachyantha PE=4 SV=1	PREDICTED: universal stress protein A-like protein-like [Oryza brachyantha]
Zla03G019200.1	[RTKL]	--	Molecular Function: nucleic acid binding (GO:0003676);; Molecular Function: protein serine/threonine kinase activity (GO:0004674);; Molecular Function: ATP binding (GO:0005524);; Biological Process: protein phosphorylation (GO:0006468);; Cellular Component: cytoplasmic vesicle (GO:0016023);;	--	[T]	Signal transduction mechanisms	Protein tyrosine kinase	Probable receptor-like protein kinase At5g24010 (Precursor) GN=At5g24010 OS=Arabidopsis thaliana (Mouse-ear cress) PE=1 SV=1	Uncharacterized protein {ECO:0000313|EnsemblPlants:OB10G23960.1} OS=Oryza brachyantha PE=3 SV=1	PREDICTED: receptor-like protein kinase HERK 1-like [Oryza brachyantha]
Zla11G010060.1	[O]	Posttranslational modification, protein turnover, chaperones	Molecular Function: ATP binding (GO:0005524);; Cellular Component: mitochondrion (GO:0005739);; Biological Process: protein metabolic process (GO:0019538);;	--	[O]	Posttranslational modification, protein turnover, chaperones	--	Chaperone protein ClpC2, chloroplastic (Precursor) GN=CLPC2 OS=Oryza sativa subsp. japonica (Rice) PE=2 SV=2	Expressed protein {ECO:0000313|EMBL:ABA91056.1} OS=Oryza sativa subsp. japonica (Rice) PE=2 SV=1	expressed protein [Oryza sativa Japonica Group]
Zla09G001030.1	[C]	Energy production and conversion	Molecular Function: electron transfer activity (GO:0009055);; Cellular Component: chloroplast (GO:0009507);; Biological Process: electron transport chain (GO:0022900);; Molecular Function: metal ion binding (GO:0046872);; Molecular Function: 2 iron, 2 sulfur cluster binding (GO:0051537);;	K02639|2.79489e-93|obr:102703021|K02639 ferredoxin | (RefSeq) ferredoxin-3, chloroplastic-like	--	--	2Fe-2S iron-sulfur cluster binding domain	Ferredoxin-3, chloroplastic (Precursor) GN=FDX3 OS=Zea mays (Maize) PE=2 SV=1	Uncharacterized protein {ECO:0000313|EnsemblPlants:OB03G47210.1} OS=Oryza brachyantha PE=4 SV=1	PREDICTED: ferredoxin-3, chloroplastic-like isoform X2 [Oryza brachyantha]
Zla03G018290.1	[RTKL]	--	Molecular Function: protein serine/threonine kinase activity (GO:0004674);; Molecular Function: protein tyrosine kinase activity (GO:0004713);; Molecular Function: calcium ion binding (GO:0005509);; Molecular Function: ATP binding (GO:0005524);; Cellular Component: plasma membrane (GO:0005886);; Biological Process: protein phosphorylation (GO:0006468);;	--	[T]	Signal transduction mechanisms	Protein kinase domain	CDPK-related kinase 3 GN=T3A4.8 OS=Arabidopsis thaliana (Mouse-ear cress) PE=1 SV=1	Uncharacterized protein {ECO:0000313|EnsemblPlants:GRMZM2G031893_P01} OS=Zea mays (Maize) PE=4 SV=1	PREDICTED: CDPK-related kinase 3-like [Zea mays]
Zla05G018450.1	--	--	Cellular Component: endosome (GO:0005768);; Biological Process: intercellular transport (GO:0010496);; Biological Process: root radial pattern formation (GO:0090057);;	K13141|0|obr:102722377|K13141 integrator complex subunit 4 | (RefSeq) protein SIEL	[S]	Function unknown	HEAT repeat	Protein SIEL {ECO:0000303|PubMed:21924907} OS=Arabidopsis thaliana (Mouse-ear cress) PE=1 SV=1	Putative uncharacterized protein {ECO:0000313|EMBL:EEC74988.1} OS=Oryza sativa subsp. indica (Rice) PE=4 SV=1	hypothetical protein OsI_11043 [Oryza sativa Indica Group]
Zla16G012480.1	--	--	Cellular Component: mitochondrion (GO:0005739);;	--	--	--	Domain of unknown function (DUF1719)	--	Putative uncharacterized protein {ECO:0000313|EMBL:EAZ02612.1} OS=Oryza sativa subsp. indica (Rice) PE=4 SV=1	Os07g0122300 [Oryza sativa Japonica Group]
Zla04G023730.1	--	--	--	--	--	--	--	Protein CHUP1, chloroplastic GN=CHUP1 OS=Arabidopsis thaliana (Mouse-ear cress) PE=1 SV=1	Uncharacterized protein {ECO:0000313|EnsemblPlants:OB01G30300.1} OS=Oryza brachyantha PE=4 SV=1	PREDICTED: protein CHUP1, chloroplastic-like [Oryza brachyantha]
Zla08G009670.1	[L]	Replication, recombination and repair	Molecular Function: nuclease activity (GO:0004518);; Cellular Component: plastid (GO:0009536);; Biological Process: nucleic acid phosphodiester bond hydrolysis (GO:0090305);;	--	--	--	Endonuclease I	--	Putative uncharacterized protein P0644G05.38 {ECO:0000313|EMBL:BAD19646.1} OS=Oryza sativa subsp. japonica (Rice) PE=4 SV=1	hypothetical protein [Oryza sativa Japonica Group]
Zla07G000020.1	[RTKL]	--	Molecular Function: protein serine/threonine kinase activity (GO:0004674);; Molecular Function: ATP binding (GO:0005524);; Biological Process: protein phosphorylation (GO:0006468);;	--	[D]	Cell cycle control, cell division, chromosome partitioning	Protein kinase domain	Probable serine/threonine-protein kinase At1g09600 GN=At1g09600 OS=Arabidopsis thaliana (Mouse-ear cress) PE=3 SV=1	Uncharacterized protein {ECO:0000313|EnsemblPlants:GRMZM2G173962_P01} OS=Zea mays (Maize) PE=4 SV=1	PREDICTED: probable serine/threonine-protein kinase At1g54610 [Zea mays]
Zla05G026530.1	[IQR]	--	Molecular Function: nucleotide binding (GO:0000166);; Molecular Function: nucleic acid binding (GO:0003676);; Molecular Function: ribonuclease activity (GO:0004540);; Cellular Component: nucleus (GO:0005634);; Cellular Component: mitochondrion (GO:0005739);; Biological Process: RNA modification (GO:0009451);; Molecular Function: oxidoreductase activity (GO:0016491);; Biological Process: starch bi…	K01148|2.53874e-34|dosa:Os08t0440200-01|K01148 poly(A)-specific ribonuclease [EC:3.1.13.4] | (RAP-DB) Os08g0440200; Ribonuclease CAF1 family protein.	[R]	General function prediction only	--	Poly(A)-specific ribonuclease PARN-like GN=At3g25430 OS=Arabidopsis thaliana (Mouse-ear cress) PE=2 SV=1	Os08g0440200 protein {ECO:0000313|EMBL:BAF23816.1} OS=Oryza sativa subsp. japonica (Rice) PE=4 SV=1	Os08g0440200 [Oryza sativa Japonica Group]
Zla14G002870.1	--	--	Cellular Component: mitochondrion (GO:0005739);;	--	[L]	Replication, recombination and repair	Myb/SANT-like DNA-binding domain	--	Putative uncharacterized protein {ECO:0000313|EMBL:EEE69761.1} OS=Oryza sativa subsp. japonica (Rice) PE=4 SV=1	hypothetical protein OsJ_29467 [Oryza sativa Japonica Group]
Zla08G013300.1	--	--	--	--	--	--	Probable lipid transfer	--	Uncharacterized protein {ECO:0000313|EnsemblPlants:Si019847m} OS=Setaria italica (Foxtail millet) PE=4 SV=1	PREDICTED: uncharacterized protein LOC101764790 [Setaria italica]
Zla12G015570.1	--	--	Molecular Function: transporter activity (GO:0005215);; Biological Process: transport (GO:0006810);; Cellular Component: membrane (GO:0016020);;	--	--	--	--	--	Uncharacterized protein {ECO:0000313|EnsemblPlants:Traes_2AS_FC745A2EC.2} (Fragment) OS=Triticum aestivum (Wheat) PE=4 SV=1	predicted protein [Hordeum vulgare subsp. vulgare]
Zla09G013250.1	--	--	Cellular Component: mitochondrion (GO:0005739);;	--	--	--	--	--	Putative uncharacterized protein {ECO:0000313|EMBL:EEC74612.1} OS=Oryza sativa subsp. indica (Rice) PE=4 SV=1	hypothetical protein OsI_10227 [Oryza sativa Indica Group]
Zla14G004690.1	--	--	Cellular Component: plastid (GO:0009536);;	--	--	--	--	WPP domain-interacting protein 2 GN=WIP2 OS=Arabidopsis thaliana (Mouse-ear cress) PE=1 SV=1	Uncharacterized protein {ECO:0000313|EnsemblPlants:ORGLA09G0108700.1} OS=Oryza glaberrima (African rice) PE=4 SV=1	hypothetical protein [Oryza sativa Japonica Group]
Zla02G010010.1	--	--	Cellular Component: mitochondrion (GO:0005739);;	--	--	--	--	Protein PHYTOCHROME KINASE SUBSTRATE 4 GN=PKS4 OS=Arabidopsis thaliana (Mouse-ear cress) PE=1 SV=1	Uncharacterized protein {ECO:0000313|EnsemblPlants:OB01G20500.1} OS=Oryza brachyantha PE=4 SV=1	unnamed protein product [Triticum aestivum]
Zla16G003180.1	--	--	Molecular Function: hydrolase activity, hydrolyzing O-glycosyl compounds (GO:0004553);; Biological Process: carbohydrate metabolic process (GO:0005975);;	--	--	--	--	--	Uncharacterized protein {ECO:0000313|EnsemblPlants:ORGLA07G0179500.1} OS=Oryza glaberrima (African rice) PE=4 SV=1	hypothetical protein OsI_26955 [Oryza sativa Indica Group]
Zla01G015700.1	--	--	Molecular Function: methyltransferase activity (GO:0008168);; Molecular Function: kinase activity (GO:0016301);; Biological Process: phosphorylation (GO:0016310);; Biological Process: methylation (GO:0032259);;	--	--	--	Putative S-adenosyl-L-methionine-dependent methyltransferase	Probable methyltransferase PMT18 GN=At1g33170 OS=Arabidopsis thaliana (Mouse-ear cress) PE=2 SV=1	cDNA clone:J033005B11, full insert sequence {ECO:0000313|EMBL:BAG93354.1} OS=Oryza sativa subsp. japonica (Rice) PE=2 SV=1	Os10g0510400 [Oryza sativa Japonica Group]
Zla12G016540.1	--	--	Molecular Function: nucleotide binding (GO:0000166);; Molecular Function: RNA binding (GO:0003723);; Cellular Component: nucleus (GO:0005634);; Biological Process: mRNA processing (GO:0006397);; Biological Process: RNA splicing (GO:0008380);; Biological Process: defense response to bacterium (GO:0042742);;	K12837|5.52723e-36|osa:4351124|K12837 splicing factor U2AF 65 kDa subunit | (RefSeq) U2AF65B; splicing factor U2af large subunit B	[A]	RNA processing and modification	--	Splicing factor U2af large subunit B GN=U2AF65B OS=Oryza sativa subsp. japonica (Rice) PE=3 SV=2	Transposon protein, putative, CACTA, En/Spm sub-class, expressed {ECO:0000313|EMBL:ABG22574.1} OS=Oryza sativa subsp. japonica (Rice) PE=4 SV=1	transposon protein, putative, CACTA, En/Spm sub-class, expressed [Oryza sativa Japonica Group]
Zla08G002700.1	--	--	Cellular Component: mitochondrion (GO:0005739);;	--	--	--	--	--	Putative uncharacterized protein {ECO:0000313|EMBL:EEC80016.1} OS=Oryza sativa subsp. indica (Rice) PE=4 SV=1	Os06g0149500 [Oryza sativa Japonica Group]
Zla04G009790.1	[S]	Function unknown	Cellular Component: cytoplasmic vesicle (GO:0016023);;	--	--	--	Leucine rich repeat	Probable LRR receptor-like serine/threonine-protein kinase At4g08850 (Precursor) GN=At4g08850 OS=Arabidopsis thaliana (Mouse-ear cress) PE=2 SV=3	Putative disease resistance protein {ECO:0000313|EMBL:BAC99932.1} OS=Oryza sativa subsp. japonica (Rice) PE=4 SV=1	Os08g0266400 [Oryza sativa Japonica Group]
Zla07G001210.1	[C]	Energy production and conversion	Molecular Function: ATP binding (GO:0005524);; Biological Process: protein folding (GO:0006457);; Cellular Component: plastid (GO:0009536);; Molecular Function: heat shock protein binding (GO:0031072);; Molecular Function: unfolded protein binding (GO:0051082);;	--	[O]	Posttranslational modification, protein turnover, chaperones	DnaJ domain	Chaperone protein dnaJ 20, chloroplastic (Precursor) GN=F18A5.220 OS=Arabidopsis thaliana (Mouse-ear cress) PE=1 SV=2	OO_Ba0005L10-OO_Ba0081K17.24 protein {ECO:0000313|EMBL:CBG76273.1} OS=Oryza officinalis PE=4 SV=1	OO_Ba0005L10-OO_Ba0081K17.24 [Oryza officinalis]
Zla10G020330.1	[RTKL]	--	Molecular Function: protein serine/threonine kinase activity (GO:0004674);; Molecular Function: protein serine/threonine/tyrosine kinase activity (GO:0004712);; Molecular Function: ATP binding (GO:0005524);; Cellular Component: nucleus (GO:0005634);; Cellular Component: cytoplasm (GO:0005737);; Biological Process: protein phosphorylation (GO:0006468);;	--	[T]	Signal transduction mechanisms	Protein kinase domain	Casein kinase I isoform delta-like GN=At4g26100 OS=Arabidopsis thaliana (Mouse-ear cress) PE=2 SV=2	Uncharacterized protein {ECO:0000313|EnsemblPlants:BRADI3G54860.1} OS=Brachypodium distachyon (Purple false brome) PE=3 SV=1	PREDICTED: casein kinase I isoform delta-like [Oryza brachyantha]
Zla09G000920.1	--	--	Molecular Function: binding (GO:0005488);;	--	[R]	General function prediction only	--	Zinc finger protein STOP1 homolog OS=Oryza sativa subsp. japonica (Rice) PE=2 SV=1	Uncharacterized protein {ECO:0000313|EnsemblPlants:OB03G47410.1} OS=Oryza brachyantha PE=4 SV=1	PREDICTED: zinc finger protein STOP1 homolog [Oryza brachyantha]
Zla12G008670.1	--	--	--	--	--	--	--	Phytosulfokine-beta (Precursor) GN=PSK5 OS=Oryza sativa subsp. japonica (Rice) PE=1 SV=1	Uncharacterized protein {ECO:0000313|EnsemblPlants:Si027024m} OS=Setaria italica (Foxtail millet) PE=4 SV=1	PREDICTED: phytosulfokines 2-like [Setaria italica]
Zla14G010870.1	[L]	Replication, recombination and repair	Molecular Function: RNA binding (GO:0003723);; Molecular Function: RNA-directed DNA polymerase activity (GO:0003964);; Molecular Function: aspartic-type endopeptidase activity (GO:0004190);; Biological Process: RNA-dependent DNA biosynthetic process (GO:0006278);; Biological Process: proteolysis (GO:0006508);; Molecular Function: zinc ion binding (GO:0008270);; Biological Process: DNA integration…	--	[R]	General function prediction only	Integrase core domain	--	Retrotransposon protein, putative, Ty3-gypsy subclass {ECO:0000313|EMBL:ABA92249.1} OS=Oryza sativa subsp. japonica (Rice) PE=4 SV=1	retrotransposon protein, putative, Ty3-gypsy sub-class [Oryza sativa Japonica Group]
Zla04G000390.1	--	--	Cellular Component: plasma membrane (GO:0005886);; Cellular Component: plant-type vacuole membrane (GO:0009705);; Biological Process: unidimensional cell growth (GO:0009826);; Biological Process: plant-type secondary cell wall biogenesis (GO:0009834);; Biological Process: positive regulation of auxin metabolic process (GO:0090355);; Biological Process: positive regulation of tryptophan metabolic …	--	--	--	EamA-like transporter family	Protein WALLS ARE THIN 1 GN=WAT1 OS=Arabidopsis thaliana (Mouse-ear cress) PE=1 SV=1	Uncharacterized protein {ECO:0000313|EnsemblPlants:ORGLA08G0191000.1} OS=Oryza glaberrima (African rice) PE=4 SV=1	putative MtN21 [Oryza sativa Japonica Group]
Zla13G000760.1	--	--	Cellular Component: mitochondrion (GO:0005739);; Molecular Function: oxidoreductase activity, acting on paired donors, with incorporation or reduction of molecular oxygen, 2-oxoglutarate as one donor, and incorporation of one atom each of oxygen into both donors (GO:0016706);; Biological Process: oxidation-reduction process (GO:0055114);;	--	--	--	--	--	Putative uncharacterized protein {ECO:0000313|EMBL:EEC79671.1} OS=Oryza sativa subsp. indica (Rice) PE=3 SV=1	hypothetical protein OsI_20925 [Oryza sativa Indica Group]
Zla02G016380.1	--	--	Molecular Function: structural constituent of cytoskeleton (GO:0005200);; Molecular Function: ATP binding (GO:0005524);; Cellular Component: nucleolus (GO:0005730);; Cellular Component: mitochondrion (GO:0005739);; Biological Process: actin filament-based process (GO:0030029);;	K16616|2.19932e-54|dosa:Os04t0667700-01|K16616 actin-related protein 8, plant | (RAP-DB) Os04g0667700; Similar to Actin-related protein 8A.	[Z]	Cytoskeleton	F-box-like	Actin-related protein 8 OS=Oryza sativa subsp. japonica (Rice) PE=2 SV=1	Putative actin-6 {ECO:0000313|EMBL:AEV40953.1} OS=Oryza punctata (Red rice) PE=3 SV=1	Os04g0667700 [Oryza sativa Japonica Group]
Zla06G015590.1	[D]	Cell cycle control, cell division, chromosome partitioning	Molecular Function: GTPase activity (GO:0003924);; Molecular Function: structural molecule activity (GO:0005198);; Molecular Function: GTP binding (GO:0005525);; Cellular Component: microtubule (GO:0005874);; Biological Process: obsolete GTP catabolic process (GO:0006184);; Biological Process: microtubule-based movement (GO:0007018);; Biological Process: pyrimidine ribonucleotide biosynthetic pro…	K03531|0|obr:102702370|K03531 cell division protein FtsZ | (RefSeq) cell division protein FtsZ homolog 1, chloroplastic	--	--	Tubulin/FtsZ family, GTPase domain	Cell division protein FtsZ homolog 1, chloroplastic (Precursor) GN=At5g55280 OS=Arabidopsis thaliana (Mouse-ear cress) PE=1 SV=2	Uncharacterized protein {ECO:0000313|EnsemblPlants:OB04G35650.1} OS=Oryza brachyantha PE=3 SV=1	PREDICTED: cell division protein FtsZ homolog 1, chloroplastic-like [Oryza brachyantha]
Zla05G025730.1	--	--	--	--	--	--	Domain of unknown function (DUF3527)	--	Uncharacterized protein {ECO:0000313|EnsemblPlants:ORGLA03G0028800.1} OS=Oryza glaberrima (African rice) PE=4 SV=1	Os03g0139200 [Oryza sativa Japonica Group]
Zla12G012740.1	--	--	Molecular Function: ATP binding (GO:0005524);; Cellular Component: mitochondrion (GO:0005739);; Molecular Function: electron transfer activity (GO:0009055);; Biological Process: response to cold (GO:0009409);; Cellular Component: chloroplast stroma (GO:0009570);; Cellular Component: stromule (GO:0010319);; Molecular Function: oxidoreductase activity (GO:0016491);; Biological Process: hydrogen per…	K08232|7.90359e-09|dosa:Os08t0151800-01|K08232 monodehydroascorbate reductase (NADH) [EC:1.6.5.4] | (RAP-DB) Os08g0151800; FAD-dependent pyridine nucleotide-disulphide oxidoreductase domain containing protein.	--	--	--	Monodehydroascorbate reductase, chloroplastic (Precursor) GN=At1g63940 OS=Arabidopsis thaliana (Mouse-ear cress) PE=2 SV=3	Putative monodehydroascorbate reductase {ECO:0000313|EMBL:BAC98552.1} OS=Oryza sativa subsp. japonica (Rice) PE=4 SV=2	Os08g0151800 [Oryza sativa Japonica Group]
Zla04G022610.1	--	--	Cellular Component: cis-Golgi network (GO:0005801);; Cellular Component: cytosol (GO:0005829);; Biological Process: ER to Golgi vesicle-mediated transport (GO:0006888);; Biological Process: plant-type cell wall biogenesis (GO:0009832);; Biological Process: glucuronoxylan metabolic process (GO:0010413);; Biological Process: xylan biosynthetic process (GO:0045492);;	K20300|9.90535e-112|obr:102715894|K20300 trafficking protein particle complex subunit 1 | (RefSeq) trafficking protein particle complex subunit 1	[U]	Intracellular trafficking, secretion, and vesicular transport	Sybindin-like family	--	Chromosome 3B, genomic scaffold, cultivar Chinese Spring {ECO:0000313|EMBL:CDM83325.1} OS=Triticum aestivum (Wheat) PE=4 SV=1	unnamed protein product [Triticum aestivum]
Zla06G005870.1	[GEPR]	--	Biological Process: carbohydrate transport (GO:0008643);; Cellular Component: integral component of membrane (GO:0016021);; Molecular Function: transmembrane transporter activity (GO:0022891);; Biological Process: transmembrane transport (GO:0055085);;	--	[R]	General function prediction only	Sugar (and other) transporter	Sugar transport protein 5 GN=STP5 OS=Arabidopsis thaliana (Mouse-ear cress) PE=2 SV=1	Uncharacterized protein {ECO:0000313|EnsemblPlants:OB04G21910.1} OS=Oryza brachyantha PE=3 SV=1	PREDICTED: sugar transport protein 5-like [Oryza brachyantha]
Zla09G001050.1	[C]	Energy production and conversion	Molecular Function: copper ion binding (GO:0005507);; Cellular Component: mitochondrion (GO:0005739);; Molecular Function: electron transfer activity (GO:0009055);; Molecular Function: flavin adenine dinucleotide binding (GO:0050660);;	K03522|2.47774e-169|obr:102722387|K03522 electron transfer flavoprotein alpha subunit | (RefSeq) electron transfer flavoprotein subunit alpha, mitochondrial	[C]	Energy production and conversion	Electron transfer flavoprotein domain	Electron transfer flavoprotein subunit alpha, mitochondrial (Precursor) OS=Oryza sativa subsp. japonica (Rice) PE=3 SV=1	Uncharacterized protein {ECO:0000313|EnsemblPlants:OB03G47170.1} OS=Oryza brachyantha PE=4 SV=1	PREDICTED: electron transfer flavoprotein subunit alpha, mitochondrial-like [Oryza brachyantha]
Zla02G024010.1	--	--	Cellular Component: mitochondrion (GO:0005739);;	--	--	--	--	--	Uncharacterized protein {ECO:0000313|EnsemblPlants:ORGLA04G0281200.1} OS=Oryza glaberrima (African rice) PE=4 SV=1	Os01g0779800 [Oryza sativa Japonica Group]
Zla13G016790.1	--	--	Cellular Component: nucleus (GO:0005634);;	--	--	--	Helix-loop-helix DNA-binding domain	Transcription factor bHLH137 GN=K3K7 OS=Arabidopsis thaliana (Mouse-ear cress) PE=2 SV=1	Uncharacterized protein {ECO:0000313|EnsemblPlants:OB05G10240.1} OS=Oryza brachyantha PE=4 SV=1	PREDICTED: transcription factor bHLH77-like [Oryza brachyantha]
Zla16G002630.1	[Z]	Cytoskeleton	Biological Process: nuclear division (GO:0000280);; Biological Process: cytokinesis by cell plate formation (GO:0000911);; Molecular Function: microtubule motor activity (GO:0003777);; Molecular Function: ATP binding (GO:0005524);; Cellular Component: mitochondrion (GO:0005739);; Cellular Component: kinesin complex (GO:0005871);; Cellular Component: microtubule (GO:0005874);; Biological Process: …	K10400|0|osa:4344043|K10400 kinesin family member 15 | (RefSeq) OJ1340_C08.103; phragmoplast orienting kinesin-1	--	--	Kinesin motor domain	Phragmoplast orienting kinesin-1 GN=POK1 OS=Arabidopsis thaliana (Mouse-ear cress) PE=1 SV=1	Kinesin-like protein {ECO:0000256|RuleBase:RU000394} OS=Oryza sativa subsp. indica (Rice) PE=3 SV=1	hypothetical protein OsI_27028 [Oryza sativa Indica Group]
Zla16G006220.1	--	--	Cellular Component: cytoplasmic vesicle (GO:0016023);; Molecular Function: hydrolase activity (GO:0016787);; Biological Process: primary metabolic process (GO:0044238);; Biological Process: organic substance metabolic process (GO:0071704);;	--	--	--	Glycosyl hydrolases family 17	Glucan endo-1,3-beta-glucosidase 13 (Precursor) GN=At5g56590 OS=Arabidopsis thaliana (Mouse-ear cress) PE=1 SV=1	Putative uncharacterized protein {ECO:0000313|EMBL:EEC82195.1} OS=Oryza sativa subsp. indica (Rice) PE=3 SV=1	hypothetical protein OsI_26335 [Oryza sativa Indica Group]
Zla05G016060.1	--	--	Molecular Function: DNA binding (GO:0003677);; Biological Process: regulation of transcription, DNA-templated (GO:0006355);;	--	--	--	No apical meristem (NAM) protein	NAC domain-containing protein 100 GN=NAC100 OS=Arabidopsis thaliana (Mouse-ear cress) PE=2 SV=1	Putative uncharacterized protein {ECO:0000313|EMBL:EAY89847.1} OS=Oryza sativa subsp. indica (Rice) PE=4 SV=1	hypothetical protein OsI_11397 [Oryza sativa Indica Group]
Zla08G001270.1	--	--	Cellular Component: plasma membrane (GO:0005886);; Cellular Component: integral component of membrane (GO:0016021);; Cellular Component: cytoplasmic vesicle (GO:0016023);;	K14617|0|osa:4339983|K14617 LMBR1 domain-containing protein 1 | (RefSeq) OsJ_19972; LIMR family protein Os06g0128200	--	--	LMBR1-like membrane protein	LIMR family protein Os06g0128200 OS=Oryza sativa subsp. japonica (Rice) PE=2 SV=1	Putative uncharacterized protein {ECO:0000313|EMBL:EEC79914.1} OS=Oryza sativa subsp. indica (Rice) PE=4 SV=1	Os06g0128200 [Oryza sativa Japonica Group]
Zla14G006970.1	--	--	--	--	[O]	Posttranslational modification, protein turnover, chaperones	IBR domain	Probable E3 ubiquitin-protein ligase ARI8 GN=ARI8 OS=Arabidopsis thaliana (Mouse-ear cress) PE=2 SV=1	Uncharacterized protein {ECO:0000313|EnsemblPlants:ORGLA09G0085800.1} OS=Oryza glaberrima (African rice) PE=4 SV=1	hypothetical protein OsJ_29484 [Oryza sativa Japonica Group]
Zla09G004130.1	[Z]	Cytoskeleton	Molecular Function: microtubule motor activity (GO:0003777);; Molecular Function: ATP binding (GO:0005524);; Cellular Component: kinesin complex (GO:0005871);; Cellular Component: microtubule (GO:0005874);; Biological Process: microtubule-based movement (GO:0007018);; Molecular Function: microtubule binding (GO:0008017);;	K10401|0|obr:102704880|K10401 kinesin family member 18/19 | (RefSeq) kinesin-like protein KIF19	[Z]	Cytoskeleton	Kinesin motor domain	Kinesin-like protein FLA10 GN=FLA10 OS=Chlamydomonas reinhardtii (Chlamydomonas smithii) PE=1 SV=1	Kinesin-like protein {ECO:0000256|RuleBase:RU000394} OS=Oryza sativa subsp. japonica (Rice) PE=3 SV=1	PREDICTED: kinesin-like protein KIF19-like [Oryza brachyantha]
Zla09G018120.1	[QR]	--	Biological Process: iron ion transport (GO:0006826);; Molecular Function: nicotianamine synthase activity (GO:0030410);; Biological Process: nicotianamine biosynthetic process (GO:0030418);;	K05953|0|sita:101786975|K05953 nicotianamine synthase [EC:2.5.1.43] | (RefSeq) nicotianamine synthase 2	--	--	Nicotianamine synthase protein	Nicotianamine synthase 1 GN=NAS1 OS=Oryza sativa subsp. japonica (Rice) PE=2 SV=1	Uncharacterized protein {ECO:0000313|EnsemblPlants:Si038599m} OS=Setaria italica (Foxtail millet) PE=4 SV=1	PREDICTED: nicotianamine synthase 2-like [Setaria italica]
Zla03G022720.1	--	--	Molecular Function: DNA binding (GO:0003677);; Cellular Component: nucleus (GO:0005634);; Biological Process: regulation of transcription, DNA-templated (GO:0006355);; Biological Process: auxin-activated signaling pathway (GO:0009734);; Biological Process: flower development (GO:0009908);; Molecular Function: protein dimerization activity (GO:0046983);;	--	--	--	Auxin response factor	Auxin response factor 25 OS=Oryza sativa subsp. japonica (Rice) PE=2 SV=1	Auxin response factor {ECO:0000256|RuleBase:RU004561} OS=Oryza glaberrima (African rice) PE=3 SV=1	hypothetical protein OsI_39101 [Oryza sativa Indica Group]
Zla08G024350.1	[CR]	--	Molecular Function: nucleotide binding (GO:0000166);; Molecular Function: alcohol dehydrogenase activity, zinc-dependent (GO:0004024);; Cellular Component: cytosol (GO:0005829);; Molecular Function: zinc ion binding (GO:0008270);; Biological Process: response to symbiotic fungus (GO:0009610);; Biological Process: oxidation-reduction process (GO:0055114);;	K00344|0|osa:4331066|K00344 NADPH2:quinone reductase [EC:1.6.5.5] | (RefSeq) OJ1111_C07.1, OJ1548_F12.23; quinone oxidoreductase PIG3	[CR]	--	Zinc-binding dehydrogenase	Quinone oxidoreductase-like protein At1g23740, chloroplastic (Precursor) GN=At1g23740 OS=Arabidopsis thaliana (Mouse-ear cress) PE=1 SV=2	Putative uncharacterized protein {ECO:0000313|EMBL:EEC74195.1} OS=Oryza sativa subsp. indica (Rice) PE=4 SV=1	hypothetical protein OsI_09347 [Oryza sativa Indica Group]
Zla0G006270.1	[J]	Translation, ribosomal structure and biogenesis	Molecular Function: structural constituent of ribosome (GO:0003735);; Cellular Component: mitochondrion (GO:0005739);; Biological Process: translation (GO:0006412);; Cellular Component: chloroplast stroma (GO:0009570);; Cellular Component: small ribosomal subunit (GO:0015935);; Cellular Component: membrane (GO:0016020);;	K02967|1.76927e-133|bdi:6439795|K02967 small subunit ribosomal protein S2 | (RefSeq) rps2, BrdiC_p018; ribosomal protein S2	[J]	Translation, ribosomal structure and biogenesis	Ribosomal protein S2	30S ribosomal protein S2, chloroplastic GN=rps2 OS=Oryza sativa subsp. japonica (Rice) PE=3 SV=1	30S ribosomal protein S2, chloroplastic {ECO:0000256|HAMAP-Rule:MF_00291} OS=Microlaena stipoides PE=3 SV=1	ribosomal protein S2 [Microlaena stipoides]
Zla12G016960.1	[G]	Carbohydrate transport and metabolism	Molecular Function: hydrolase activity, hydrolyzing O-glycosyl compounds (GO:0004553);; Biological Process: carbohydrate metabolic process (GO:0005975);; Cellular Component: cytoplasmic vesicle (GO:0016023);;	--	--	--	Glycosyl hydrolase family 3 C-terminal domain	Probable beta-D-xylosidase 2 (Precursor) GN=BXL2 OS=Arabidopsis thaliana (Mouse-ear cress) PE=2 SV=1	Uncharacterized protein {ECO:0000313|EnsemblPlants:OB11G27660.1} OS=Oryza brachyantha PE=4 SV=1	PREDICTED: probable beta-D-xylosidase 2-like [Oryza brachyantha]
Zla14G010500.1	--	--	Biological Process: response to abscisic acid (GO:0009737);; Biological Process: pollen tube development (GO:0048868);;	K20304|8.57559e-126|obr:102705460|K20304 trafficking protein particle complex subunit 6 | (RefSeq) trafficking protein particle complex subunit 6B	[U]	Intracellular trafficking, secretion, and vesicular transport	Transport protein particle (TRAPP) component	--	Uncharacterized protein {ECO:0000313|EnsemblPlants:OB09G10930.1} OS=Oryza brachyantha PE=4 SV=1	PREDICTED: trafficking protein particle complex subunit 6B-like [Oryza brachyantha]
Zla04G003420.1	--	--	--	--	--	--	--	--	Uncharacterized protein {ECO:0000313|EnsemblPlants:ORGLA08G0165100.1} OS=Oryza glaberrima (African rice) PE=4 SV=1	hypothetical protein OsJ_27758 [Oryza sativa Japonica Group]
Zla12G012630.1	--	--	Molecular Function: protein serine/threonine kinase activity (GO:0004674);; Molecular Function: ATP binding (GO:0005524);; Biological Process: protein phosphorylation (GO:0006468);; Cellular Component: integral component of membrane (GO:0016021);; Cellular Component: cytoplasmic vesicle (GO:0016023);;	--	--	--	Protein kinase domain	Receptor-like protein kinase HSL1 (Precursor) GN=HSL1 OS=Arabidopsis thaliana (Mouse-ear cress) PE=2 SV=1	Uncharacterized protein {ECO:0000313|EnsemblPlants:OB11G16000.1} OS=Oryza brachyantha PE=3 SV=1	hypothetical protein OsJ_33455 [Oryza sativa Japonica Group]
Zla15G011860.1	--	--	Biological Process: RNA methylation (GO:0001510);; Cellular Component: nucleolus (GO:0005730);; Cellular Component: plastid (GO:0009536);;	--	[S]	Function unknown	Rrp15p	--	Uncharacterized protein {ECO:0000313|EnsemblPlants:ORGLA11G0081500.1} OS=Oryza glaberrima (African rice) PE=4 SV=1	Os11g0266000 [Oryza sativa Japonica Group]
Zla04G035950.1	[S]	Function unknown	Molecular Function: peroxidase activity (GO:0004601);; Cellular Component: membrane (GO:0016020);;	K09775|5.55098e-91|sbi:SORBI_03g042940|K09775 uncharacterized protein | (RefSeq) SORBIDRAFT_03g042940, Sb03g042940; hypothetical protein	--	--	Divergent PAP2 family	--	Putative uncharacterized protein Sb03g042940 {ECO:0000313|EMBL:EES04053.1} OS=Sorghum bicolor (Sorghum) PE=4 SV=1	hypothetical protein SORBIDRAFT_03g042940 [Sorghum bicolor]
Zla02G015790.1	[S]	Function unknown	Cellular Component: plasma membrane (GO:0005886);; Biological Process: embryo development (GO:0009790);; Biological Process: pollen tube guidance (GO:0010183);;	--	--	--	PQQ-like domain	Protein GAMETE EXPRESSED 3 (Precursor) GN=GEX3 OS=Arabidopsis thaliana (Mouse-ear cress) PE=2 SV=1	Uncharacterized protein {ECO:0000313|EnsemblPlants:ORGLA01G0175700.1} OS=Oryza glaberrima (African rice) PE=4 SV=1	PREDICTED: protein GAMETE EXPRESSED 3 [Brachypodium distachyon]
Zla15G006560.1	[E]	Amino acid transport and metabolism	Molecular Function: cysteine synthase activity (GO:0004124);; Biological Process: cysteine biosynthetic process from serine (GO:0006535);;	K01738|0|osa:4341321|K01738 cysteine synthase A [EC:2.5.1.47] | (RefSeq) rcs2; cysteine synthase-like	[E]	Amino acid transport and metabolism	Pyridoxal-phosphate dependent enzyme	Cysteine synthase, chloroplastic/chromoplastic (Precursor) GN=CYSK OS=Spinacia oleracea (Spinach) PE=1 SV=2	Uncharacterized protein {ECO:0000313|EnsemblPlants:ORGLA06G0155100.1} OS=Oryza glaberrima (African rice) PE=4 SV=1	Os06g0564500 [Oryza sativa Japonica Group]
Zla10G014720.1	--	--	Cellular Component: cytoplasmic vesicle (GO:0016023);; Molecular Function: metal ion binding (GO:0046872);;	--	[O]	Posttranslational modification, protein turnover, chaperones	Ring finger domain	E3 ubiquitin-protein ligase RHA1B GN=RHA1B OS=Arabidopsis thaliana (Mouse-ear cress) PE=2 SV=1	Putative uncharacterized protein {ECO:0000313|EMBL:EEC73793.1} OS=Oryza sativa subsp. indica (Rice) PE=4 SV=1	hypothetical protein OsI_08484 [Oryza sativa Indica Group]
Zla02G007860.1	[Z]	Cytoskeleton	Biological Process: microtubule cytoskeleton organization (GO:0000226);; Biological Process: cytokinesis by cell plate formation (GO:0000911);; Molecular Function: microtubule motor activity (GO:0003777);; Molecular Function: ATP binding (GO:0005524);; Cellular Component: kinesin complex (GO:0005871);; Cellular Component: microtubule (GO:0005874);; Biological Process: chromatin silencing (GO:0006…	K10406|0|osa:4327702|K10406 kinesin family member C2/C3 | (RefSeq) kinesin KP1	[Z]	Cytoskeleton	Kinesin motor domain	Kinesin-4 GN=F2P16.12 OS=Arabidopsis thaliana (Mouse-ear cress) PE=1 SV=2	Kinesin-like protein {ECO:0000256|RuleBase:RU000394} OS=Oryza brachyantha PE=3 SV=1	hypothetical protein OsJ_01073 [Oryza sativa Japonica Group]
Zla10G016830.1	--	--	Biological Process: response to abiotic stimulus (GO:0009628);; Biological Process: abscisic acid-activated signaling pathway (GO:0009738);; Biological Process: dephosphorylation (GO:0016311);; Molecular Function: obsolete nucleotide phosphatase activity (GO:0019204);;	K18998|0|osa:4330100|K18998 RNA polymerase II C-terminal domain phosphatase-like 1/2 [EC:3.1.3.16] | (RefSeq) RNA polymerase II C-terminal domain phosphatase-like 1	[K]	Transcription	Double-stranded RNA binding motif	RNA polymerase II C-terminal domain phosphatase-like 1 GN=F17L22.130 OS=Arabidopsis thaliana (Mouse-ear cress) PE=1 SV=1	cDNA clone:J013105C11, full insert sequence {ECO:0000313|EMBL:BAG90354.1} OS=Oryza sativa subsp. japonica (Rice) PE=2 SV=1	Os02g0639000 [Oryza sativa Japonica Group]
Zla01G020850.1	--	--	Cellular Component: plasma membrane (GO:0005886);;	--	--	--	Plant protein of unknown function (DUF641)	--	Uncharacterized protein {ECO:0000313|EnsemblPlants:OB10G16290.1} OS=Oryza brachyantha PE=4 SV=1	PREDICTED: uncharacterized protein LOC102702783 [Oryza brachyantha]
Zla05G019400.1	--	--	Cellular Component: nucleus (GO:0005634);; Cellular Component: cytosol (GO:0005829);; Cellular Component: plasma membrane (GO:0005886);;	--	--	--	--	--	Putative uncharacterized protein {ECO:0000313|EMBL:EEE58754.1} OS=Oryza sativa subsp. japonica (Rice) PE=4 SV=1	PREDICTED: uncharacterized protein LOC102704044 [Oryza brachyantha]
Zla04G000120.1	--	--	Cellular Component: mitochondrion (GO:0005739);;	--	[F]	Nucleotide transport and metabolism	ENTH domain	Clathrin interactor EPSIN 1 GN=T22P22.100 OS=Arabidopsis thaliana (Mouse-ear cress) PE=1 SV=1	Uncharacterized protein {ECO:0000313|EnsemblPlants:OB08G30970.1} OS=Oryza brachyantha PE=4 SV=1	hypothetical protein OsI_30331 [Oryza sativa Indica Group]
Zla08G023360.1	--	--	Cellular Component: cytoplasmic vesicle (GO:0016023);; Molecular Function: phosphoric ester hydrolase activity (GO:0042578);;	--	[I]	Lipid transport and metabolism	SacI homology domain	Phosphoinositide phosphatase SAC3 GN=SAC3 OS=Arabidopsis thaliana (Mouse-ear cress) PE=2 SV=1	Putative uncharacterized protein {ECO:0000313|EMBL:EEC74125.1} OS=Oryza sativa subsp. indica (Rice) PE=4 SV=1	hypothetical protein OsI_09187 [Oryza sativa Indica Group]
Zla16G004160.1	--	--	Cellular Component: mitochondrion (GO:0005739);; Cellular Component: membrane (GO:0016020);;	--	--	--	Protein of unknown function (DUF751)	--	Putative uncharacterized protein {ECO:0000313|EMBL:ACG43297.1} OS=Zea mays (Maize) PE=2 SV=1	uncharacterized protein LOC100277918 [Zea mays]
Zla03G004360.1	--	--	Molecular Function: copper ion binding (GO:0005507);; Molecular Function: electron transfer activity (GO:0009055);;	--	--	--	Plastocyanin-like domain	Chemocyanin (Precursor) OS=Lilium longiflorum (Trumpet lily) PE=1 SV=1	Uncharacterized protein {ECO:0000313|EnsemblPlants:OB06G19400.1} OS=Oryza brachyantha PE=4 SV=1	PREDICTED: chemocyanin-like [Oryza brachyantha]
Zla09G006080.1	--	--	Molecular Function: ATP binding (GO:0005524);; Cellular Component: nucleus (GO:0005634);; Biological Process: regulation of transcription, DNA-templated (GO:0006355);; Cellular Component: plastid (GO:0009536);; Molecular Function: hydrolase activity, acting on acid anhydrides, in phosphorus-containing anhydrides (GO:0016818);;	--	--	--	WRC	Growth-regulating factor 6 OS=Oryza sativa subsp. japonica (Rice) PE=2 SV=2	Uncharacterized protein {ECO:0000313|EnsemblPlants:ORGLA03G0298100.1} OS=Oryza glaberrima (African rice) PE=4 SV=1	RecName: Full=Growth-regulating factor 6; Short=OsGRF6; AltName: Full=Transcription activator GRF6 [Oryza sativa Japonica Group]
Zla17G012230.1	--	--	--	K14432|2.15154e-109|osa:4344334|K14432 ABA responsive element binding factor | (RefSeq) OJ1150_E04.107, OJ1200_C08.111; ABSCISIC ACID-INSENSITIVE 5-like protein 5	--	--	bZIP transcription factor	ABSCISIC ACID-INSENSITIVE 5-like protein 2 GN=T8M16_180 OS=Arabidopsis thaliana (Mouse-ear cress) PE=1 SV=1	cDNA clone:002-173-C06, full insert sequence {ECO:0000313|EMBL:BAG99081.1} OS=Oryza sativa subsp. japonica (Rice) PE=2 SV=1	Os07g0686100 [Oryza sativa Japonica Group]
Zla03G023620.1	--	--	Cellular Component: cytoplasm (GO:0005737);; Biological Process: tRNA processing (GO:0008033);;	K14169|0|osa:4352669|K14169 cytoplasmic tRNA 2-thiolation protein 2 | (RefSeq) CTU2, NCS2, OsJ_035256; cytoplasmic tRNA 2-thiolation protein 2	[S]	Function unknown	Protein of unknown function (DUF2392)	Cytoplasmic tRNA 2-thiolation protein 2 {ECO:0000255|HAMAP-Rule:MF_03054} OS=Oryza sativa subsp. indica (Rice) PE=3 SV=1	Cytoplasmic tRNA 2-thiolation protein 2 {ECO:0000256|HAMAP-Rule:MF_03054} OS=Oryza brachyantha PE=3 SV=1	RecName: Full=Cytoplasmic tRNA 2-thiolation protein 2 [Oryza sativa Indica Group]
Zla07G008140.1	[G]	Carbohydrate transport and metabolism	Cellular Component: mitochondrion (GO:0005739);; Cellular Component: vacuolar membrane (GO:0005774);; Molecular Function: urea transmembrane transporter activity (GO:0015204);; Molecular Function: water channel activity (GO:0015250);; Cellular Component: integral component of membrane (GO:0016021);; Biological Process: urea transmembrane transport (GO:0071918);; Cellular Component: pollen tube (G…	K09873|1.47303e-155|bdi:100822509|K09873 aquaporin TIP | (RefSeq) probable aquaporin TIP5-1	[G]	Carbohydrate transport and metabolism	Major intrinsic protein	Probable aquaporin TIP5-1 GN=OSJNBb0034G17.11 OS=Oryza sativa subsp. japonica (Rice) PE=2 SV=3	Tonoplast intrinsic protein 2 {ECO:0000313|EMBL:AAF90122.1} OS=Hordeum vulgare (Barley) PE=3 SV=1	tonoplast intrinsic protein 2 [Hordeum vulgare]
Zla0G005110.1	[C]	Energy production and conversion	Molecular Function: copper ion binding (GO:0005507);; Molecular Function: ATP binding (GO:0005524);; Cellular Component: cell wall (GO:0005618);; Cellular Component: nucleolus (GO:0005730);; Cellular Component: mitochondrial inner membrane (GO:0005743);; Cellular Component: vacuole (GO:0005773);; Cellular Component: plasma membrane (GO:0005886);; Biological Process: response to oxidative stress (…	K02111|0|osa:3131390|K02111 F-type H+-transporting ATPase subunit alpha [EC:3.6.3.14] | (RefSeq) atpA, OrsajCp022; ATP synthase CF1 alpha chain	[C]	Energy production and conversion	ATP synthase alpha/beta family, nucleotide-binding domain	ATP synthase subunit alpha, chloroplastic {ECO:0000255|HAMAP-Rule:MF_01346} GN=LOC_Osp1g00310 OS=Oryza sativa subsp. japonica (Rice) PE=3 SV=1	ATP synthase subunit alpha, chloroplastic {ECO:0000256|HAMAP-Rule:MF_01346, ECO:0000256|RuleBase:RU004286} OS=Bambusa oldhamii (Giant timber bamboo) PE=3 SV=1	ATP synthase CF1 alpha subunit (chloroplast) [Oryza australiensis]
Zla13G015240.1	--	--	--	--	--	--	--	--	Putative uncharacterized protein {ECO:0000313|EMBL:EAY97351.1} OS=Oryza sativa subsp. indica (Rice) PE=4 SV=1	hypothetical protein OsI_19274 [Oryza sativa Indica Group]
Zla04G023720.1	--	--	Cellular Component: mitochondrion (GO:0005739);; Cellular Component: plastid (GO:0009536);;	--	--	--	--	--	cDNA clone:002-181-C12, full insert sequence {ECO:0000313|EMBL:BAG99210.1} OS=Oryza sativa subsp. japonica (Rice) PE=2 SV=1	Os01g0579800 [Oryza sativa Japonica Group]
Zla11G001280.1	--	--	Molecular Function: hydrolase activity, hydrolyzing O-glycosyl compounds (GO:0004553);; Biological Process: carbohydrate metabolic process (GO:0005975);; Cellular Component: cytoplasmic vesicle (GO:0016023);; Molecular Function: cation binding (GO:0043169);;	--	--	--	Glycosyl hydrolases family 17	Glucan endo-1,3-beta-glucosidase 5 (Precursor) GN=At4g31140 OS=Arabidopsis thaliana (Mouse-ear cress) PE=1 SV=1	Uncharacterized protein {ECO:0000313|EnsemblPlants:BRADI2G18420.1} OS=Brachypodium distachyon (Purple false brome) PE=3 SV=1	PREDICTED: glucan endo-1,3-beta-glucosidase 5 [Brachypodium distachyon]
Zla04G012520.1	--	--	Molecular Function: DNA binding (GO:0003677);; Molecular Function: chromatin binding (GO:0003682);; Molecular Function: DNA-binding transcription factor activity (GO:0003700);; Biological Process: regulation of transcription, DNA-templated (GO:0006355);; Molecular Function: zinc ion binding (GO:0008270);;	--	--	--	Myb-like DNA-binding domain	Transcription factor MYB1R1 OS=Solanum tuberosum (Potato) PE=2 SV=1	Putative uncharacterized protein {ECO:0000313|EMBL:EAZ05569.1} OS=Oryza sativa subsp. indica (Rice) PE=4 SV=1	hypothetical protein OsI_27782 [Oryza sativa Indica Group]
Zla07G006130.1	--	--	--	--	[R]	General function prediction only	PPR repeat	Pentatricopeptide repeat-containing protein At2g03880, mitochondrial (Precursor) GN=PCMP-H44 OS=Arabidopsis thaliana (Mouse-ear cress) PE=2 SV=1	OSJNBa0013K16.3 protein {ECO:0000313|EMBL:CAE03754.1} OS=Oryza sativa subsp. japonica (Rice) PE=4 SV=1	PREDICTED: pentatricopeptide repeat-containing protein At4g02750-like [Oryza brachyantha]
Zla11G009240.1	--	--	--	--	--	--	--	--	Uncharacterized protein {ECO:0000313|EnsemblPlants:OB11G11400.1} (Fragment) OS=Oryza brachyantha PE=4 SV=1	--
Zla15G002360.1	--	--	Molecular Function: DNA binding (GO:0003677);; Cellular Component: nucleus (GO:0005634);; Biological Process: regulation of transcription, DNA-templated (GO:0006355);; Biological Process: auxin-activated signaling pathway (GO:0009734);; Molecular Function: protein dimerization activity (GO:0046983);;	--	--	--	Auxin response factor	Auxin response factor 18 OS=Oryza sativa subsp. japonica (Rice) PE=2 SV=1	Auxin response factor {ECO:0000256|RuleBase:RU004561} OS=Oryza glaberrima (African rice) PE=3 SV=1	Os06g0685700 [Oryza sativa Japonica Group]
Zla16G012430.1	--	--	--	--	--	--	Protein of unknown function, DUF538	--	Uncharacterized protein {ECO:0000313|EnsemblPlants:Si031921m} OS=Setaria italica (Foxtail millet) PE=4 SV=1	PREDICTED: uncharacterized protein LOC101774918 [Setaria italica]
Zla15G015450.1	--	--	Cellular Component: plastid (GO:0009536);;	--	[L]	Replication, recombination and repair	Domain of unknown function (DUF1771)	Polyadenylate-binding protein-interacting protein 7 GN=CID7 OS=Arabidopsis thaliana (Mouse-ear cress) PE=1 SV=1	Uncharacterized protein {ECO:0000313|EnsemblPlants:ORGLA06G0058300.1} OS=Oryza glaberrima (African rice) PE=4 SV=1	Os06g0199200 [Oryza sativa Japonica Group]
Zla11G003080.1	--	--	--	K19307|7.1572e-96|osa:4347380|K19307 25S rRNA (uracil2634-N3)-methyltransferase [EC:2.1.1.313] | (RefSeq) uncharacterized LOC4347380	[S]	Function unknown	Domain of unknown function (DUF2431)	Uncharacterized protein At4g26485 GN=At4g26485 OS=Arabidopsis thaliana (Mouse-ear cress) PE=4 SV=1	Putative uncharacterized protein {ECO:0000313|EMBL:EAZ45128.1} OS=Oryza sativa subsp. japonica (Rice) PE=4 SV=1	hypothetical protein OsJ_29765 [Oryza sativa Japonica Group]
Zla03G019420.1	[O]	Posttranslational modification, protein turnover, chaperones	Molecular Function: zinc ion binding (GO:0008270);;	--	[O]	Posttranslational modification, protein turnover, chaperones	Ring finger domain	RING-H2 finger protein ATL80 GN=ATL80 OS=Arabidopsis thaliana (Mouse-ear cress) PE=2 SV=1	Uncharacterized protein {ECO:0000313|EnsemblPlants:ORGLA10G0122000.1} OS=Oryza glaberrima (African rice) PE=4 SV=1	putative ring finger protein [Oryza sativa Japonica Group]
Zla09G014650.1	--	--	Cellular Component: endoplasmic reticulum (GO:0005783);; Biological Process: intracellular protein transport (GO:0006886);; Cellular Component: integral component of membrane (GO:0016021);; Cellular Component: cytoplasmic vesicle (GO:0016023);;	--	--	--	B-cell receptor-associated protein 31-like	--	Putative uncharacterized protein {ECO:0000313|EMBL:EEC74842.1} OS=Oryza sativa subsp. indica (Rice) PE=4 SV=1	Os03g0240700 [Oryza sativa Japonica Group]
Zla02G006890.1	[T]	Signal transduction mechanisms	Molecular Function: phosphorelay sensor kinase activity (GO:0000155);; Biological Process: phosphorelay signal transduction system (GO:0000160);; Biological Process: regulation of transcription, DNA-templated (GO:0006355);; Biological Process: regulation of proton transport (GO:0010155);; Biological Process: signal transduction by protein phosphorylation (GO:0023014);; Biological Process: protein…	--	--	--	PAS domain	Protein TWIN LOV 1 GN=T20F6.15 OS=Arabidopsis thaliana (Mouse-ear cress) PE=1 SV=2	Uncharacterized protein {ECO:0000313|EnsemblPlants:ORGLA01G0052500.1} OS=Oryza glaberrima (African rice) PE=4 SV=1	hypothetical protein OsI_00692 [Oryza sativa Indica Group]
Zla07G003220.1	--	--	Cellular Component: membrane (GO:0016020);;	--	--	--	NPH3 family	BTB/POZ domain-containing protein At5g03250 GN=At5g03250 OS=Arabidopsis thaliana (Mouse-ear cress) PE=2 SV=1	cDNA clone:002-145-H10, full insert sequence {ECO:0000313|EMBL:BAG98869.1} OS=Oryza sativa subsp. japonica (Rice) PE=2 SV=1	Os04g0636500 [Oryza sativa Japonica Group]
Zla08G009660.1	--	--	--	--	--	--	--	--	Putative uncharacterized protein {ECO:0000313|EMBL:EAY85766.1} OS=Oryza sativa subsp. indica (Rice) PE=4 SV=1	Os02g0462200 [Oryza sativa Japonica Group]
Zla08G009140.1	--	--	Molecular Function: carboxylic ester hydrolase activity (GO:0004091);; Biological Process: lipid metabolic process (GO:0006629);;	--	--	--	GDSL-like Lipase/Acylhydrolase	GDSL esterase/lipase 7 (Precursor) GN=GLIP7 OS=Arabidopsis thaliana (Mouse-ear cress) PE=2 SV=1	Uncharacterized protein {ECO:0000313|EnsemblPlants:OB02G21480.1} OS=Oryza brachyantha PE=4 SV=1	PREDICTED: GDSL esterase/lipase 7-like [Oryza brachyantha]
Zla05G009790.1	[LKJ]	--	Molecular Function: nucleic acid binding (GO:0003676);; Molecular Function: ATP-dependent RNA helicase activity (GO:0004004);; Molecular Function: ATP binding (GO:0005524);; Cellular Component: mitochondrion (GO:0005739);; Biological Process: pollen development (GO:0009555);; Biological Process: megagametogenesis (GO:0009561);; Biological Process: RNA metabolic process (GO:0016070);;	K17675|0|osa:4334089|K17675 ATP-dependent RNA helicase SUPV3L1/SUV3 [EC:3.6.4.13] | (RefSeq) OJ1124_H03.19, OsJ_12550, OsSUV3, SUV3; ATP-dependent RNA helicase SUV3, mitochondrial	[A]	RNA processing and modification	Mitochondrial degradasome RNA helicase subunit C terminal	ATP-dependent RNA helicase SUV3, mitochondrial {ECO:0000303|PubMed:23808500} (Precursor) OS=Oryza sativa subsp. japonica (Rice) PE=1 SV=1	Uncharacterized protein {ECO:0000313|EnsemblPlants:ORGLA03G0310000.1} OS=Oryza glaberrima (African rice) PE=4 SV=1	Os03g0746500 [Oryza sativa Japonica Group]
Zla04G032360.1	--	--	Cellular Component: mitochondrion (GO:0005739);;	--	[R]	General function prediction only	PPR repeat family	Pentatricopeptide repeat-containing protein At3g14730 GN=PCMP-E31 OS=Arabidopsis thaliana (Mouse-ear cress) PE=2 SV=1	Uncharacterized protein {ECO:0000313|EnsemblPlants:ORGLA01G0290100.1} OS=Oryza glaberrima (African rice) PE=4 SV=1	pentatricopeptide (PPR) repeat-containing protein-like [Oryza sativa Japonica Group]
Zla08G017870.1	[S]	Function unknown	Cellular Component: plasma membrane (GO:0005886);; Cellular Component: integral component of membrane (GO:0016021);; Molecular Function: transferase activity (GO:0016740);;	K13519|0|osa:4330302|K13519 lysophospholipid acyltransferase [EC:2.3.1.51 2.3.1.23 2.3.1.-] | (RefSeq) lysophospholipid acyltransferase 2	[S]	Function unknown	MBOAT, membrane-bound O-acyltransferase family	Lysophospholipid acyltransferase 2 GN=F16M19.14 OS=Arabidopsis thaliana (Mouse-ear cress) PE=1 SV=1	Putative uncharacterized protein {ECO:0000313|EMBL:EEC73776.1} OS=Oryza sativa subsp. indica (Rice) PE=4 SV=1	Os02g0676000 [Oryza sativa Japonica Group]
Zla07G004070.1	--	--	Molecular Function: UDP-glucose 4-epimerase activity (GO:0003978);; Biological Process: galactose metabolic process (GO:0006012);; Cellular Component: integral component of membrane (GO:0016021);; Cellular Component: Golgi cisterna membrane (GO:0032580);; Biological Process: UDP-L-arabinose biosynthetic process (GO:0033358);; Biological Process: capsule polysaccharide biosynthetic process (GO:004…	K12448|0|obr:102705428|K12448 UDP-arabinose 4-epimerase [EC:5.1.3.5] | (RefSeq) probable UDP-arabinose 4-epimerase 2	[M]	Cell wall/membrane/envelope biogenesis	NAD dependent epimerase/dehydratase family	Probable UDP-arabinose 4-epimerase 2 OS=Oryza sativa subsp. japonica (Rice) PE=2 SV=1	Uncharacterized protein {ECO:0000313|EnsemblPlants:OB04G32370.1} OS=Oryza brachyantha PE=3 SV=1	PREDICTED: probable UDP-arabinose 4-epimerase 2-like [Oryza brachyantha]
Zla15G003260.1	--	--	--	K10523|5.71576e-139|dosa:Os06t0668300-00|K10523 speckle-type POZ protein | (RAP-DB) Os06g0668300; BTB/POZ-like domain containing protein.	[DR]	--	BTB/POZ domain	BTB/POZ and MATH domain-containing protein 1 GN=BPM1 OS=Arabidopsis thaliana (Mouse-ear cress) PE=1 SV=1	Speckle-type POZ protein-like {ECO:0000313|EMBL:BAD45437.1} OS=Oryza sativa subsp. japonica (Rice) PE=4 SV=1	speckle-type POZ protein-like [Oryza sativa Japonica Group]
Zla08G008920.1	--	--	--	--	[A]	RNA processing and modification	--	--	Uncharacterized protein {ECO:0000313|EnsemblPlants:BRADI4G02070.1} OS=Brachypodium distachyon (Purple false brome) PE=4 SV=1	PREDICTED: protein RRNAD1 [Brachypodium distachyon]
Zla16G006900.1	--	--	--	--	--	--	--	--	Uncharacterized protein {ECO:0000313|EnsemblPlants:BRADI1G26220.1} OS=Brachypodium distachyon (Purple false brome) PE=4 SV=1	PREDICTED: uncharacterized protein LOC100822203 [Brachypodium distachyon]
Zla06G000230.1	--	--	--	--	[A]	RNA processing and modification	--	--	Uncharacterized protein {ECO:0000313|EnsemblPlants:OB05G26460.1} OS=Oryza brachyantha PE=4 SV=1	PREDICTED: uncharacterized protein LOC102709370, partial [Oryza brachyantha]
Zla04G038660.1	--	--	Molecular Function: transporter activity (GO:0005215);; Cellular Component: mitochondrion (GO:0005739);; Cellular Component: vacuole (GO:0005773);; Biological Process: phosphatidylinositol biosynthetic process (GO:0006661);; Biological Process: transport (GO:0006810);; Cellular Component: membrane (GO:0016020);; Cellular Component: cytoplasmic vesicle (GO:0016023);;	--	[T]	Signal transduction mechanisms	Vacuolar protein sorting 55	Vacuolar protein sorting-associated protein 55 homolog GN=At1g32410 OS=Arabidopsis thaliana (Mouse-ear cress) PE=2 SV=1	Uncharacterized protein {ECO:0000313|EnsemblPlants:ORGLA01G0388900.1} (Fragment) OS=Oryza glaberrima (African rice) PE=4 SV=1	PREDICTED: vacuolar protein sorting-associated protein 55 homolog isoform X1 [Oryza brachyantha]
Zla01G020040.1	--	--	Molecular Function: zinc ion binding (GO:0008270);; Cellular Component: plastid (GO:0009536);;	K10663|1.59969e-40|obr:102718824|K10663 E3 ubiquitin-protein ligase ATL4 [EC:2.3.2.27] | (RefSeq) E3 ubiquitin-protein ligase ATL4	[O]	Posttranslational modification, protein turnover, chaperones	Ring finger domain	E3 ubiquitin-protein ligase ATL4 GN=F27H5_10 OS=Arabidopsis thaliana (Mouse-ear cress) PE=1 SV=1	Uncharacterized protein {ECO:0000313|EnsemblPlants:OB04G30120.1} OS=Oryza brachyantha PE=4 SV=1	PREDICTED: E3 ubiquitin-protein ligase ATL4-like [Oryza brachyantha]
Zla15G002940.1	--	--	--	--	--	--	--	--	Uncharacterized protein {ECO:0000313|EMBL:EMT33620.1} OS=Aegilops tauschii (Tausch's goatgrass) PE=4 SV=1	hypothetical protein F775_42532 [Aegilops tauschii]
Zla11G002120.1	--	--	Cellular Component: cytoplasmic vesicle (GO:0016023);;	--	--	--	Pollen proteins Ole e I like	Pollen-specific protein-like At4g18596 (Precursor) GN=At4g18596 OS=Arabidopsis thaliana (Mouse-ear cress) PE=2 SV=1	Putative uncharacterized protein {ECO:0000313|EMBL:EEE70019.1} OS=Oryza sativa subsp. japonica (Rice) PE=4 SV=1	hypothetical protein OsJ_29955 [Oryza sativa Japonica Group]
Zla04G020250.1	--	--	Cellular Component: cytoplasmic vesicle (GO:0016023);;	--	--	--	Rapid ALkalinization Factor (RALF)	Rapid alkalinization factor (Precursor) GN=RALF OS=Nicotiana tabacum (Common tobacco) PE=1 SV=1	Putative uncharacterized protein {ECO:0000313|EMBL:EAY73995.1} OS=Oryza sativa subsp. indica (Rice) PE=4 SV=1	Os01g0358100 [Oryza sativa Japonica Group]
Zla11G004670.1	--	--	Molecular Function: peroxidase activity (GO:0004601);; Molecular Function: calcium ion binding (GO:0005509);; Cellular Component: mitochondrion (GO:0005739);; Cellular Component: integral component of membrane (GO:0016021);; Molecular Function: oxidoreductase activity, acting on NAD(P)H, oxygen as acceptor (GO:0050664);; Biological Process: oxidation-reduction process (GO:0055114);;	K13447|0|bdi:100827423|K13447 respiratory burst oxidase [EC:1.6.3.- 1.11.1.-] | (RefSeq) respiratory burst oxidase homolog protein E-like	[PQ]	--	Ferric reductase NAD binding domain	Respiratory burst oxidase homolog protein E GN=RBOHE OS=Arabidopsis thaliana (Mouse-ear cress) PE=2 SV=2	Uncharacterized protein {ECO:0000313|EnsemblPlants:BRADI4G31130.1} OS=Brachypodium distachyon (Purple false brome) PE=4 SV=1	PREDICTED: respiratory burst oxidase homolog protein E-like [Brachypodium distachyon]
Zla09G012220.1	[O]	Posttranslational modification, protein turnover, chaperones	Molecular Function: ATP binding (GO:0005524);; Biological Process: obsolete ATP catabolic process (GO:0006200);; Biological Process: rRNA processing (GO:0006364);; Biological Process: tryptophan catabolic process (GO:0006569);; Biological Process: transport (GO:0006810);; Biological Process: aromatic amino acid family biosynthetic process (GO:0009073);; Cellular Component: chloroplast stroma (GO:…	K09013|2.66323e-165|osa:4332739|K09013 Fe-S cluster assembly ATP-binding protein | (RefSeq) ABC transporter I family member 6, chloroplastic	--	--	ABC transporter	ABC transporter I family member 6, chloroplastic (Precursor) OS=Arabidopsis thaliana (Mouse-ear cress) PE=1 SV=1	Uncharacterized protein {ECO:0000313|EnsemblPlants:ORGLA07G0229500.1} OS=Oryza glaberrima (African rice) PE=3 SV=1	Os03g0332700 [Oryza sativa Japonica Group]
Zla07G000100.1	[U]	Intracellular trafficking, secretion, and vesicular transport	Biological Process: proteolysis (GO:0006508);; Molecular Function: serine-type peptidase activity (GO:0008236);; Cellular Component: integral component of membrane (GO:0016021);;	K03100|4.27275e-105|obr:102720984|K03100 signal peptidase I [EC:3.4.21.89] | (RefSeq) probable thylakoidal processing peptidase 2, chloroplastic	[O]	Posttranslational modification, protein turnover, chaperones	Signal peptidase, peptidase S26	Thylakoidal processing peptidase 1, chloroplastic (Precursor) GN=TPP1 OS=Arabidopsis thaliana (Mouse-ear cress) PE=2 SV=2	Putative uncharacterized protein {ECO:0000313|EMBL:EEC78324.1} OS=Oryza sativa subsp. indica (Rice) PE=3 SV=1	hypothetical protein OsI_18059 [Oryza sativa Indica Group]
Zla04G034760.1	[E]	Amino acid transport and metabolism	Molecular Function: L-aspartate:2-oxoglutarate aminotransferase activity (GO:0004069);; Biological Process: aromatic amino acid family biosynthetic process, prephenate pathway (GO:0009095);; Cellular Component: chloroplast stroma (GO:0009570);; Biological Process: embryo development ending in seed dormancy (GO:0009793);; Molecular Function: pyridoxal phosphate binding (GO:0030170);; Molecular Fun…	K15849|0|osa:4324941|K15849 bifunctional aspartate aminotransferase and glutamate/aspartate-prephenate aminotransferase [EC:2.6.1.1 2.6.1.78 2.6.1.79] | (RefSeq) bifunctional aspartate aminotransferase and glutamate/aspartate-prephenate aminotransferase	[E]	Amino acid transport and metabolism	Aminotransferase class I and II	Bifunctional aspartate aminotransferase and glutamate/aspartate-prephenate aminotransferase (Precursor) OS=Petunia hybrida (Petunia) PE=1 SV=1	Uncharacterized protein {ECO:0000313|EnsemblPlants:OB01G47480.1} OS=Oryza brachyantha PE=3 SV=1	PREDICTED: bifunctional aspartate aminotransferase and glutamate/aspartate-prephenate aminotransferase-like [Oryza brachyantha]
Zla01G029850.1	[Q]	Secondary metabolites biosynthesis, transport and catabolism	Molecular Function: fatty-acyl-CoA reductase (alcohol-forming) activity (GO:0080019);;	K13356|0|osa:9267826|K13356 alcohol-forming fatty acyl-CoA reductase [EC:1.2.1.84] | (RefSeq) fatty acyl-CoA reductase 1	[I]	Lipid transport and metabolism	Male sterility protein	Fatty acyl-CoA reductase 1 GN=FAR1 OS=Arabidopsis thaliana (Mouse-ear cress) PE=2 SV=1	Uncharacterized protein {ECO:0000313|EnsemblPlants:ORGLA08G0083400.1} OS=Oryza glaberrima (African rice) PE=4 SV=1	hypothetical protein OsI_28691 [Oryza sativa Indica Group]
Zla06G011940.1	--	--	Cellular Component: membrane (GO:0016020);;	--	--	--	Protein of unknown function (DUF581)	--	cDNA clone:006-312-B04, full insert sequence {ECO:0000313|EMBL:BAG88021.1} OS=Oryza sativa subsp. japonica (Rice) PE=2 SV=2	Os04g0585700 [Oryza sativa Japonica Group]
Zla14G010520.1	[L]	Replication, recombination and repair	Molecular Function: DNA binding (GO:0003677);; Molecular Function: RNA binding (GO:0003723);; Molecular Function: RNA-directed DNA polymerase activity (GO:0003964);; Molecular Function: RNA-DNA hybrid ribonuclease activity (GO:0004523);; Molecular Function: carbohydrate:proton symporter activity (GO:0005351);; Biological Process: RNA-dependent DNA biosynthetic process (GO:0006278);; Biological Pr…	--	[R]	General function prediction only	Reverse transcriptase (RNA-dependent DNA polymerase)	RNA-directed DNA polymerase homolog OS=Oenothera berteroana (Bertero&apos;s evening primrose) PE=4 SV=1	Retrotransposon protein, putative, unclassified {ECO:0000313|EMBL:ABA95102.1} OS=Oryza sativa subsp. japonica (Rice) PE=4 SV=1	retrotransposon protein, putative, unclassified [Oryza sativa Japonica Group]
Zla09G001450.1	--	--	Cellular Component: membrane (GO:0016020);; Cellular Component: cytoplasmic vesicle (GO:0016023);; Molecular Function: kinase activity (GO:0016301);; Biological Process: phosphorylation (GO:0016310);;	--	[T]	Signal transduction mechanisms	Organic solute transporter Ostalpha	--	Putative uncharacterized protein Sb01g002680 {ECO:0000313|EMBL:EER90596.1} OS=Sorghum bicolor (Sorghum) PE=4 SV=1	hypothetical protein SORBIDRAFT_01g002680 [Sorghum bicolor]
Zla04G036460.1	--	--	Biological Process: protein peptidyl-prolyl isomerization (GO:0000413);; Molecular Function: peptidyl-prolyl cis-trans isomerase activity (GO:0003755);; Molecular Function: FK506 binding (GO:0005528);; Cellular Component: vacuole (GO:0005773);; Biological Process: protein folding (GO:0006457);; Cellular Component: membrane (GO:0016020);; Cellular Component: cytoplasmic vesicle (GO:0016023);;	K09569|2.57885e-71|osa:4324328|K09569 FK506-binding protein 2 [EC:5.2.1.8] | (RefSeq) peptidyl-prolyl cis-trans isomerase FKBP15-1	[O]	Posttranslational modification, protein turnover, chaperones	FKBP-type peptidyl-prolyl cis-trans isomerase	Peptidyl-prolyl cis-trans isomerase FKBP15-1 (Precursor) GN=FKBP15-1 OS=Arabidopsis thaliana (Mouse-ear cress) PE=2 SV=2	Peptidyl-prolyl cis-trans isomerase {ECO:0000256|RuleBase:RU004231} OS=Saccharum hybrid cultivar R570 PE=4 SV=1	FK506-binding protein 2-1 precursor [Saccharum hybrid cultivar R570]
Zla09G010030.1	[TA]	--	Biological Process: cytokinesis (GO:0000910);; Cellular Component: nuclear envelope (GO:0005635);; Cellular Component: endoplasmic reticulum (GO:0005783);; Cellular Component: plasma membrane (GO:0005886);; Cellular Component: cell plate (GO:0009504);; Cellular Component: chloroplast (GO:0009507);; Biological Process: response to salt stress (GO:0009651);; Cellular Component: cell division site (…	K14319|0|osa:4339487|K14319 Ran GTPase-activating protein 1 | (RefSeq) RAN GTPase-activating protein 1	[AYT]	--	WPP domain	RAN GTPase-activating protein 1 GN=RANGAP1 OS=Arabidopsis thaliana (Mouse-ear cress) PE=1 SV=1	cDNA, clone: J090026K18, full insert sequence {ECO:0000313|EMBL:BAH01315.1} OS=Oryza sativa subsp. japonica (Rice) PE=2 SV=1	Os05g0543200 [Oryza sativa Japonica Group]
Zla15G004930.1	--	--	Molecular Function: DNA binding (GO:0003677);; Cellular Component: nucleus (GO:0005634);; Cellular Component: mitochondrion (GO:0005739);; Biological Process: transcription, DNA-templated (GO:0006351);;	--	--	--	--	--	Uncharacterized protein {ECO:0000313|EnsemblPlants:ORGLA06G0180400.1} OS=Oryza glaberrima (African rice) PE=4 SV=1	hypothetical protein OsI_23793 [Oryza sativa Indica Group]
Zla17G001810.1	[J]	Translation, ribosomal structure and biogenesis	Molecular Function: proline-tRNA ligase activity (GO:0004827);; Molecular Function: ATP binding (GO:0005524);; Cellular Component: mitochondrion (GO:0005739);; Biological Process: prolyl-tRNA aminoacylation (GO:0006433);; Biological Process: embryo sac development (GO:0009553);; Cellular Component: chloroplast stroma (GO:0009570);; Biological Process: chloroplast organization (GO:0009658);; Biolo…	K01881|0|osa:4342480|K01881 prolyl-tRNA synthetase [EC:6.1.1.15] | (RefSeq) proline--tRNA ligase, chloroplastic/mitochondrial	[J]	Translation, ribosomal structure and biogenesis	Prolyl-tRNA synthetase, C-terminal	--	Putative uncharacterized protein {ECO:0000313|EMBL:EEE66620.1} OS=Oryza sativa subsp. japonica (Rice) PE=3 SV=1	hypothetical protein OsJ_23204 [Oryza sativa Japonica Group]
Zla03G021960.1	[P]	Inorganic ion transport and metabolism	Molecular Function: monovalent cation:proton antiporter activity (GO:0005451);; Biological Process: cation transport (GO:0006812);; Biological Process: plant-type cell wall modification (GO:0009827);; Biological Process: pollen tube growth (GO:0009860);; Cellular Component: integral component of membrane (GO:0016021);; Cellular Component: cytoplasmic vesicle (GO:0016023);; Biological Process: tra…	--	[P]	Inorganic ion transport and metabolism	Sodium/hydrogen exchanger family	Cation/H(+) antiporter 28 GN=CHX28 OS=Arabidopsis thaliana (Mouse-ear cress) PE=2 SV=2	Sodium/hydrogen exchanger family protein, expressed {ECO:0000313|EMBL:ABA99622.2} OS=Oryza sativa subsp. japonica (Rice) PE=4 SV=2	Sodium/hydrogen exchanger family protein, expressed [Oryza sativa Japonica Group]
Zla03G012360.1	--	--	--	--	--	--	--	--	Uncharacterized protein {ECO:0000313|EMBL:AGT17151.1} OS=Saccharum hybrid cultivar R570 PE=4 SV=1	hypothetical protein SHCRBa_250_D06_R_280 [Saccharum hybrid cultivar R570]
Zla08G025370.1	--	--	--	--	--	--	--	--	Putative uncharacterized protein {ECO:0000313|EMBL:EEC74276.1} OS=Oryza sativa subsp. indica (Rice) PE=4 SV=1	Os02g0824400 [Oryza sativa Japonica Group]
Zla08G007130.1	[U]	Intracellular trafficking, secretion, and vesicular transport	Molecular Function: SNAP receptor activity (GO:0005484);; Cellular Component: plasma membrane (GO:0005886);; Biological Process: intracellular protein transport (GO:0006886);; Biological Process: pollen tube growth (GO:0009860);; Biological Process: vesicle-mediated transport (GO:0016192);; Cellular Component: transport vesicle (GO:0030133);;	K08486|1.17074e-169|osa:9272269|K08486 syntaxin 1B/2/3 | (RefSeq) OJ1006_A02.31; syntaxin-124	[U]	Intracellular trafficking, secretion, and vesicular transport	SNARE domain	Syntaxin-124 GN=SYP124 OS=Arabidopsis thaliana (Mouse-ear cress) PE=2 SV=1	Putative syntaxin-related protein Nt-syr1 {ECO:0000313|EMBL:BAD25019.1} OS=Oryza sativa subsp. japonica (Rice) PE=3 SV=1	Os02g0209900 [Oryza sativa Japonica Group]
Zla11G011540.1	[QR]	--	Cellular Component: mitochondrion (GO:0005739);; Molecular Function: methyltransferase activity (GO:0008168);; Biological Process: methylglyoxal catabolic process to D-lactate via S-lactoyl-glutathione (GO:0019243);; Biological Process: methylation (GO:0032259);;	K18162|0|osa:9272455|K18162 NADH dehydrogenase [ubiquinone] 1 alpha subcomplex assembly factor 5 [EC:2.1.1.-] | (RefSeq) putative methyltransferase At1g22800	[R]	General function prediction only	Methyltransferase domain	Putative methyltransferase At1g22800 GN=At1g22800 OS=Arabidopsis thaliana (Mouse-ear cress) PE=2 SV=2	Putative uncharacterized protein {ECO:0000313|EMBL:EEC69002.1} OS=Oryza sativa subsp. indica (Rice) PE=4 SV=1	hypothetical protein OsI_37783 [Oryza sativa Indica Group]
Zla16G014490.1	[J]	Translation, ribosomal structure and biogenesis	Molecular Function: RNA binding (GO:0003723);; Molecular Function: structural constituent of ribosome (GO:0003735);; Cellular Component: cell wall (GO:0005618);; Cellular Component: nucleolus (GO:0005730);; Cellular Component: vacuole (GO:0005773);; Cellular Component: plasma membrane (GO:0005886);; Biological Process: translation (GO:0006412);; Cellular Component: cytosolic small ribosomal subun…	K02964|1.34976e-106|obr:102701190|K02964 small subunit ribosomal protein S18e | (RefSeq) 40S ribosomal protein S18	[J]	Translation, ribosomal structure and biogenesis	Ribosomal protein S13/S18	40S ribosomal protein S18 GN=RPS18C OS=Arabidopsis thaliana (Mouse-ear cress) PE=1 SV=1	Uncharacterized protein {ECO:0000313|EnsemblPlants:OB07G13590.1} OS=Oryza brachyantha PE=3 SV=1	PREDICTED: 40S ribosomal protein S18-like [Oryza brachyantha]
Zla03G016430.1	--	--	Molecular Function: cysteine-type endopeptidase activity (GO:0004197);; Molecular Function: protein serine/threonine kinase activity (GO:0004674);; Molecular Function: protein tyrosine kinase activity (GO:0004713);; Molecular Function: ATP binding (GO:0005524);; Biological Process: protein phosphorylation (GO:0006468);; Biological Process: proteolysis (GO:0006508);; Cellular Component: cytoplasmi…	--	--	--	Leucine rich repeat N-terminal domain	Probable leucine-rich repeat receptor-like protein kinase At1g35710 (Precursor) GN=At1g35710 OS=Arabidopsis thaliana (Mouse-ear cress) PE=2 SV=1	Uncharacterized protein {ECO:0000313|EnsemblPlants:ORGLA10G0113900.1} OS=Oryza glaberrima (African rice) PE=4 SV=1	hypothetical protein OsI_33968 [Oryza sativa Indica Group]
Zla05G001020.1	[RTKL]	--	Cellular Component: chromosome, centromeric region (GO:0000775);; Molecular Function: protein serine/threonine kinase activity (GO:0004674);; Molecular Function: protein tyrosine kinase activity (GO:0004713);; Molecular Function: ATP binding (GO:0005524);; Cellular Component: nucleus (GO:0005634);; Cellular Component: mitochondrion (GO:0005739);; Biological Process: protein phosphorylation (GO:00…	--	[T]	Signal transduction mechanisms	Protein kinase domain	Mitogen-activated protein kinase kinase kinase YODA GN=YDA OS=Arabidopsis thaliana (Mouse-ear cress) PE=1 SV=1	Uncharacterized protein {ECO:0000313|EnsemblPlants:OB03G41570.1} OS=Oryza brachyantha PE=4 SV=1	PREDICTED: serine/threonine-protein kinase 4 homolog B-like isoform X1 [Oryza brachyantha]
Zla03G007870.1	[KAD]	--	Molecular Function: DNA binding (GO:0003677);; Molecular Function: chromatin binding (GO:0003682);;	--	[K]	Transcription	Myb-like DNA-binding domain	Transcription factor MYB44 GN=K8K14.2 OS=Arabidopsis thaliana (Mouse-ear cress) PE=2 SV=1	Uncharacterized protein {ECO:0000313|EnsemblPlants:ORGLA06G0184100.1} OS=Oryza glaberrima (African rice) PE=4 SV=1	Os06g0637500 [Oryza sativa Japonica Group]
Zla04G008830.1	[E]	Amino acid transport and metabolism	Molecular Function: indole-3-glycerol-phosphate synthase activity (GO:0004425);; Molecular Function: copper ion binding (GO:0005507);; Biological Process: tryptophan metabolic process (GO:0006568);; Cellular Component: chloroplast stroma (GO:0009570);;	K01609|0|sita:101763023|K01609 indole-3-glycerol phosphate synthase [EC:4.1.1.48] | (RefSeq) indole-3-glycerol phosphate synthase, chloroplastic-like	[E]	Amino acid transport and metabolism	Indole-3-glycerol phosphate synthase	Indole-3-glycerol phosphate synthase, chloroplastic (Precursor) GN=At2g04400 OS=Arabidopsis thaliana (Mouse-ear cress) PE=2 SV=2	Uncharacterized protein {ECO:0000313|EnsemblPlants:Si013924m} OS=Setaria italica (Foxtail millet) PE=3 SV=1	PREDICTED: indole-3-glycerol phosphate synthase, chloroplastic-like isoform X1 [Setaria italica]
Zla16G014440.1	--	--	--	--	--	--	--	--	Putative uncharacterized protein {ECO:0000313|EMBL:EAZ02930.1} OS=Oryza sativa subsp. indica (Rice) PE=4 SV=1	PREDICTED: uncharacterized protein LOC102699798 [Oryza brachyantha]
Zla02G028200.1	--	--	Molecular Function: aspartic-type endopeptidase activity (GO:0004190);; Biological Process: proteolysis (GO:0006508);; Cellular Component: cytoplasmic vesicle (GO:0016023);;	--	[O]	Posttranslational modification, protein turnover, chaperones	Xylanase inhibitor N-terminal	Aspartic proteinase nepenthesin-2 (Precursor) GN=nep2 OS=Nepenthes gracilis (Slender pitcher plant) PE=1 SV=1	Putative uncharacterized protein {ECO:0000313|EMBL:EAY76625.1} OS=Oryza sativa subsp. indica (Rice) PE=4 SV=1	hypothetical protein OsI_04577 [Oryza sativa Indica Group]
Zla05G006610.1	--	--	Molecular Function: nucleic acid binding (GO:0003676);;	--	--	--	--	--	Putative uncharacterized protein {ECO:0000313|EMBL:EEC80689.1} OS=Oryza sativa subsp. indica (Rice) PE=4 SV=1	hypothetical protein OsI_23113 [Oryza sativa Indica Group]
Zla11G017920.1	--	--	Molecular Function: DNA binding (GO:0003677);; Cellular Component: nucleus (GO:0005634);;	--	--	--	Methyl-CpG binding domain	Methyl-CpG-binding domain-containing protein 11 GN=MBD11 OS=Arabidopsis thaliana (Mouse-ear cress) PE=1 SV=1	Putative uncharacterized protein {ECO:0000313|EMBL:EEC69693.1} OS=Oryza sativa subsp. indica (Rice) PE=4 SV=1	Methyl-CpG binding domain containing protein, expressed [Oryza sativa Japonica Group]
Zla11G001420.1	--	--	--	--	--	--	--	--	Putative uncharacterized protein {ECO:0000313|EMBL:EAZ08783.1} OS=Oryza sativa subsp. indica (Rice) PE=4 SV=1	Os09g0360400 [Oryza sativa Japonica Group]
Zla05G017130.1	--	--	Cellular Component: mitochondrion (GO:0005739);; Cellular Component: vacuole (GO:0005773);;	--	--	--	TPR repeat	--	Uncharacterized protein {ECO:0000313|EnsemblPlants:OB03G24380.1} OS=Oryza brachyantha PE=4 SV=1	PREDICTED: uncharacterized protein LOC102720029 isoform X2 [Oryza brachyantha]
Zla11G007550.1	[LKJ]	--	Biological Process: RNA methylation (GO:0001510);; Molecular Function: RNA binding (GO:0003723);; Molecular Function: ATP binding (GO:0005524);; Cellular Component: nucleolus (GO:0005730);; Molecular Function: ATP-dependent helicase activity (GO:0008026);; Cellular Component: plastid (GO:0009536);; Molecular Function: DEAD/H-box RNA helicase binding (GO:0017151);; Biological Process: protein matu…	K16911|0|osa:4347610|K16911 ATP-dependent RNA helicase DDX21 [EC:3.6.4.13] | (RefSeq) DEAD-box ATP-dependent RNA helicase 7	[A]	RNA processing and modification	DEAD/DEAH box helicase	DEAD-box ATP-dependent RNA helicase 7 OS=Oryza sativa subsp. japonica (Rice) PE=2 SV=1	Uncharacterized protein {ECO:0000313|EnsemblPlants:ORGLA09G0132100.1} OS=Oryza glaberrima (African rice) PE=3 SV=1	Os09g0520700 [Oryza sativa Japonica Group]
Zla01G026990.1	--	--	Molecular Function: DNA binding (GO:0003677);; Cellular Component: nucleus (GO:0005634);; Molecular Function: zinc ion binding (GO:0008270);;	--	--	--	ARID/BRIGHT DNA binding domain	AT-rich interactive domain-containing protein 4 GN=ARID4 OS=Arabidopsis thaliana (Mouse-ear cress) PE=2 SV=1	Uncharacterized protein {ECO:0000313|EnsemblPlants:ORGLA08G0146400.1} OS=Oryza glaberrima (African rice) PE=4 SV=1	Os08g0451400 [Oryza sativa Japonica Group]
Zla01G001590.1	--	--	--	--	--	--	Stress-induced protein Di19, C-terminal	Protein DEHYDRATION-INDUCED 19 OS=Oryza sativa subsp. japonica (Rice) PE=2 SV=1	Putative uncharacterized protein {ECO:0000313|EMBL:EEC79694.1} OS=Oryza sativa subsp. indica (Rice) PE=4 SV=1	hypothetical protein OsI_20976 [Oryza sativa Indica Group]
Zla05G020160.1	[J]	Translation, ribosomal structure and biogenesis	Molecular Function: translation release factor activity (GO:0003747);; Cellular Component: mitochondrion (GO:0005739);; Biological Process: translational termination (GO:0006415);;	K15033|3.27679e-150|osa:4332255|K15033 peptidyl-tRNA hydrolase ICT1 [EC:3.1.1.29] | (RefSeq) peptidyl-tRNA hydrolase ICT1, mitochondrial	[J]	Translation, ribosomal structure and biogenesis	RF-1 domain	--	Uncharacterized protein {ECO:0000313|EnsemblPlants:ORGLA03G0102100.1} OS=Oryza glaberrima (African rice) PE=4 SV=1	Os03g0249200 [Oryza sativa Japonica Group]
Zla13G016720.1	[S]	Function unknown	Cellular Component: cytoplasmic vesicle (GO:0016023);;	--	--	--	Leucine Rich repeats (2 copies)	Polygalacturonase inhibitor (Precursor) GN=PGIP OS=Pyrus communis (Pear) PE=1 SV=1	Putative uncharacterized protein Sb09g000440 {ECO:0000313|EMBL:EES17528.1} OS=Sorghum bicolor (Sorghum) PE=4 SV=1	hypothetical protein SORBIDRAFT_09g000440 [Sorghum bicolor]
Zla02G028420.1	--	--	Cellular Component: plasma membrane (GO:0005886);;	--	--	--	--	--	Uncharacterized protein {ECO:0000313|EnsemblPlants:ORGLA01G0328400.1} OS=Oryza glaberrima (African rice) PE=4 SV=1	hypothetical protein OsI_04624 [Oryza sativa Indica Group]
Zla11G003630.1	--	--	Molecular Function: DNA binding (GO:0003677);;	--	[O]	Posttranslational modification, protein turnover, chaperones	--	--	Putative uncharacterized protein {ECO:0000313|EMBL:EEC84717.1} OS=Oryza sativa subsp. indica (Rice) PE=4 SV=1	hypothetical protein OsI_31680 [Oryza sativa Indica Group]
Zla04G012800.1	[R]	General function prediction only	Molecular Function: nucleotide binding (GO:0000166);; Molecular Function: DNA-binding transcription factor activity (GO:0003700);; Cellular Component: heterotrimeric G-protein complex (GO:0005834);; Biological Process: regulation of gene expression by genetic imprinting (GO:0006349);; Biological Process: regulation of transcription, DNA-templated (GO:0006355);; Biological Process: vernalization r…	K11462|0|obr:102706215|K11462 polycomb protein EED | (RefSeq) polycomb group protein FIE2	[K]	Transcription	WD domain, G-beta repeat	Polycomb group protein FIE2 GN=FIE2 OS=Zea mays (Maize) PE=2 SV=1	Uncharacterized protein {ECO:0000313|EnsemblPlants:OB08G12480.1} OS=Oryza brachyantha PE=4 SV=1	PREDICTED: polycomb group protein FIE2-like [Oryza brachyantha]
Zla0G001230.1	--	--	--	--	--	--	--	--	Putative uncharacterized protein OSJNBa0088O14.26 {ECO:0000313|EMBL:BAC84733.1} OS=Oryza sativa subsp. japonica (Rice) PE=4 SV=1	P0483E09.5 [Oryza sativa Japonica Group]
Zla08G016740.1	--	--	Biological Process: regulation of cyclin-dependent protein serine/threonine kinase activity (GO:0000079);; Molecular Function: protein kinase binding (GO:0019901);;	--	[R]	General function prediction only	Cyclin	Cyclin-P4-1 OS=Oryza sativa subsp. japonica (Rice) PE=2 SV=1	Uncharacterized protein {ECO:0000313|EnsemblPlants:Traes_6DL_CE7B6FA31.1} OS=Triticum aestivum (Wheat) PE=4 SV=1	predicted protein [Hordeum vulgare subsp. vulgare]
Zla04G026710.1	--	--	--	--	--	--	Stress-induced protein Di19, C-terminal	Protein DEHYDRATION-INDUCED 19 homolog 3 OS=Oryza sativa subsp. japonica (Rice) PE=2 SV=1	Putative uncharacterized protein {ECO:0000313|EMBL:EEC71250.1} OS=Oryza sativa subsp. indica (Rice) PE=4 SV=1	PREDICTED: protein DEHYDRATION-INDUCED 19 homolog 3-like [Oryza brachyantha]
Zla11G004080.1	--	--	Molecular Function: aspartic-type endopeptidase activity (GO:0004190);; Biological Process: proteolysis (GO:0006508);; Cellular Component: cytoplasmic vesicle (GO:0016023);;	--	[O]	Posttranslational modification, protein turnover, chaperones	Xylanase inhibitor N-terminal	Aspartic proteinase nepenthesin-2 (Precursor) GN=nep2 OS=Nepenthes gracilis (Slender pitcher plant) PE=1 SV=1	Putative uncharacterized protein {ECO:0000313|EMBL:EAZ09339.1} OS=Oryza sativa subsp. indica (Rice) PE=3 SV=1	hypothetical protein OsI_31611 [Oryza sativa Indica Group]
Zla04G001190.1	--	--	Molecular Function: protein serine/threonine phosphatase activity (GO:0004722);; Cellular Component: plasma membrane (GO:0005886);; Biological Process: oligopeptide transport (GO:0006857);; Biological Process: metabolic process (GO:0008152);; Biological Process: regulation of anion channel activity (GO:0010359);; Biological Process: leaf development (GO:0048366);;	--	[T]	Signal transduction mechanisms	--	Protein phosphatase 2C 35 OS=Oryza sativa subsp. japonica (Rice) PE=1 SV=1	SKIP interacting protein 35 {ECO:0000313|EMBL:ACA64825.1} (Fragment) OS=Oryza sativa subsp. indica (Rice) PE=2 SV=1	SKIP interacting protein 35 [Oryza sativa]
Zla01G009150.1	--	--	--	--	--	--	--	--	Putative uncharacterized protein {ECO:0000313|EMBL:EEE65720.1} OS=Oryza sativa subsp. japonica (Rice) PE=4 SV=1	hypothetical protein OsJ_21357 [Oryza sativa Japonica Group]
Zla06G010190.1	--	--	Molecular Function: transcription regulatory region sequence-specific DNA binding (GO:0000976);; Molecular Function: DNA-binding transcription factor activity (GO:0003700);; Cellular Component: nucleus (GO:0005634);; Biological Process: regulation of transcription, DNA-templated (GO:0006355);;	--	[K]	Transcription	Homeobox domain	Homeobox-leucine zipper protein HOX22 OS=Oryza sativa subsp. japonica (Rice) PE=2 SV=2	Uncharacterized protein {ECO:0000313|EnsemblPlants:OB04G27300.1} OS=Oryza brachyantha PE=4 SV=1	PREDICTED: homeobox-leucine zipper protein HOX22-like [Oryza brachyantha]
Zla10G015730.1	[R]	General function prediction only	Cellular Component: plastid (GO:0009536);;	--	--	--	Thioesterase superfamily	--	Putative uncharacterized protein {ECO:0000313|EMBL:EAY86966.1} OS=Oryza sativa subsp. indica (Rice) PE=4 SV=1	hypothetical protein OsI_08357 [Oryza sativa Indica Group]
Zla05G027320.1	--	--	Cellular Component: mitochondrion (GO:0005739);;	--	--	--	--	--	Putative uncharacterized protein OSJNBa0090O10.10 {ECO:0000313|EMBL:AAO17020.1} OS=Oryza sativa subsp. japonica (Rice) PE=4 SV=1	Hypothetical protein [Oryza sativa Japonica Group]
Zla02G007990.1	--	--	Molecular Function: protein binding (GO:0005515);; Molecular Function: GTP binding (GO:0005525);; Cellular Component: nucleus (GO:0005634);; Cellular Component: cytoplasm (GO:0005737);; Biological Process: response to auxin (GO:0009733);; Biological Process: response to gibberellin (GO:0009739);; Biological Process: positive regulation of flower development (GO:0009911);; Biological Process: nega…	--	--	--	--	Flowering-promoting factor 1-like protein 1 OS=Oryza sativa subsp. japonica (Rice) PE=1 SV=1	Putative uncharacterized protein {ECO:0000313|EMBL:EAY73362.1} OS=Oryza sativa subsp. indica (Rice) PE=4 SV=1	Os01g0257300 [Oryza sativa Japonica Group]
Zla11G012110.1	--	--	Molecular Function: GTPase activity (GO:0003924);; Molecular Function: GTP binding (GO:0005525);; Biological Process: obsolete GTP catabolic process (GO:0006184);; Cellular Component: chloroplast (GO:0009507);; Biological Process: organelle fission (GO:0048285);;	--	[UR]	--	Dynamin family	Dynamin-like protein ARC5 GN=MMB12.21 OS=Arabidopsis thaliana (Mouse-ear cress) PE=1 SV=2	Uncharacterized protein {ECO:0000313|EnsemblPlants:BRADI4G41137.1} OS=Brachypodium distachyon (Purple false brome) PE=4 SV=1	PREDICTED: LOW QUALITY PROTEIN: dynamin-like protein ARC5-like [Oryza brachyantha]
Zla04G037720.1	[K]	Transcription	--	K03626|3.90397e-135|osa:4326505|K03626 nascent polypeptide-associated complex subunit alpha | (RefSeq) B1150F11.9; nascent polypeptide-associated complex subunit alpha-like protein 1	[K]	Transcription	NAC domain	Nascent polypeptide-associated complex subunit alpha-like protein OS=Pinus taeda (Loblolly pine) PE=2 SV=1	Uncharacterized protein {ECO:0000313|EnsemblPlants:ORGLA01G0371600.1} OS=Oryza glaberrima (African rice) PE=4 SV=1	Os01g0938900 [Oryza sativa Japonica Group]
Zla17G007990.1	[R]	General function prediction only	Molecular Function: nucleotide binding (GO:0000166);; Cellular Component: heterotrimeric G-protein complex (GO:0005834);; Cellular Component: Cul4-RING E3 ubiquitin ligase complex (GO:0080008);;	K14963|0|osa:4343672|K14963 COMPASS component SWD3 | (RefSeq) OJ1121_A05.20; COMPASS-like H3K4 histone methylase component WDR5B	[R]	General function prediction only	WD domain, G-beta repeat	Protein Mut11 GN=Mut11 OS=Chlamydomonas reinhardtii (Chlamydomonas smithii) PE=2 SV=1	Uncharacterized protein {ECO:0000313|EnsemblPlants:ORGLA07G0250400.1} OS=Oryza glaberrima (African rice) PE=4 SV=1	Os07g0572000 [Oryza sativa Japonica Group]
Zla05G006040.1	[K]	Transcription	Molecular Function: DNA binding (GO:0003677);; Cellular Component: nucleus (GO:0005634);; Biological Process: DNA-templated transcription, initiation (GO:0006352);; Biological Process: regulation of transcription, DNA-templated (GO:0006355);; Molecular Function: 2-alkenal reductase [NAD(P)] activity (GO:0032440);; Biological Process: oxidation-reduction process (GO:0055114);;	K03120|1.98243e-143|obr:102704405|K03120 transcription initiation factor TFIID TATA-box-binding protein | (RefSeq) TATA-binding protein 2	[K]	Transcription	Transcription factor TFIID (or TATA-binding protein, TBP)	TATA-binding protein 2 GN=OSJNBa0075A22.20 OS=Oryza sativa subsp. japonica (Rice) PE=1 SV=2	Uncharacterized protein {ECO:0000313|EnsemblPlants:MLOC_44969.2} OS=Hordeum vulgare var. distichum (Domesticated barley) PE=3 SV=1	PREDICTED: TATA-box-binding protein-like isoform X1 [Citrus sinensis]
Zla02G027600.1	--	--	Cellular Component: plasma membrane (GO:0005886);; Molecular Function: transmembrane transporter activity (GO:0022857);; Biological Process: transmembrane transport (GO:0055085);;	--	[F]	Nucleotide transport and metabolism	--	Nucleobase-ascorbate transporter 12 GN=NAT12 OS=Arabidopsis thaliana (Mouse-ear cress) PE=1 SV=3	Uncharacterized protein {ECO:0000313|EMBL:EEE55699.1} OS=Oryza sativa subsp. japonica (Rice) PE=4 SV=1	hypothetical protein OsJ_04128 [Oryza sativa Japonica Group]
Zla01G019070.1	[R]	General function prediction only	Cellular Component: nucleus (GO:0005634);; Cellular Component: mitochondrion (GO:0005739);; Cellular Component: cytosol (GO:0005829);; Biological Process: cytokinin biosynthetic process (GO:0009691);; Molecular Function: hydrolase activity, hydrolyzing N-glycosyl compounds (GO:0016799);; Molecular Function: lyase activity (GO:0016829);;	--	--	--	Possible lysine decarboxylase	Probable cytokinin riboside 5&apos;-monophosphate phosphoribohydrolase LOGL10 OS=Oryza sativa subsp. japonica (Rice) PE=2 SV=1	Uncharacterized protein {ECO:0000313|EnsemblPlants:Si037538m} OS=Setaria italica (Foxtail millet) PE=4 SV=1	PREDICTED: probable cytokinin riboside 5&apos;-monophosphate phosphoribohydrolase LOGL10-like isoform X2 [Setaria italica]
Zla13G012130.1	--	--	Biological Process: cellular metabolic process (GO:0044237);; Cellular Component: intracellular part (GO:0044424);; Biological Process: cellular process (GO:0044763);; Biological Process: response to stimulus (GO:0050896);; Biological Process: organic substance metabolic process (GO:0071704);;	--	--	--	Tropomyosin	WPP domain-interacting tail-anchored protein 1 GN=WIT1 OS=Arabidopsis thaliana (Mouse-ear cress) PE=1 SV=2	Uncharacterized protein {ECO:0000313|EnsemblPlants:ORGLA05G0073400.1} OS=Oryza glaberrima (African rice) PE=4 SV=1	Os05g0241000 [Oryza sativa Japonica Group]
Zla02G013780.1	--	--	Cellular Component: membrane (GO:0016020);;	K11000|0|osa:4327807|K11000 callose synthase [EC:2.4.1.-] | (RefSeq) callose synthase 7	[M]	Cell wall/membrane/envelope biogenesis	1,3-beta-glucan synthase component	Putative callose synthase 6 GN=F17J16.150 OS=Arabidopsis thaliana (Mouse-ear cress) PE=3 SV=2	Uncharacterized protein {ECO:0000313|EnsemblPlants:OB01G28160.1} OS=Oryza brachyantha PE=4 SV=1	PREDICTED: callose synthase 7-like [Oryza brachyantha]
Zla10G013090.1	--	--	Cellular Component: mitochondrion (GO:0005739);; Cellular Component: chloroplast (GO:0009507);; Cellular Component: integral component of membrane (GO:0016021);; Cellular Component: respiratory chain complex I (GO:0045271);;	--	[U]	Intracellular trafficking, secretion, and vesicular transport	Tim17/Tim22/Tim23/Pmp24 family	Outer envelope pore protein 16-3, chloroplastic/mitochondrial GN=T24P15.12 OS=Arabidopsis thaliana (Mouse-ear cress) PE=1 SV=1	Putative uncharacterized protein Sb04g029860 {ECO:0000313|EMBL:EES07362.1} OS=Sorghum bicolor (Sorghum) PE=4 SV=1	hypothetical protein SORBIDRAFT_04g029860 [Sorghum bicolor]
Zla08G019450.1	--	--	--	--	--	--	--	--	Putative uncharacterized protein {ECO:0000313|EMBL:EEE57672.1} OS=Oryza sativa subsp. japonica (Rice) PE=4 SV=1	hypothetical protein OsJ_08116 [Oryza sativa Japonica Group]
Zla07G003800.1	[C]	Energy production and conversion	Cellular Component: nucleus (GO:0005634);; Cellular Component: vacuole (GO:0005773);; Cellular Component: peroxisome (GO:0005777);; Molecular Function: glycolate oxidase activity (GO:0008891);; Cellular Component: chloroplast stroma (GO:0009570);; Biological Process: oxidative photosynthetic carbon pathway (GO:0009854);; Biological Process: regulation of photosynthesis (GO:0010109);; Molecular Fu…	K11517|0|obr:102711148|K11517 (S)-2-hydroxy-acid oxidase [EC:1.1.3.15] | (RefSeq) peroxisomal (S)-2-hydroxy-acid oxidase GLO3	[C]	Energy production and conversion	FMN-dependent dehydrogenase	Peroxisomal (S)-2-hydroxy-acid oxidase GLO3 OS=Oryza sativa subsp. japonica (Rice) PE=2 SV=1	Uncharacterized protein {ECO:0000313|EnsemblPlants:OB04G32750.1} OS=Oryza brachyantha PE=4 SV=1	PREDICTED: peroxisomal (S)-2-hydroxy-acid oxidase GLO3-like [Oryza brachyantha]
Zla14G000650.1	--	--	Cellular Component: cytoplasmic vesicle (GO:0016023);;	--	--	--	X8 domain	PLASMODESMATA CALLOSE-BINDING PROTEIN 3 (Precursor) GN=PDCB3 OS=Arabidopsis thaliana (Mouse-ear cress) PE=1 SV=1	Uncharacterized protein {ECO:0000313|EnsemblPlants:Si033221m} OS=Setaria italica (Foxtail millet) PE=4 SV=1	PREDICTED: extensin-like [Setaria italica]
Zla02G017310.1	--	--	Molecular Function: DNA binding (GO:0003677);; Molecular Function: chromatin binding (GO:0003682);; Cellular Component: nucleus (GO:0005634);; Cellular Component: plastid (GO:0009536);;	--	[O]	Posttranslational modification, protein turnover, chaperones	Myb-like DNA-binding domain	Protein RADIALIS-like 6 GN=F22H5.3 OS=Arabidopsis thaliana (Mouse-ear cress) PE=2 SV=1	Putative uncharacterized protein {ECO:0000313|EMBL:EAY75087.1} OS=Oryza sativa subsp. indica (Rice) PE=4 SV=1	hypothetical protein [Oryza sativa Japonica Group]
Zla12G002320.1	--	--	Cellular Component: exocyst (GO:0000145);; Cellular Component: plasma membrane (GO:0005886);; Biological Process: exocytosis (GO:0006887);; Biological Process: actin filament organization (GO:0007015);; Cellular Component: plasmodesma (GO:0009506);; Biological Process: protein transport (GO:0015031);; Biological Process: vesicle docking (GO:0048278);;	K19984|5.94806e-20|bdi:100846044|K19984 exocyst complex component 5 | (RefSeq) exocyst complex component 5	--	--	--	Exocyst complex component 5 GN=OSJNBb0001P17 OS=Oryza sativa subsp. japonica (Rice) PE=2 SV=1	Uncharacterized protein {ECO:0000313|EnsemblPlants:Traes_5DS_D65134C50.1} OS=Triticum aestivum (Wheat) PE=4 SV=1	PREDICTED: exocyst complex component 5 [Brachypodium distachyon]
Zla02G019300.1	[K]	Transcription	Molecular Function: translation initiation factor activity (GO:0003743);; Cellular Component: nucleus (GO:0005634);; Biological Process: transcription initiation from RNA polymerase II promoter (GO:0006367);; Biological Process: translational initiation (GO:0006413);; Molecular Function: protein heterodimerization activity (GO:0046982);;	K03135|3.28646e-108|osa:4325286|K03135 transcription initiation factor TFIID subunit 11 | (RefSeq) P0019E03.6; transcription initiation factor TFIID subunit 11	[K]	Transcription	hTAFII28-like protein conserved region	Transcription initiation factor TFIID subunit 11 GN=TAF11 OS=Arabidopsis thaliana (Mouse-ear cress) PE=1 SV=1	Putative uncharacterized protein {ECO:0000313|EMBL:EEC71272.1} OS=Oryza sativa subsp. indica (Rice) PE=4 SV=1	hypothetical protein OsI_03273 [Oryza sativa Indica Group]
Zla10G000040.1	--	--	Molecular Function: ubiquitin-protein transferase activity (GO:0004842);; Cellular Component: intracellular (GO:0005622);; Cellular Component: plasma membrane (GO:0005886);; Biological Process: trichome branching (GO:0010091);; Biological Process: vegetative to reproductive phase transition of meristem (GO:0010228);; Biological Process: protein ubiquitination (GO:0016567);; Biological Process: pr…	K10590|0|osa:4327983|K10590 E3 ubiquitin-protein ligase TRIP12 [EC:2.3.2.26] | (RefSeq) OJ1435_F07.10; E3 ubiquitin-protein ligase UPL3	[O]	Posttranslational modification, protein turnover, chaperones	HECT-domain (ubiquitin-transferase)	E3 ubiquitin-protein ligase UPL3 GN=F20M13.160/F20M13.170 OS=Arabidopsis thaliana (Mouse-ear cress) PE=1 SV=1	Putative HECT ubiquitin-protein ligase 3 {ECO:0000313|EMBL:BAD08189.1} OS=Oryza sativa subsp. japonica (Rice) PE=4 SV=1	putative HECT ubiquitin-protein ligase 3 [Oryza sativa Japonica Group]
Zla17G010130.1	[I]	Lipid transport and metabolism	Molecular Function: iron ion binding (GO:0005506);; Biological Process: fatty acid biosynthetic process (GO:0006633);; Cellular Component: integral component of membrane (GO:0016021);; Molecular Function: oxidoreductase activity (GO:0016491);; Biological Process: oxidation-reduction process (GO:0055114);;	K04713|0|osa:4343979|K04713 sphinganine C4-monooxygenase [EC:1.14.18.5] | (RefSeq) sphinganine C4-monooxygenase 1	[I]	Lipid transport and metabolism	Fatty acid hydroxylase superfamily	Sphinganine C(4)-monooxygenase 2 GN=SBH2 OS=Arabidopsis thaliana (Mouse-ear cress) PE=1 SV=1	Putative uncharacterized protein {ECO:0000313|EMBL:EEC82496.1} OS=Oryza sativa subsp. indica (Rice) PE=4 SV=1	Os07g0627700 [Oryza sativa Japonica Group]
Zla04G011060.1	[C]	Energy production and conversion	Cellular Component: mitochondrion (GO:0005739);; Biological Process: glyoxylate cycle (GO:0006097);; Cellular Component: plastid (GO:0009536);; Molecular Function: metal ion binding (GO:0046872);; Molecular Function: 4 iron, 4 sulfur cluster binding (GO:0051539);; Molecular Function: citrate dehydratase activity (GO:0052632);; Molecular Function: isocitrate hydro-lyase (cis-aconitate-forming) act…	K01681|0|obr:102713107|K01681 aconitate hydratase [EC:4.2.1.3] | (RefSeq) putative aconitate hydratase, cytoplasmic	[AJ]	--	Aconitase family (aconitate hydratase)	Putative aconitate hydratase, cytoplasmic OS=Oryza sativa subsp. japonica (Rice) PE=3 SV=1	Uncharacterized protein {ECO:0000313|EnsemblPlants:OB08G15410.1} OS=Oryza brachyantha PE=4 SV=1	PREDICTED: uncharacterized protein LOC100216599 isoform X1 [Zea mays]
Zla12G008140.1	--	--	Biological Process: regulation of carbohydrate metabolic process (GO:0006109);; Biological Process: transcription, DNA-templated (GO:0006351);; Biological Process: lipid biosynthetic process (GO:0008610);; Cellular Component: plastid (GO:0009536);; Biological Process: regulation of cellular metabolic process (GO:0031323);; Biological Process: regulation of macromolecule metabolic process (GO:0060…	K09285|4.20412e-180|obr:102707718|K09285 AP2-like factor, ANT lineage | (RefSeq) AP2-like ethylene-responsive transcription factor At1g79700	--	--	AP2 domain	Ethylene-responsive transcription factor WRI1 OS=Arabidopsis thaliana (Mouse-ear cress) PE=2 SV=1	Uncharacterized protein {ECO:0000313|EnsemblPlants:ORGLA12G0015400.1} OS=Oryza glaberrima (African rice) PE=4 SV=1	Os12g0126300 [Oryza sativa Japonica Group]
Zla07G017550.1	[RTKL]	--	Molecular Function: protein serine/threonine kinase activity (GO:0004674);; Molecular Function: calcium ion binding (GO:0005509);; Molecular Function: ATP binding (GO:0005524);; Biological Process: protein phosphorylation (GO:0006468);; Molecular Function: polysaccharide binding (GO:0030247);;	--	--	--	Protein kinase domain	Wall-associated receptor kinase 5 (Precursor) GN=WAK5 OS=Arabidopsis thaliana (Mouse-ear cress) PE=2 SV=1	OSIGBa0135K14.8 protein {ECO:0000313|EMBL:CAH66311.1} OS=Oryza sativa (Rice) PE=3 SV=1	OSIGBa0135K14.8 [Oryza sativa Indica Group]
Zla10G003990.1	--	--	Molecular Function: iron ion binding (GO:0005506);; Molecular Function: electron transfer activity (GO:0009055);; Molecular Function: oxidoreductase activity, acting on paired donors, with incorporation or reduction of molecular oxygen (GO:0016705);; Molecular Function: heme binding (GO:0020037);; Biological Process: oxidation-reduction process (GO:0055114);;	--	--	--	--	--	Uncharacterized protein {ECO:0000313|EnsemblPlants:GLYMA20G23496.1} OS=Glycine max (Soybean) PE=4 SV=1	PREDICTED: uncharacterized protein LOC104417546 [Eucalyptus grandis]
Zla10G008100.1	[I]	Lipid transport and metabolism	Molecular Function: nucleotide binding (GO:0000166);; Molecular Function: 3-hydroxybutyrate dehydrogenase activity (GO:0003858);; Molecular Function: phosphogluconate dehydrogenase (decarboxylating) activity (GO:0004616);; Cellular Component: cytosol (GO:0005829);; Biological Process: pentose-phosphate shunt (GO:0006098);; Biological Process: valine metabolic process (GO:0006573);; Biological Pro…	K18121|0|osa:4329690|K18121 glyoxylate/succinic semialdehyde reductase [EC:1.1.1.79 1.1.1.-] | (RefSeq) OJ1712_E04.5; glyoxylate/succinic semialdehyde reductase 1	[R]	General function prediction only	NAD binding domain of 6-phosphogluconate dehydrogenase	Glyoxylate/succinic semialdehyde reductase 1 GN=MWL2.18 OS=Arabidopsis thaliana (Mouse-ear cress) PE=1 SV=1	Putative uncharacterized protein {ECO:0000313|EMBL:EEC73418.1} OS=Oryza sativa subsp. indica (Rice) PE=4 SV=1	Os02g0562700 [Oryza sativa Japonica Group]
Zla07G014640.1	--	--	Cellular Component: nucleus (GO:0005634);; Biological Process: regulation of transcription, DNA-templated (GO:0006355);; Molecular Function: zinc ion binding (GO:0008270);; Cellular Component: membrane (GO:0016020);; Biological Process: chromatin organization (GO:0016568);; Molecular Function: methylated histone binding (GO:0035064);;	--	[R]	General function prediction only	Domain of unknown function (DUF3594)	PHD finger protein ALFIN-LIKE 4 OS=Oryza sativa subsp. japonica (Rice) PE=2 SV=2	Uncharacterized protein {ECO:0000313|EnsemblPlants:OB04G21120.1} OS=Oryza brachyantha PE=4 SV=1	PREDICTED: PHD finger protein ALFIN-LIKE 4-like [Oryza brachyantha]
Zla16G007450.1	--	--	Cellular Component: mitochondrion (GO:0005739);; Cellular Component: Golgi apparatus (GO:0005794);;	--	--	--	GDSL/SGNH-like Acyl-Esterase family found in Pmr5 and Cas1p	Protein trichome birefringence-like 13 GN=TBL13 OS=Arabidopsis thaliana (Mouse-ear cress) PE=2 SV=1	Putative uncharacterized protein {ECO:0000313|EMBL:EAZ03963.1} OS=Oryza sativa subsp. indica (Rice) PE=4 SV=1	hypothetical protein OsI_26100 [Oryza sativa Indica Group]
Zla06G008970.1	--	--	Molecular Function: DNA binding (GO:0003677);; Molecular Function: ubiquitin-protein transferase activity (GO:0004842);; Cellular Component: nucleus (GO:0005634);; Biological Process: DNA repair (GO:0006281);; Molecular Function: zinc ion binding (GO:0008270);; Biological Process: protein ubiquitination (GO:0016567);;	K10683|0|osa:4336384|K10683 BRCA1-associated RING domain protein 1 | (RefSeq) BRCA1-associated RING domain protein 1	[LK]	--	BRCA1 C Terminus (BRCT) domain	Protein BREAST CANCER SUSCEPTIBILITY 1 homolog GN=BRCA1 OS=Arabidopsis thaliana (Mouse-ear cress) PE=2 SV=1	Uncharacterized protein {ECO:0000313|EnsemblPlants:ORGLA04G0156300.1} OS=Oryza glaberrima (African rice) PE=4 SV=1	Os04g0512400 [Oryza sativa Japonica Group]
Zla06G016560.1	--	--	--	--	--	--	Transcriptional repressor, ovate	Transcription repressor OFP13 GN=OFP13 OS=Arabidopsis thaliana (Mouse-ear cress) PE=2 SV=1	Uncharacterized protein {ECO:0000313|EMBL:ACL54185.1, ECO:0000313|EnsemblPlants:GRMZM2G106781_P01} OS=Zea mays (Maize) PE=2 SV=1	PREDICTED: uncharacterized protein LOC102711803 [Oryza brachyantha]
Zla14G008140.1	[Q]	Secondary metabolites biosynthesis, transport and catabolism	Molecular Function: monooxygenase activity (GO:0004497);; Molecular Function: iron ion binding (GO:0005506);; Molecular Function: electron transfer activity (GO:0009055);; Cellular Component: cytoplasmic vesicle (GO:0016023);; Molecular Function: oxidoreductase activity, acting on paired donors, with incorporation or reduction of molecular oxygen (GO:0016705);; Molecular Function: heme binding (G…	K10717|0|osa:9269428|K10717 cytokinin trans-hydroxylase | (RefSeq) cytokinin hydroxylase	[QI]	--	Cytochrome P450	Cytokinin hydroxylase GN=CYP735A1 OS=Arabidopsis thaliana (Mouse-ear cress) PE=1 SV=1	Uncharacterized protein {ECO:0000313|EnsemblPlants:ORGLA09G0072200.1} OS=Oryza glaberrima (African rice) PE=3 SV=1	Os09g0403300 [Oryza sativa Japonica Group]
Zla04G005480.1	[T]	Signal transduction mechanisms	Molecular Function: phosphoprotein phosphatase activity (GO:0004721);;	K06269|0|obr:102703235|K06269 serine/threonine-protein phosphatase PP1 catalytic subunit [EC:3.1.3.16] | (RefSeq) serine/threonine-protein phosphatase PP1 isozyme 3-like	[TR]	--	Calcineurin-like phosphoesterase	Serine/threonine-protein phosphatase PP1 OS=Oryza sativa subsp. japonica (Rice) PE=2 SV=2	Serine/threonine-protein phosphatase {ECO:0000256|RuleBase:RU004273} OS=Oryza brachyantha PE=3 SV=1	PREDICTED: serine/threonine-protein phosphatase PP1-like [Oryza brachyantha]
Zla04G030010.1	--	--	--	K07466|3.77512e-59|obr:102720648|K07466 replication factor A1 | (RefSeq) uncharacterized protein At4g28440-like	--	--	--	Uncharacterized protein At4g28440 GN=At4g28440 OS=Arabidopsis thaliana (Mouse-ear cress) PE=1 SV=1	Uncharacterized protein {ECO:0000313|EnsemblPlants:OB01G40190.1} OS=Oryza brachyantha PE=4 SV=1	PREDICTED: uncharacterized protein At4g28440-like [Oryza brachyantha]
Zla04G001100.1	--	--	--	--	--	--	bZIP transcription factor	Protein FD OS=Arabidopsis thaliana (Mouse-ear cress) PE=1 SV=1	Uncharacterized protein {ECO:0000313|EnsemblPlants:ORGLA08G0216500.1} OS=Oryza glaberrima (African rice) PE=4 SV=1	hypothetical protein OsI_30164 [Oryza sativa Indica Group]
Zla01G029980.1	--	--	Molecular Function: protein kinase activity (GO:0004672);; Molecular Function: ATP binding (GO:0005524);; Biological Process: protein phosphorylation (GO:0006468);; Cellular Component: cytoplasmic vesicle (GO:0016023);;	--	--	--	Protein tyrosine kinase	Probable LRR receptor-like serine/threonine-protein kinase At2g24230 (Precursor) GN=At2g24230 OS=Arabidopsis thaliana (Mouse-ear cress) PE=2 SV=1	Uncharacterized protein {ECO:0000313|EnsemblPlants:ORGLA08G0075100.1} OS=Oryza glaberrima (African rice) PE=4 SV=1	Os08g0276400 [Oryza sativa Japonica Group]
Zla15G008510.1	--	--	Molecular Function: methyltransferase activity (GO:0008168);; Biological Process: methylation (GO:0032259);;	--	--	--	SAM dependent carboxyl methyltransferase	Anthranilate O-methyltransferase 3 GN=AAMT3 OS=Zea mays (Maize) PE=1 SV=1	Putative uncharacterized protein {ECO:0000313|EMBL:EEC80483.1} OS=Oryza sativa subsp. indica (Rice) PE=4 SV=1	hypothetical protein OsI_22715 [Oryza sativa Indica Group]
Zla0G004430.1	--	--	Cellular Component: plastid (GO:0009536);;	--	--	--	--	--	Uncharacterized protein {ECO:0000313|EnsemblPlants:ORGLA02G0202000.1} OS=Oryza glaberrima (African rice) PE=4 SV=1	Os02g0606000 [Oryza sativa Japonica Group]
Zla12G014790.1	--	--	Cellular Component: nucleus (GO:0005634);; Biological Process: transport (GO:0006810);;	K15436|0|osa:4350677|K15436 transportin-3 | (RefSeq) uncharacterized LOC4350677	[YU]	--	Exportin 1-like protein	--	Putative uncharacterized protein {ECO:0000313|EMBL:EEC68314.1} OS=Oryza sativa subsp. indica (Rice) PE=4 SV=1	PREDICTED: transportin-3 [Zea mays]
Zla01G024740.1	--	--	--	--	--	--	--	--	Putative uncharacterized protein {ECO:0000313|EMBL:EAZ07796.1} OS=Oryza sativa subsp. indica (Rice) PE=4 SV=1	hypothetical protein OsI_30055 [Oryza sativa Indica Group]
Zla16G003500.1	--	--	--	--	--	--	GRAM domain	GLABRA2 expression modulator GN=GEM OS=Arabidopsis thaliana (Mouse-ear cress) PE=1 SV=1	Uncharacterized protein {ECO:0000313|EMBL:ACL52828.1, ECO:0000313|EnsemblPlants:GRMZM2G314955_P03} OS=Zea mays (Maize) PE=2 SV=1	FIP1 [Zea mays]
Zla14G001050.1	--	--	Molecular Function: UTP:glucose-1-phosphate uridylyltransferase activity (GO:0003983);; Cellular Component: cytoplasm (GO:0005737);; Cellular Component: plasma membrane (GO:0005886);; Biological Process: metabolic process (GO:0008152);; Biological Process: pollen development (GO:0009555);; Biological Process: response to salt stress (GO:0009651);; Biological Process: cellular response to phosphat…	K00963|0|obr:102702411|K00963 UTP--glucose-1-phosphate uridylyltransferase [EC:2.7.7.9] | (RefSeq) UTP--glucose-1-phosphate uridylyltransferase	[G]	Carbohydrate transport and metabolism	UTP--glucose-1-phosphate uridylyltransferase	UTP--glucose-1-phosphate uridylyltransferase GN=UGPA OS=Musa acuminata (Banana) PE=2 SV=1	Uncharacterized protein {ECO:0000313|EnsemblPlants:OB09G25610.1} OS=Oryza brachyantha PE=4 SV=1	PREDICTED: UTP--glucose-1-phosphate uridylyltransferase-like [Oryza brachyantha]
Zla09G004780.1	--	--	Cellular Component: intracellular organelle (GO:0043229);; Biological Process: cellular macromolecule metabolic process (GO:0044260);; Biological Process: nucleic acid metabolic process (GO:0090304);;	K02607|1.16115e-148|osa:4334180|K02607 origin recognition complex subunit 5 | (RefSeq) ORC5, OsJ_12664, OsORC1; origin of replication complex subunit 1	[L]	Replication, recombination and repair	Origin recognition complex (ORC) subunit 5 C-terminus	Origin of replication complex subunit 1 {ECO:0000303|PubMed:15939553} OS=Oryza sativa subsp. japonica (Rice) PE=2 SV=1	Uncharacterized protein {ECO:0000313|EnsemblPlants:ORGLA03G0319500.1} OS=Oryza glaberrima (African rice) PE=4 SV=1	hypothetical protein OsJ_12664 [Oryza sativa Japonica Group]
Zla10G010280.1	--	--	--	--	[R]	General function prediction only	--	--	Uncharacterized protein {ECO:0000313|EnsemblPlants:OB02G41560.1} OS=Oryza brachyantha PE=4 SV=1	PREDICTED: protein EFR3 homolog B-like isoform X1 [Oryza brachyantha]
Zla15G003070.1	--	--	--	--	--	--	Protein of unknown function (DUF640)	Protein G1-like2 OS=Oryza sativa subsp. japonica (Rice) PE=1 SV=1	Putative uncharacterized protein {ECO:0000313|EMBL:ACG41469.1} OS=Zea mays (Maize) PE=2 SV=1	Os06g0672400 [Oryza sativa Japonica Group]
Zla01G001030.1	--	--	--	--	--	--	Plant organelle RNA recognition domain	Protein ROOT PRIMORDIUM DEFECTIVE 1 GN=RPD1 OS=Arabidopsis thaliana (Mouse-ear cress) PE=1 SV=1	Uncharacterized protein {ECO:0000313|EnsemblPlants:ORGLA05G0229100.1} OS=Oryza glaberrima (African rice) PE=4 SV=1	Os05g0571100 [Oryza sativa Japonica Group]
Zla11G004550.1	--	--	--	--	--	--	--	--	Uncharacterized protein {ECO:0000313|EnsemblPlants:ORGLA09G0088100.1} OS=Oryza glaberrima (African rice) PE=4 SV=1	Os09g0439800 [Oryza sativa Japonica Group]
Zla03G022000.1	--	--	Molecular Function: transcription coregulator activity (GO:0001104);; Biological Process: regulation of transcription by RNA polymerase II (GO:0006357);; Cellular Component: mediator complex (GO:0016592);;	K15133|0|osa:4352909|K15133 mediator of RNA polymerase II transcription subunit 17 | (RefSeq) mediator of RNA polymerase II transcription subunit 17	--	--	Subunit 17 of Mediator complex	Mediator of RNA polymerase II transcription subunit 17 GN=F5O24.60 OS=Arabidopsis thaliana (Mouse-ear cress) PE=1 SV=1	Putative uncharacterized protein {ECO:0000313|EMBL:EEC69746.1} OS=Oryza sativa subsp. indica (Rice) PE=4 SV=1	Os12g0638600 [Oryza sativa Japonica Group]
Zla05G010210.1	[G]	Carbohydrate transport and metabolism	Cellular Component: mitochondrion (GO:0005739);; Cellular Component: endoplasmic reticulum (GO:0005783);; Cellular Component: plasma membrane (GO:0005886);; Biological Process: biosynthetic process (GO:0009058);; Molecular Function: strictosidine synthase activity (GO:0016844);;	--	[R]	General function prediction only	Strictosidine synthase	Protein STRICTOSIDINE SYNTHASE-LIKE 3 {ECO:0000303|PubMed:10777701} (Precursor) OS=Arabidopsis thaliana (Mouse-ear cress) PE=2 SV=1	Uncharacterized protein {ECO:0000313|EnsemblPlants:BRADI1G08480.1} OS=Brachypodium distachyon (Purple false brome) PE=4 SV=1	PREDICTED: strictosidine synthase-like [Brachypodium distachyon]
Zla03G016480.1	[R]	General function prediction only	Molecular Function: nucleotide binding (GO:0000166);; Molecular Function: nucleic acid binding (GO:0003676);;	K14411|0|bdi:100832671|K14411 RNA-binding protein Musashi | (RefSeq) heterogeneous nuclear ribonucleoprotein 1-like	[A]	RNA processing and modification	RNA recognition motif. (a.k.a. RRM, RBD, or RNP domain)	Heterogeneous nuclear ribonucleoprotein 1 GN=RNP1 OS=Arabidopsis thaliana (Mouse-ear cress) PE=1 SV=1	Uncharacterized protein {ECO:0000313|EnsemblPlants:BRADI3G28430.1} OS=Brachypodium distachyon (Purple false brome) PE=4 SV=1	PREDICTED: heterogeneous nuclear ribonucleoprotein 1-like [Brachypodium distachyon]
Zla07G019260.1	--	--	--	--	--	--	Protein of unknown function (DUF1635)	--	Putative uncharacterized protein {ECO:0000313|EMBL:EAY92918.1} OS=Oryza sativa subsp. indica (Rice) PE=4 SV=1	hypothetical protein OsI_14721 [Oryza sativa Indica Group]
Zla11G011990.1	--	--	--	--	--	--	--	--	Uncharacterized protein {ECO:0000313|EnsemblPlants:ORGLA12G0046500.1} OS=Oryza glaberrima (African rice) PE=4 SV=1	hypothetical protein F775_04786 [Aegilops tauschii]
Zla10G001380.1	--	--	Molecular Function: ubiquitin-protein transferase activity (GO:0004842);; Molecular Function: protein binding (GO:0005515);; Cellular Component: nucleus (GO:0005634);; Biological Process: ubiquitin-dependent protein catabolic process (GO:0006511);; Biological Process: multicellular organism development (GO:0007275);; Molecular Function: zinc ion binding (GO:0008270);; Biological Process: protein …	K04506|0|osa:4328179|K04506 E3 ubiquitin-protein ligase SIAH1 [EC:2.3.2.27] | (RefSeq) E3 ubiquitin-protein ligase SINAT2	[R]	General function prediction only	Seven in absentia protein family	E3 ubiquitin-protein ligase SINAT2 GN=SINAT2 OS=Arabidopsis thaliana (Mouse-ear cress) PE=1 SV=1	E3 ubiquitin-protein ligase {ECO:0000256|RuleBase:RU201113} OS=Oryza sativa subsp. indica (Rice) PE=3 SV=1	Os02g0128800 [Oryza sativa Japonica Group]
Zla17G005290.1	--	--	--	--	--	--	--	--	Uncharacterized protein {ECO:0000313|EnsemblPlants:BRADI5G12690.1} OS=Brachypodium distachyon (Purple false brome) PE=4 SV=1	hypothetical protein F775_02080 [Aegilops tauschii]
Zla12G014960.1	--	--	--	--	--	--	--	--	Leucine Rich Repeat family protein, expressed {ECO:0000313|EMBL:ABG22542.1} OS=Oryza sativa subsp. japonica (Rice) PE=4 SV=1	Leucine Rich Repeat family protein, expressed [Oryza sativa Japonica Group]
Zla16G014060.1	[RTKL]	--	Molecular Function: protein serine/threonine kinase activity (GO:0004674);; Molecular Function: calcium ion binding (GO:0005509);; Molecular Function: ATP binding (GO:0005524);; Biological Process: protein phosphorylation (GO:0006468);;	K13412|0|osa:4342456|K13412 calcium-dependent protein kinase [EC:2.7.11.1] | (RefSeq) OJ1714_H10.135; calcium-dependent protein kinase 26	[T]	Signal transduction mechanisms	Protein kinase domain	Calcium-dependent protein kinase 1 GN=MUK11.19 OS=Arabidopsis thaliana (Mouse-ear cress) PE=1 SV=1	Uncharacterized protein {ECO:0000313|EnsemblPlants:ORGLA07G0032600.1} OS=Oryza glaberrima (African rice) PE=4 SV=1	Os07g0161600 [Oryza sativa Japonica Group]
Zla16G008870.1	--	--	Cellular Component: endoplasmic reticulum (GO:0005783);; Biological Process: phenylpropanoid biosynthetic process (GO:0009699);; Biological Process: polyketide biosynthetic process (GO:0030639);; Biological Process: sporopollenin biosynthetic process (GO:0080110);; Molecular Function: tetraketide alpha-pyrone synthase activity (GO:0090439);;	--	--	--	Chalcone and stilbene synthases, N-terminal domain	Chalcone synthase OS=Hypericum androsaemum (Tutsan) PE=1 SV=1	Uncharacterized protein {ECO:0000313|EnsemblPlants:OB0037G10380.1} OS=Oryza brachyantha PE=3 SV=1	PREDICTED: chalcone synthase LF2-like [Oryza brachyantha]
Zla16G012310.1	--	--	Cellular Component: plastid (GO:0009536);;	--	--	--	Family of unknown function (DUF566)	Protein SNOWY COTYLEDON 3 GN=MMB12.2 OS=Arabidopsis thaliana (Mouse-ear cress) PE=1 SV=1	Proteophosphoglycan-like {ECO:0000313|EMBL:BAC16196.1} OS=Oryza sativa subsp. japonica (Rice) PE=4 SV=1	proteophosphoglycan-like [Oryza sativa Japonica Group]
Zla11G001850.1	[G]	Carbohydrate transport and metabolism	Molecular Function: alpha,alpha-trehalose-phosphate synthase (UDP-forming) activity (GO:0003825);; Molecular Function: trehalose-phosphatase activity (GO:0004805);; Cellular Component: mitochondrion (GO:0005739);; Biological Process: trehalose biosynthetic process (GO:0005992);;	K16055|0|osa:4346981|K16055 trehalose 6-phosphate synthase/phosphatase [EC:2.4.1.15 3.1.3.12] | (RefSeq) OJ1655_B12.15; alpha,alpha-trehalose-phosphate synthase [UDP-forming] 6	[G]	Carbohydrate transport and metabolism	Glycosyltransferase family 20	Alpha,alpha-trehalose-phosphate synthase [UDP-forming] 6 GN=TPS6 OS=Arabidopsis thaliana (Mouse-ear cress) PE=1 SV=2	Uncharacterized protein {ECO:0000313|EnsemblPlants:ORGLA09G0069200.1} OS=Oryza glaberrima (African rice) PE=4 SV=1	Os09g0397300 [Oryza sativa Japonica Group]
Zla05G003350.1	--	--	--	--	--	--	GDSL/SGNH-like Acyl-Esterase family found in Pmr5 and Cas1p	Protein trichome birefringence-like 34 GN=TBL34 OS=Arabidopsis thaliana (Mouse-ear cress) PE=2 SV=2	Putative uncharacterized protein {ECO:0000313|EMBL:EAZ29061.1} OS=Oryza sativa subsp. japonica (Rice) PE=4 SV=1	hypothetical protein OsJ_13115 [Oryza sativa Japonica Group]
Zla02G004160.1	[T]	Signal transduction mechanisms	--	--	[R]	General function prediction only	WD domain, G-beta repeat	Transcriptional corepressor LEUNIG GN=LUG OS=Arabidopsis thaliana (Mouse-ear cress) PE=1 SV=2	cDNA clone:J033115K06, full insert sequence {ECO:0000313|EMBL:BAH00776.1} OS=Oryza sativa subsp. japonica (Rice) PE=2 SV=1	putative transcriptional corepressor LEUNIG [Oryza sativa Japonica Group]
Zla13G006520.1	--	--	Cellular Component: mitochondrion (GO:0005739);; Cellular Component: cytoplasmic vesicle (GO:0016023);;	--	--	--	--	--	Uncharacterized protein {ECO:0000313|EnsemblPlants:OB04G24850.1} OS=Oryza brachyantha PE=4 SV=1	hypothetical protein [Oryza sativa Japonica Group]
Zla11G001720.1	--	--	Molecular Function: nucleotide binding (GO:0000166);; Cellular Component: mitochondrion (GO:0005739);; Cellular Component: plasma membrane (GO:0005886);;	--	--	--	Coatomer WD associated region	--	Putative uncharacterized protein {ECO:0000313|EMBL:EEE69678.1} OS=Oryza sativa subsp. japonica (Rice) PE=4 SV=1	hypothetical protein OsI_31321 [Oryza sativa Indica Group]
Zla10G016040.1	[E]	Amino acid transport and metabolism	Molecular Function: 3-isopropylmalate dehydratase activity (GO:0003861);; Biological Process: leucine biosynthetic process (GO:0009098);; Cellular Component: 3-isopropylmalate dehydratase complex (GO:0009316);; Cellular Component: chloroplast stroma (GO:0009570);; Biological Process: response to salt stress (GO:0009651);; Cellular Component: cytoplasmic vesicle (GO:0016023);;	K01704|3.33316e-111|osa:4330192|K01704 3-isopropylmalate/(R)-2-methylmalate dehydratase small subunit [EC:4.2.1.33 4.2.1.35] | (RefSeq) IPMDHSU, LeuD, OJ1003_B06.26; 3-isopropylmalate dehydratase small subunit 3	[E]	Amino acid transport and metabolism	Aconitase C-terminal domain	3-isopropylmalate dehydratase small subunit 3 (Precursor) GN=At2g43090 OS=Arabidopsis thaliana (Mouse-ear cress) PE=1 SV=1	3-isopropylmalate dehydratase small subunit {ECO:0000313|EMBL:AAQ67235.1} OS=Oryza sativa subsp. japonica (Rice) PE=2 SV=1	Os02g0655300 [Oryza sativa Japonica Group]
Zla10G003930.1	--	--	Cellular Component: mitochondrion (GO:0005739);;	--	--	--	--	--	Uncharacterized protein {ECO:0000313|EnsemblPlants:OB02G16400.1} OS=Oryza brachyantha PE=4 SV=1	PREDICTED: uncharacterized protein LOC102719552 [Oryza brachyantha]
Zla02G010940.1	[OC]	--	Molecular Function: protein disulfide isomerase activity (GO:0003756);; Cellular Component: extracellular region (GO:0005576);; Cellular Component: endoplasmic reticulum (GO:0005783);; Cellular Component: plasma membrane (GO:0005886);; Biological Process: protein folding (GO:0006457);; Biological Process: glycerol ether metabolic process (GO:0006662);; Molecular Function: electron transfer activi…	K09584|0|osa:4326806|K09584 protein disulfide-isomerase A6 [EC:5.3.4.1] | (RefSeq) OsJ_01619, OsPDIL2-2, OsPDIL4-2, PDIL2-2, PDIL4-2; protein disulfide isomerase-like 2-2	[O]	Posttranslational modification, protein turnover, chaperones	Thioredoxin	Protein disulfide isomerase-like 2-2 (Precursor) OS=Oryza sativa subsp. japonica (Rice) PE=2 SV=1	Putative uncharacterized protein {ECO:0000313|EMBL:EAY73875.1} OS=Oryza sativa subsp. indica (Rice) PE=3 SV=1	Os01g0339900 [Oryza sativa Japonica Group]
Zla14G001800.1	--	--	Molecular Function: RNA binding (GO:0003723);; Cellular Component: cytoplasmic vesicle (GO:0016023);; Molecular Function: ribonuclease T2 activity (GO:0033897);;	K01166|2.88501e-157|obr:102701854|K01166 ribonuclease T2 [EC:3.1.27.1] | (RefSeq) ribonuclease 1-like	[A]	RNA processing and modification	Ribonuclease T2 family	Ribonuclease 3 (Precursor) GN=RNS3 OS=Arabidopsis thaliana (Mouse-ear cress) PE=2 SV=1	Uncharacterized protein {ECO:0000313|EnsemblPlants:OB09G24360.1} OS=Oryza brachyantha PE=3 SV=1	PREDICTED: ribonuclease 1-like [Oryza brachyantha]
Zla13G010320.1	--	--	--	--	[P]	Inorganic ion transport and metabolism	Heavy-metal-associated domain	Copper transport protein ATX1 GN=ATX1 OS=Arabidopsis thaliana (Mouse-ear cress) PE=1 SV=1	Putative uncharacterized protein {ECO:0000313|EMBL:EAY97775.1} OS=Oryza sativa subsp. indica (Rice) PE=4 SV=1	Os05g0368600 [Oryza sativa Japonica Group]
Zla08G023530.1	--	--	Molecular Function: zinc ion binding (GO:0008270);; Cellular Component: membrane (GO:0016020);; Cellular Component: cytoplasmic vesicle (GO:0016023);;	--	[O]	Posttranslational modification, protein turnover, chaperones	Ring finger domain	E3 ubiquitin-protein ligase At4g11680 GN=At4g11680 OS=Arabidopsis thaliana (Mouse-ear cress) PE=2 SV=1	Uncharacterized protein {ECO:0000313|EnsemblPlants:ORGLA02G0305600.1} OS=Oryza glaberrima (African rice) PE=4 SV=1	hypothetical protein OsI_09219 [Oryza sativa Indica Group]
Zla08G001020.1	--	--	Cellular Component: plastid (GO:0009536);;	--	--	--	Protein of unknown function (DUF3754)	--	Putative uncharacterized protein OSJNBa0075G19.37 {ECO:0000313|EMBL:BAD67957.1} OS=Oryza sativa subsp. japonica (Rice) PE=4 SV=1	Os06g0104000 [Oryza sativa Japonica Group]
Zla10G013820.1	[RTKL]	--	Molecular Function: protein serine/threonine kinase activity (GO:0004674);; Molecular Function: ATP binding (GO:0005524);; Cellular Component: cytosol (GO:0005829);; Biological Process: protein phosphorylation (GO:0006468);; Cellular Component: plastid (GO:0009536);; Biological Process: response to abscisic acid (GO:0009737);; Molecular Function: oxidoreductase activity (GO:0016491);;	K18670|0|osa:4330444|K18670 dual specificity protein kinase YAK1 [EC:2.7.12.1] | (RefSeq) OJ1218_D07.14-1, OJ1218_D07.14-2; dual specificity tyrosine-phosphorylation-regulated kinase 1B	[R]	General function prediction only	Protein kinase domain	Serine/threonine-protein kinase AFC3 GN=F4D11.140 OS=Arabidopsis thaliana (Mouse-ear cress) PE=2 SV=2	Putative uncharacterized protein {ECO:0000313|EMBL:EEE57638.1} OS=Oryza sativa subsp. japonica (Rice) PE=4 SV=1	hypothetical protein OsJ_08063 [Oryza sativa Japonica Group]
Zla03G015370.1	--	--	Cellular Component: extracellular region (GO:0005576);; Cellular Component: cell wall (GO:0005618);; Biological Process: plant-type cell wall organization (GO:0009664);; Cellular Component: membrane (GO:0016020);; Cellular Component: cytoplasmic vesicle (GO:0016023);;	--	--	--	Pollen allergen	Expansin-A28 (Precursor) OS=Oryza sativa subsp. japonica (Rice) PE=2 SV=2	Putative uncharacterized protein {ECO:0000313|EMBL:EAZ16207.1} OS=Oryza sativa subsp. japonica (Rice) PE=3 SV=1	Os10g0439200 [Oryza sativa Japonica Group]
Zla12G004620.1	--	--	Cellular Component: cytoplasmic vesicle (GO:0016023);;	--	--	--	--	--	Putative uncharacterized protein {ECO:0000313|EMBL:EEC69874.1} OS=Oryza sativa subsp. indica (Rice) PE=4 SV=1	hypothetical protein OsI_00241 [Oryza sativa Indica Group]
Zla13G013090.1	--	--	Molecular Function: zinc ion transmembrane transporter activity (GO:0005385);; Biological Process: zinc ion transport (GO:0006829);; Biological Process: polar nucleus fusion (GO:0010197);; Biological Process: response to chitin (GO:0010200);;	--	--	--	--	--	Uncharacterized protein {ECO:0000313|EnsemblPlants:OB05G15760.1} OS=Oryza brachyantha PE=4 SV=1	hypothetical protein OsI_18788 [Oryza sativa Indica Group]
Zla15G002290.1	--	--	--	--	[Z]	Cytoskeleton	Regulator of Vps4 activity in the MVB pathway	--	Uncharacterized protein {ECO:0000313|EnsemblPlants:ORGLA06G0210100.1} (Fragment) OS=Oryza glaberrima (African rice) PE=4 SV=1	Os06g0687000 [Oryza sativa Japonica Group]
Zla13G002070.1	--	--	Molecular Function: triglyceride lipase activity (GO:0004806);; Cellular Component: cytoplasm (GO:0005737);; Molecular Function: phospholipase A1 activity (GO:0008970);; Biological Process: lipid catabolic process (GO:0016042);;	--	[I]	Lipid transport and metabolism	Lipase (class 3)	Phospholipase A1-II 7 OS=Oryza sativa subsp. japonica (Rice) PE=3 SV=1	Uncharacterized protein {ECO:0000313|EnsemblPlants:Si022209m} OS=Setaria italica (Foxtail millet) PE=4 SV=1	PREDICTED: LOW QUALITY PROTEIN: phospholipase A1-II 7-like [Oryza brachyantha]
Zla01G023190.1	[A]	RNA processing and modification	--	K12581|1.2046e-65|obr:102716252|K12581 CCR4-NOT transcription complex subunit 7/8 | (RefSeq) probable CCR4-associated factor 1 homolog 11	[A]	RNA processing and modification	CAF1 family ribonuclease	Probable CCR4-associated factor 1 homolog 9 GN=CAF1-9 OS=Arabidopsis thaliana (Mouse-ear cress) PE=2 SV=1	Uncharacterized protein {ECO:0000313|EnsemblPlants:OB10G10860.1} OS=Oryza brachyantha PE=4 SV=1	PREDICTED: probable CCR4-associated factor 1 homolog 2-like [Oryza brachyantha]
Zla03G004660.1	--	--	Biological Process: developmental process (GO:0032502);; Biological Process: biological_process (GO:0044699);; Biological Process: regulation of cellular process (GO:0050794);;	--	--	--	No apical meristem (NAM) protein	NAC domain-containing protein 76 OS=Oryza sativa subsp. japonica (Rice) PE=2 SV=2	Uncharacterized protein {ECO:0000313|EnsemblPlants:OB06G24850.1} OS=Oryza brachyantha PE=4 SV=1	PREDICTED: NAC domain-containing protein 76-like [Setaria italica]
Zla15G011620.1	--	--	Cellular Component: mitochondrion (GO:0005739);; Molecular Function: electron transfer activity (GO:0009055);; Molecular Function: protein disulfide oxidoreductase activity (GO:0015035);; Biological Process: cell redox homeostasis (GO:0045454);;	--	[O]	Posttranslational modification, protein turnover, chaperones	Glutaredoxin	Uncharacterized protein At5g39865 GN=At5g39865 OS=Arabidopsis thaliana (Mouse-ear cress) PE=2 SV=1	Os06g0226100 protein {ECO:0000313|EMBL:BAF19116.2} OS=Oryza sativa subsp. japonica (Rice) PE=4 SV=1	Os06g0226100 [Oryza sativa Japonica Group]
Zla15G016370.1	[O]	Posttranslational modification, protein turnover, chaperones	Molecular Function: nucleotide binding (GO:0000166);; Cellular Component: cell part (GO:0044464);;	K03065|1.79893e-28|obr:102705599|K03065 26S proteasome regulatory subunit T5 | (RefSeq) 26S protease regulatory subunit 6A homolog	[O]	Posttranslational modification, protein turnover, chaperones	--	26S protease regulatory subunit 6A homolog OS=Oryza sativa subsp. japonica (Rice) PE=2 SV=2	Uncharacterized protein {ECO:0000313|EnsemblPlants:Si006488m} OS=Setaria italica (Foxtail millet) PE=3 SV=1	PREDICTED: 26S protease regulatory subunit 6A homolog [Setaria italica]
Zla17G004960.1	--	--	Cellular Component: membrane (GO:0016020);;	K09660|8.79528e-162|osa:4343225|K09660 mannose-P-dolichol utilization defect 1 | (RefSeq) mannose-P-dolichol utilization defect 1 protein homolog 2	[R]	General function prediction only	PQ loop repeat	Mannose-P-dolichol utilization defect 1 protein homolog 2 GN=At4g07390 OS=Arabidopsis thaliana (Mouse-ear cress) PE=2 SV=1	Uncharacterized protein {ECO:0000313|EnsemblPlants:ORGLA07G0120700.1} OS=Oryza glaberrima (African rice) PE=4 SV=1	Os07g0479200 [Oryza sativa Japonica Group]
Zla13G004220.1	[Z]	Cytoskeleton	Molecular Function: ATP binding (GO:0005524);; Cellular Component: kinesin complex (GO:0005871);; Cellular Component: microtubule (GO:0005874);; Biological Process: microtubule-based movement (GO:0007018);; Molecular Function: microtubule binding (GO:0008017);; Molecular Function: ATP-dependent microtubule motor activity, minus-end-directed (GO:0008569);; Cellular Component: plastid (GO:0009536);;	K10406|0|osa:4338710|K10406 kinesin family member C2/C3 | (RefSeq) kinesin KP1	[Z]	Cytoskeleton	Kinesin motor domain	Kinesin-4 GN=F2P16.12 OS=Arabidopsis thaliana (Mouse-ear cress) PE=1 SV=2	Kinesin-like protein {ECO:0000256|RuleBase:RU000394} OS=Oryza glaberrima (African rice) PE=3 SV=1	Os05g0397900 [Oryza sativa Japonica Group]
Zla09G003020.1	--	--	Cellular Component: plastid (GO:0009536);; Cellular Component: membrane (GO:0016020);;	K20359|2.63764e-85|sbi:SORBI_01g005080|K20359 PRA1 family protein 1 | (RefSeq) SORBIDRAFT_01g005080, Sb01g005080; hypothetical protein	[U]	Intracellular trafficking, secretion, and vesicular transport	PRA1 family protein	PRA1 family protein E GN=F22O13.26 OS=Arabidopsis thaliana (Mouse-ear cress) PE=1 SV=1	Putative uncharacterized protein {ECO:0000313|EMBL:EAY92192.1} OS=Oryza sativa subsp. indica (Rice) PE=4 SV=1	hypothetical protein OsI_13910 [Oryza sativa Indica Group]
Zla04G009810.1	--	--	--	--	--	--	--	--	Putative uncharacterized protein {ECO:0000313|EMBL:EEC83229.1} OS=Oryza sativa subsp. indica (Rice) PE=4 SV=1	Os08g0266200 [Oryza sativa Japonica Group]
Zla09G012620.1	--	--	Molecular Function: DNA binding (GO:0003677);; Molecular Function: calmodulin binding (GO:0005516);; Cellular Component: nucleus (GO:0005634);; Biological Process: response to biotic stimulus (GO:0009607);;	--	[S]	Function unknown	CG-1 domain	Calmodulin-binding transcription activator 3 GN=T26C19.4 OS=Arabidopsis thaliana (Mouse-ear cress) PE=1 SV=1	Os03g0191000 protein {ECO:0000313|EMBL:BAF11144.1} OS=Oryza sativa subsp. japonica (Rice) PE=4 SV=1	Os03g0191000 [Oryza sativa Japonica Group]
Zla12G013560.1	[K]	Transcription	Molecular Function: DNA binding (GO:0003677);; Molecular Function: DNA-binding transcription factor activity (GO:0003700);; Cellular Component: mitochondrion (GO:0005739);; Biological Process: DNA-templated transcription, initiation (GO:0006352);; Biological Process: regulation of transcription, DNA-templated (GO:0006355);; Cellular Component: plastid (GO:0009536);; Molecular Function: sigma fact…	--	--	--	Sigma-70, region 4	RNA polymerase sigma factor sigB (Precursor) GN=At1g08540 OS=Arabidopsis thaliana (Mouse-ear cress) PE=2 SV=2	Plastid sigma factor 2A {ECO:0000313|EMBL:BAC78528.1} OS=Oryza sativa subsp. japonica (Rice) PE=2 SV=1	plastid sigma factor 2A [Oryza sativa Japonica Group]
Zla05G004780.1	[U]	Intracellular trafficking, secretion, and vesicular transport	Cellular Component: mitochondrion (GO:0005739);; Biological Process: signal transduction (GO:0007165);; Cellular Component: chloroplast thylakoid membrane (GO:0009535);; Biological Process: chloroplast relocation (GO:0009902);; Biological Process: thylakoid membrane organization (GO:0010027);; Cellular Component: integral component of membrane (GO:0016021);; Biological Process: ncRNA metabolic pr…	K03217|0|osa:4334759|K03217 YidC/Oxa1 family membrane protein insertase | (RefSeq) ALBINO3-like protein 1, chloroplastic	[OU]	--	60Kd inner membrane protein	ALBINO3-like protein 1, chloroplastic (Precursor) OS=Arabidopsis thaliana (Mouse-ear cress) PE=2 SV=3	Uncharacterized protein {ECO:0000313|EnsemblPlants:ORGLA03G0375200.1} OS=Oryza glaberrima (African rice) PE=3 SV=1	ARTEMIS protein, chloroplast precursor, putative, expressed [Oryza sativa Japonica Group]
Zla05G019760.1	--	--	--	--	[Z]	Cytoskeleton	Regulator of Vps4 activity in the MVB pathway	--	Putative uncharacterized protein {ECO:0000313|EMBL:EEC74896.1} OS=Oryza sativa subsp. indica (Rice) PE=4 SV=1	hypothetical protein OsI_10812 [Oryza sativa Indica Group]
Zla12G011080.1	[P]	Inorganic ion transport and metabolism	Cellular Component: cytoplasmic vesicle (GO:0016023);; Molecular Function: metal ion binding (GO:0046872);;	K01674|3.51941e-161|obr:102720831|K01674 carbonic anhydrase [EC:4.2.1.1] | (RefSeq) alpha carbonic anhydrase 7-like	[R]	General function prediction only	Eukaryotic-type carbonic anhydrase	Alpha carbonic anhydrase 1, chloroplastic (Precursor) GN=F3C22.120 OS=Arabidopsis thaliana (Mouse-ear cress) PE=1 SV=2	Hypothetical_protein {ECO:0000313|EMBL:CBX25331.1} OS=Oryza brachyantha PE=4 SV=1	hypothetical_protein [Oryza brachyantha]
Zla06G014410.1	--	--	Molecular Function: DNA-directed 5'-3' RNA polymerase activity (GO:0003899);; Cellular Component: cytoplasm (GO:0005737);; Biological Process: RNA biosynthetic process (GO:0032774);;	K14801|0|obr:102702369|K14801 pre-rRNA-processing protein TSR4 | (RefSeq) probable 20S rRNA accumulation protein 4	[R]	General function prediction only	Programmed cell death protein 2, C-terminal putative domain	--	Uncharacterized protein {ECO:0000313|EnsemblPlants:OB04G33770.1} OS=Oryza brachyantha PE=4 SV=1	PREDICTED: programmed cell death protein 2-like [Oryza brachyantha]
Zla01G010470.1	[S]	Function unknown	Cellular Component: integral component of membrane (GO:0016021);; Biological Process: transmembrane transport (GO:0055085);;	--	--	--	OPT oligopeptide transporter protein	Probable metal-nicotianamine transporter YSL3 GN=OJ1171_H02.13 OS=Oryza sativa subsp. japonica (Rice) PE=2 SV=2	Uncharacterized protein {ECO:0000313|EnsemblPlants:ORGLA05G0078000.1} OS=Oryza glaberrima (African rice) PE=4 SV=1	RecName: Full=Probable metal-nicotianamine transporter YSL3; AltName: Full=Protein YELLOW STRIPE LIKE 3; Short=OsYSL3 [Oryza sativa Japonica Group]
Zla04G020370.1	[T]	Signal transduction mechanisms	Biological Process: inactivation of MAPK activity (GO:0000188);; Molecular Function: protein tyrosine phosphatase activity (GO:0004725);; Cellular Component: cytoplasm (GO:0005737);; Molecular Function: protein tyrosine/serine/threonine phosphatase activity (GO:0008138);; Molecular Function: phosphotransferase activity, alcohol group as acceptor (GO:0016773);; Molecular Function: MAP kinase phosp…	K14165|0|osa:4326496|K14165 atypical dual specificity phosphatase [EC:3.1.3.16 3.1.3.48] | (RefSeq) P0440D10.5; dual specificity protein phosphatase PHS1	[V]	Defense mechanisms	Actin-fragmin kinase, catalytic	Dual specificity protein phosphatase PHS1 GN=PHS1 OS=Arabidopsis thaliana (Mouse-ear cress) PE=1 SV=1	Uncharacterized protein {ECO:0000313|EnsemblPlants:ORGLA01G0119800.1} OS=Oryza glaberrima (African rice) PE=4 SV=1	hypothetical protein OsI_01805 [Oryza sativa Indica Group]
Zla12G011970.1	[RTKL]	--	Molecular Function: protein serine/threonine kinase activity (GO:0004674);; Molecular Function: ATP binding (GO:0005524);; Cellular Component: mitochondrion (GO:0005739);; Biological Process: protein phosphorylation (GO:0006468);; Biological Process: response to stress (GO:0006950);;	--	--	--	Protein kinase domain	Receptor-like cytosolic serine/threonine-protein kinase RBK1 GN=RBK1 OS=Arabidopsis thaliana (Mouse-ear cress) PE=1 SV=1	At5g63940 {ECO:0000313|EMBL:AAX96058.1} OS=Oryza sativa subsp. japonica (Rice) PE=3 SV=1	At5g63940 [Oryza sativa Japonica Group]
Zla02G008060.1	--	--	--	--	[O]	Posttranslational modification, protein turnover, chaperones	--	Peptidyl-prolyl cis-trans isomerase CYP21-4 GN=CYP21-4 OS=Arabidopsis thaliana (Mouse-ear cress) PE=2 SV=1	Putative uncharacterized protein {ECO:0000313|EMBL:EAY73339.1} OS=Oryza sativa subsp. indica (Rice) PE=4 SV=1	Os01g0254200 [Oryza sativa Japonica Group]
Zla03G015630.1	--	--	Cellular Component: cytoplasmic vesicle (GO:0016023);;	--	--	--	HR-like lesion-inducing	--	Uncharacterized protein {ECO:0000313|EMBL:EEC67059.1} OS=Oryza sativa subsp. indica (Rice) PE=4 SV=1	Os10g0445500 [Oryza sativa Japonica Group]
Zla08G000450.1	[C]	Energy production and conversion	Molecular Function: cytochrome-c oxidase activity (GO:0004129);; Molecular Function: copper ion binding (GO:0005507);; Cellular Component: mitochondrial respiratory chain complex IV (GO:0005751);; Biological Process: mitochondrial electron transport, cytochrome c to oxygen (GO:0006123);; Biological Process: aerobic respiration (GO:0009060);; Cellular Component: chloroplast (GO:0009507);; Cellular…	K02261|3.47217e-71|osa:6450161|K02261 cytochrome c oxidase subunit 2 | (RefSeq) cox2, OrsajM_p25; cytochrome c oxidase subunit 2	[C]	Energy production and conversion	Cytochrome C oxidase subunit II, periplasmic domain	Cytochrome c oxidase subunit 2 GN=COX2 OS=Oryza sativa subsp. japonica (Rice) PE=3 SV=4	Cytochrome c oxidase subunit 2 {ECO:0000256|RuleBase:RU000457} OS=Aegilops speltoides (Goatgrass) PE=3 SV=1	cox2 [Triticum aestivum]
Zla03G017680.1	--	--	Biological Process: fatty acid beta-oxidation (GO:0006635);; Biological Process: protein import into peroxisome matrix (GO:0016558);;	K20310|0|osa:4349022|K20310 trafficking protein particle complex subunit 13 | (RefSeq) trafficking protein particle complex subunit 13	[S]	Function unknown	Protein of unknown function (DUF974)	--	Uncharacterized protein {ECO:0000313|EnsemblPlants:Traes_1AL_7DF31F8B6.1} OS=Triticum aestivum (Wheat) PE=4 SV=1	predicted protein [Hordeum vulgare subsp. vulgare]
Zla08G016970.1	[RTKL]	--	Molecular Function: protein kinase activity (GO:0004672);; Molecular Function: ATP binding (GO:0005524);; Biological Process: protein phosphorylation (GO:0006468);; Cellular Component: plastid (GO:0009536);;	--	[T]	Signal transduction mechanisms	Protein kinase domain	Putative kinase-like protein TMKL1 (Precursor) GN=TMKL1 OS=Arabidopsis thaliana (Mouse-ear cress) PE=1 SV=1	Uncharacterized protein {ECO:0000313|EMBL:CAC39066.1} OS=Oryza sativa (Rice) PE=4 SV=1	putative protein [Oryza sativa]
Zla11G000260.1	[RTKL]	--	Molecular Function: protein serine/threonine kinase activity (GO:0004674);; Molecular Function: ATP binding (GO:0005524);; Cellular Component: nucleolus (GO:0005730);; Cellular Component: cytoplasm (GO:0005737);; Biological Process: protein phosphorylation (GO:0006468);;	--	[R]	General function prediction only	Protein kinase domain	Serine/threonine-protein kinase D6PKL2 GN=MCA23.7 OS=Arabidopsis thaliana (Mouse-ear cress) PE=1 SV=1	Uncharacterized protein {ECO:0000313|EnsemblPlants:ORGLA09G0022400.1} OS=Oryza glaberrima (African rice) PE=4 SV=1	Os09g0258500 [Oryza sativa Japonica Group]
Zla10G017070.1	[S]	Function unknown	Cellular Component: plasma membrane (GO:0005886);; Cellular Component: integral component of membrane (GO:0016021);; Biological Process: transmembrane transport (GO:0055085);;	--	--	--	OPT oligopeptide transporter protein	Probable metal-nicotianamine transporter YSL14 GN=OJ1643_A10.18 OS=Oryza sativa subsp. japonica (Rice) PE=2 SV=1	Putative uncharacterized protein {ECO:0000313|EMBL:EAY86805.1} OS=Oryza sativa subsp. indica (Rice) PE=4 SV=1	hypothetical protein [Oryza sativa Japonica Group]
Zla02G006440.1	--	--	Biological Process: response to chitin (GO:0010200);;	--	--	--	--	--	Putative uncharacterized protein {ECO:0000313|EMBL:EAY72873.1} OS=Oryza sativa subsp. indica (Rice) PE=4 SV=1	hypothetical protein OsI_00747 [Oryza sativa Indica Group]
Zla01G022150.1	[C]	Energy production and conversion	Biological Process: polysaccharide biosynthetic process (GO:0000271);; Biological Process: polysaccharide catabolic process (GO:0000272);; Molecular Function: calmodulin binding (GO:0005516);; Cellular Component: vacuolar membrane (GO:0005774);; Cellular Component: plasma membrane (GO:0005886);; Biological Process: starch metabolic process (GO:0005982);; Biological Process: acetyl-CoA metabolic p…	K09828|0|obr:102708833|K09828 Delta24-sterol reductase [EC:1.3.1.72 1.3.1.-] | (RefSeq) delta(24)-sterol reductase	[R]	General function prediction only	FAD binding domain	Delta(24)-sterol reductase GN=MPN9.6 OS=Arabidopsis thaliana (Mouse-ear cress) PE=1 SV=2	Uncharacterized protein {ECO:0000313|EnsemblPlants:OB10G16980.1} OS=Oryza brachyantha PE=4 SV=1	PREDICTED: delta(24)-sterol reductase-like isoform X1 [Oryza brachyantha]
Zla01G032730.1	--	--	Molecular Function: obsolete signal transducer activity (GO:0004871);; Biological Process: signal transduction (GO:0007165);; Biological Process: response to light stimulus (GO:0009416);;	--	--	--	NPH3 family	BTB/POZ domain-containing protein At1g30440 GN=At1g30440 OS=Arabidopsis thaliana (Mouse-ear cress) PE=1 SV=2	Putative uncharacterized protein {ECO:0000313|EMBL:ADZ04641.1} OS=Oryza punctata (Red rice) PE=4 SV=1	PREDICTED: BTB/POZ domain-containing protein At1g30440-like [Oryza brachyantha]
Zla10G015830.1	--	--	Molecular Function: nucleic acid binding (GO:0003676);;	--	--	--	Domain of unknown function (DUF4413)	--	Putative uncharacterized protein OJA1325D05.3 {ECO:0000313|EMBL:AAN34946.1} OS=Oryza sativa subsp. japonica (Rice) PE=4 SV=1	Hypothetical protein [Oryza sativa Japonica Group]
Zla05G003990.1	--	--	Cellular Component: plastid (GO:0009536);;	--	--	--	Thylakoid soluble phosphoprotein TSP9	--	Uncharacterized protein {ECO:0000313|EnsemblPlants:Traes_5BL_696231E79.1} OS=Triticum aestivum (Wheat) PE=4 SV=1	unknown protein [Oryza sativa Japonica Group]
Zla04G032480.1	--	--	Molecular Function: DNA binding (GO:0003677);;	--	--	--	WRKY DNA -binding domain	Probable WRKY transcription factor 46 GN=WRKY46 OS=Arabidopsis thaliana (Mouse-ear cress) PE=2 SV=1	Uncharacterized protein {ECO:0000313|EnsemblPlants:OB01G44170.1} OS=Oryza brachyantha PE=4 SV=1	PREDICTED: probable WRKY transcription factor 70-like [Oryza brachyantha]
Zla02G019840.1	[I]	Lipid transport and metabolism	Molecular Function: catalytic activity (GO:0003824);; Biological Process: metabolic process (GO:0008152);; Cellular Component: membrane (GO:0016020);;	--	[I]	Lipid transport and metabolism	PAP2 superfamily	Putative lipid phosphate phosphatase 3, chloroplastic (Precursor) GN=LPP3 OS=Arabidopsis thaliana (Mouse-ear cress) PE=2 SV=1	Uncharacterized protein {ECO:0000313|EnsemblPlants:OB01G36510.1} OS=Oryza brachyantha PE=4 SV=1	PREDICTED: lipid phosphate phosphatase 2-like [Oryza brachyantha]
Zla05G023930.1	--	--	Molecular Function: catalytic activity (GO:0003824);; Biological Process: metabolic process (GO:0008152);; Cellular Component: membrane (GO:0016020);; Cellular Component: cytoplasmic vesicle (GO:0016023);;	--	[GMW]	--	Exostosin family	Probable glucuronoxylan glucuronosyltransferase F8H GN=F8H OS=Arabidopsis thaliana (Mouse-ear cress) PE=2 SV=1	Uncharacterized protein {ECO:0000313|EnsemblPlants:ORGLA03G0052800.1} OS=Oryza glaberrima (African rice) PE=4 SV=1	hypothetical protein OsJ_09611 [Oryza sativa Japonica Group]
Zla05G002720.1	[I]	Lipid transport and metabolism	Cellular Component: endoplasmic reticulum membrane (GO:0005789);; Biological Process: sphingolipid metabolic process (GO:0006665);; Biological Process: response to abscisic acid (GO:0009737);; Molecular Function: sphingosine-1-phosphate phosphatase activity (GO:0042392);; Biological Process: stomatal closure (GO:0090332);;	--	[I]	Lipid transport and metabolism	PAP2 superfamily	Lipid phosphate phosphatase delta GN=F14P22.80 OS=Arabidopsis thaliana (Mouse-ear cress) PE=2 SV=1	Uncharacterized protein {ECO:0000313|EnsemblPlants:ORGLA03G0346900.1} OS=Oryza glaberrima (African rice) PE=4 SV=1	Os03g0805400 [Oryza sativa Japonica Group]
Zla16G012860.1	[S]	Function unknown	Cellular Component: cytoplasmic vesicle (GO:0016023);;	K13449|9.93325e-48|dosa:Os07t0129200-01|K13449 pathogenesis-related protein 1 | (RAP-DB) Os07g0129200, PATHOGENESIS-RELATED_GENE_1A, PR1A; Similar to Pathogenesis-related protein PR1a.	[S]	Function unknown	--	Pathogenesis-related protein PRB1-2 (Precursor) OS=Hordeum vulgare (Barley) PE=2 SV=1	Putative uncharacterized protein {ECO:0000313|EMBL:EEE66502.1} OS=Oryza sativa subsp. japonica (Rice) PE=4 SV=1	hypothetical protein OsI_24759 [Oryza sativa Indica Group]
Zla03G012450.1	--	--	--	--	[R]	General function prediction only	PPR repeat family	Pentatricopeptide repeat-containing protein At5g62370 GN=At5g62370 OS=Arabidopsis thaliana (Mouse-ear cress) PE=2 SV=1	Uncharacterized protein {ECO:0000313|EnsemblPlants:OB10G10680.1} OS=Oryza brachyantha PE=4 SV=1	PREDICTED: pentatricopeptide repeat-containing protein At5g62370-like, partial [Oryza brachyantha]
Zla04G037980.1	--	--	--	--	[BK]	--	Divergent CRAL/TRIO domain	--	Putative uncharacterized protein {ECO:0000313|EMBL:EEC72155.1} OS=Oryza sativa subsp. indica (Rice) PE=4 SV=1	hypothetical protein OsI_05189 [Oryza sativa Indica Group]
Zla08G023420.1	--	--	Cellular Component: plastid chromosome (GO:0009508);;	--	--	--	Protein of unknown function (DUF861)	--	Uncharacterized protein {ECO:0000313|EnsemblPlants:OB02G41880.1} OS=Oryza brachyantha PE=4 SV=1	hypothetical protein [Oryza sativa Japonica Group]
Zla0G005460.1	[O]	Posttranslational modification, protein turnover, chaperones	Biological Process: respiratory chain complex IV assembly (GO:0008535);; Cellular Component: chloroplast thylakoid membrane (GO:0009535);; Cellular Component: integral component of membrane (GO:0016021);; Cellular Component: cytoplasmic vesicle (GO:0016023);; Biological Process: cytochrome complex assembly (GO:0017004);;	--	--	--	Cytochrome C assembly protein	Cytochrome c biogenesis protein CcsA {ECO:0000255|HAMAP-Rule:MF_01391} GN=LOC_Osp1g00900 OS=Oryza sativa subsp. japonica (Rice) PE=3 SV=1	Cytochrome c biogenesis protein CcsA {ECO:0000256|HAMAP-Rule:MF_01391} OS=Rhynchoryza subulata PE=3 SV=1	ccsA gene product [Rhynchoryza subulata]
Zla01G026570.1	--	--	Molecular Function: catalytic activity (GO:0003824);; Cellular Component: mitochondrion (GO:0005739);; Biological Process: metabolic process (GO:0008152);; Cellular Component: membrane (GO:0016020);;	--	[GMW]	--	Exostosin family	Probable arabinosyltransferase ARAD1 GN=ARAD1 OS=Arabidopsis thaliana (Mouse-ear cress) PE=1 SV=1	Uncharacterized protein {ECO:0000313|EnsemblPlants:OB08G23470.1} OS=Oryza brachyantha PE=4 SV=1	PREDICTED: probable glucuronosyltransferase Os03g0107900-like [Oryza brachyantha]
Zla04G034930.1	--	--	Biological Process: response to stress (GO:0006950);;	--	--	--	Universal stress protein family	--	Uncharacterized protein {ECO:0000313|EnsemblPlants:ORGLA01G0329300.1} OS=Oryza glaberrima (African rice) PE=4 SV=1	Os01g0875300 [Oryza sativa Japonica Group]
Zla01G001530.1	--	--	Cellular Component: plasma membrane (GO:0005886);; Cellular Component: cytoplasmic vesicle (GO:0016023);;	--	--	--	Fasciclin domain	Fasciclin-like arabinogalactan protein 11 (Precursor) GN=FLA11 OS=Arabidopsis thaliana (Mouse-ear cress) PE=2 SV=2	Putative uncharacterized protein {ECO:0000313|EMBL:EAY99025.1} OS=Oryza sativa subsp. indica (Rice) PE=4 SV=1	Os05g0563550 [Oryza sativa Japonica Group]
Zla16G005670.1	[P]	Inorganic ion transport and metabolism	Biological Process: response to oxidative stress (GO:0006979);; Biological Process: cellular process (GO:0009987);; Biological Process: biological_process (GO:0044699);; Biological Process: oxidation-reduction process (GO:0055114);;	K19054|6.08191e-33|osa:4327058|K19054 frataxin [EC:1.16.3.1] | (RefSeq) frataxin, mitochondrial	[P]	Inorganic ion transport and metabolism	--	Frataxin, mitochondrial (Precursor) GN=FH OS=Arabidopsis thaliana (Mouse-ear cress) PE=2 SV=2	cDNA, clone: J053063D20, full insert sequence {ECO:0000313|EMBL:BAH00860.1} OS=Oryza sativa subsp. japonica (Rice) PE=2 SV=1	putative frataxin [Oryza sativa Japonica Group]
Zla09G006780.1	--	--	Molecular Function: zinc ion binding (GO:0008270);; Cellular Component: plastid (GO:0009536);;	--	[K]	Transcription	CCT motif	Zinc finger protein CONSTANS-LIKE 16 GN=COL16 OS=Arabidopsis thaliana (Mouse-ear cress) PE=2 SV=2	Putative uncharacterized protein {ECO:0000313|EMBL:EAY91607.1} OS=Oryza sativa subsp. indica (Rice) PE=4 SV=1	Os03g0711100 [Oryza sativa Japonica Group]
Zla01G023400.1	[RTKL]	--	Molecular Function: protein serine/threonine kinase activity (GO:0004674);; Molecular Function: protein tyrosine kinase activity (GO:0004713);; Molecular Function: calcium ion binding (GO:0005509);; Molecular Function: ATP binding (GO:0005524);; Biological Process: protein phosphorylation (GO:0006468);; Cellular Component: cytoplasmic vesicle (GO:0016023);;	--	--	--	Protein kinase domain	Wall-associated receptor kinase 2 (Precursor) GN=WAK2 OS=Arabidopsis thaliana (Mouse-ear cress) PE=1 SV=1	Uncharacterized protein {ECO:0000313|EnsemblPlants:Si015242m} OS=Setaria italica (Foxtail millet) PE=3 SV=1	PREDICTED: wall-associated receptor kinase 2-like [Setaria italica]
Zla02G017050.1	[Q]	Secondary metabolites biosynthesis, transport and catabolism	Molecular Function: monooxygenase activity (GO:0004497);; Molecular Function: iron ion binding (GO:0005506);; Cellular Component: endoplasmic reticulum (GO:0005783);; Molecular Function: electron transfer activity (GO:0009055);; Biological Process: response to light stimulus (GO:0009416);; Biological Process: unidimensional cell growth (GO:0009826);; Cellular Component: cytoplasmic vesicle (GO:00…	--	[QI]	--	Cytochrome P450	Cytochrome P450 72A15 GN=CYP72A15 OS=Arabidopsis thaliana (Mouse-ear cress) PE=2 SV=1	Putative uncharacterized protein Sb03g028600 {ECO:0000313|EMBL:EES03319.1} OS=Sorghum bicolor (Sorghum) PE=3 SV=1	hypothetical protein SORBIDRAFT_03g028600 [Sorghum bicolor]
Zla05G020680.1	--	--	Molecular Function: DNA-binding transcription factor activity (GO:0003700);; Cellular Component: nucleus (GO:0005634);; Biological Process: regulation of transcription, DNA-templated (GO:0006355);;	--	--	--	GAGA binding protein-like family	Protein Barley B recombinant GN=BBR OS=Hordeum vulgare (Barley) PE=1 SV=1	Uncharacterized protein {ECO:0000313|EnsemblPlants:Traes_4AS_48979CBE1.2} OS=Triticum aestivum (Wheat) PE=4 SV=1	RecName: Full=Protein Barley B recombinant; Short=Protein BBR [Hordeum vulgare]
Zla01G013990.1	--	--	Molecular Function: DNA binding (GO:0003677);; Molecular Function: metal ion binding (GO:0046872);;	--	[R]	General function prediction only	Zinc finger C-x8-C-x5-C-x3-H type (and similar)	Zinc finger CCCH domain-containing protein 33 GN=OSJNBa0056I11.7 OS=Oryza sativa subsp. japonica (Rice) PE=2 SV=1	cDNA clone:001-202-E04, full insert sequence {ECO:0000313|EMBL:BAG97354.1} OS=Oryza sativa subsp. japonica (Rice) PE=2 SV=1	RecName: Full=Zinc finger CCCH domain-containing protein 33; Short=OsC3H33 [Oryza sativa Japonica Group]
Zla04G007130.1	[S]	Function unknown	Cellular Component: mitochondrion (GO:0005739);; Biological Process: proteolysis (GO:0006508);; Molecular Function: peptidase activity (GO:0008233);; Biological Process: protein catabolic process (GO:0030163);;	K06891|1.49245e-94|zma:100284003|K06891 ATP-dependent Clp protease adaptor protein ClpS | (RefSeq) GRMZM2G459391; ATP-dependent Clp protease adaptor protein ClpS containing protein	--	--	ATP-dependent Clp protease adaptor protein ClpS	--	Uncharacterized protein {ECO:0000313|EMBL:ACF84882.1, ECO:0000313|EnsemblPlants:GRMZM2G459391_P02} OS=Zea mays (Maize) PE=2 SV=1	ATP-dependent Clp protease adaptor protein ClpS containing protein [Zea mays]
Zla13G001030.1	[RTKL]	--	Molecular Function: nucleotide binding (GO:0000166);; Cellular Component: cytoplasmic vesicle (GO:0016023);; Molecular Function: kinase activity (GO:0016301);; Biological Process: phosphorylation (GO:0016310);;	--	--	--	Protein tyrosine kinase	Probable LRR receptor-like serine/threonine-protein kinase MRH1 (Precursor) GN=MRH1 OS=Arabidopsis thaliana (Mouse-ear cress) PE=2 SV=1	Putative uncharacterized protein {ECO:0000313|EMBL:EAY99002.1} OS=Oryza sativa subsp. indica (Rice) PE=4 SV=1	hypothetical protein OsI_20961 [Oryza sativa Indica Group]
Zla04G027250.1	--	--	Biological Process: metabolic process (GO:0008152);; Molecular Function: transferase activity, transferring hexosyl groups (GO:0016758);;	--	[GC]	--	UDP-glucoronosyl and UDP-glucosyl transferase	Cinnamate beta-D-glucosyltransferase {ECO:0000303|PubMed:16443693, ECO:0000303|PubMed:17323078} OS=Fragaria ananassa (Strawberry) PE=1 SV=1	Putative uncharacterized protein {ECO:0000313|EMBL:EAY75408.1} OS=Oryza sativa subsp. indica (Rice) PE=3 SV=1	hypothetical protein OsI_03310 [Oryza sativa Indica Group]
Zla15G011950.1	[J]	Translation, ribosomal structure and biogenesis	Molecular Function: translation initiation factor activity (GO:0003743);; Cellular Component: mitochondrion (GO:0005739);; Biological Process: translational initiation (GO:0006413);;	K02520|0|obr:102718902|K02520 translation initiation factor IF-3 | (RefSeq) uncharacterized LOC102718902	--	--	Translation initiation factor IF-3, N-terminal domain	Translation initiation factor IF-3, chloroplastic {ECO:0000255|HAMAP-Rule:MF_00080} OS=Porphyra purpurea (Red seaweed) PE=3 SV=1	Uncharacterized protein {ECO:0000313|EnsemblPlants:OB02G10130.1} OS=Oryza brachyantha PE=4 SV=1	PREDICTED: uncharacterized protein LOC102718902 [Oryza brachyantha]
Zla09G015870.1	[O]	Posttranslational modification, protein turnover, chaperones	Cellular Component: nucleus (GO:0005634);; Cellular Component: cytoplasm (GO:0005737);; Biological Process: response to heat (GO:0009408);; Biological Process: response to hydrogen peroxide (GO:0042542);; Biological Process: response to ethanol (GO:0045471);; Biological Process: response to arsenic-containing substance (GO:0046685);; Biological Process: response to cadmium ion (GO:0046686);; Biol…	K13993|3.01495e-87|sita:101771349|K13993 HSP20 family protein | (RefSeq) 17.9 kDa class I heat shock protein-like	[O]	Posttranslational modification, protein turnover, chaperones	Hsp20/alpha crystallin family	17.7 kDa class I heat shock protein OS=Oryza sativa subsp. japonica (Rice) PE=2 SV=1	Uncharacterized protein {ECO:0000313|EnsemblPlants:Si037867m} OS=Setaria italica (Foxtail millet) PE=3 SV=1	PREDICTED: 17.9 kDa class I heat shock protein-like [Setaria italica]
Zla17G003850.1	--	--	Biological Process: metabolic process (GO:0008152);; Molecular Function: transferase activity, transferring hexosyl groups (GO:0016758);;	--	[GC]	--	UDP-glucoronosyl and UDP-glucosyl transferase	DIMBOA UDP-glucosyltransferase BX9 GN=BX9 OS=Zea mays (Maize) PE=1 SV=1	Putative uncharacterized protein {ECO:0000313|EMBL:EAZ03335.1} OS=Oryza sativa subsp. indica (Rice) PE=4 SV=1	Os07g0240600 [Oryza sativa Japonica Group]
Zla05G021380.1	[Q]	Secondary metabolites biosynthesis, transport and catabolism	Molecular Function: monooxygenase activity (GO:0004497);; Molecular Function: iron ion binding (GO:0005506);; Molecular Function: electron transfer activity (GO:0009055);; Cellular Component: cytoplasmic vesicle (GO:0016023);; Molecular Function: oxidoreductase activity, acting on paired donors, with incorporation or reduction of molecular oxygen (GO:0016705);; Molecular Function: heme binding (G…	--	[QI]	--	Cytochrome P450	Cytochrome P450 94A1 GN=CYP94A1 OS=Vicia sativa (Spring vetch) PE=2 SV=2	Uncharacterized protein {ECO:0000313|EnsemblPlants:ORGLA03G0086200.1} OS=Oryza glaberrima (African rice) PE=3 SV=1	Os03g0223100 [Oryza sativa Japonica Group]
Zla02G025530.1	--	--	Cellular Component: mitochondrion (GO:0005739);;	--	[R]	General function prediction only	PPR repeat	Pentatricopeptide repeat-containing protein At3g14730 GN=PCMP-E31 OS=Arabidopsis thaliana (Mouse-ear cress) PE=2 SV=1	Pentatricopeptide (PPR) repeat-containing protein-like {ECO:0000313|EMBL:BAB62584.1} OS=Oryza sativa subsp. japonica (Rice) PE=4 SV=1	pentatricopeptide (PPR) repeat-containing protein-like [Oryza sativa Japonica Group]
Zla07G002080.1	--	--	--	--	--	--	--	--	Uncharacterized protein {ECO:0000313|EnsemblPlants:ORGLA04G0246400.1} OS=Oryza glaberrima (African rice) PE=4 SV=1	OSJNBa0084K01.3 [Oryza sativa Japonica Group]
Zla04G012380.1	--	--	--	K09874|8.67129e-38|sita:101752630|K09874 aquaporin NIP | (RefSeq) aquaporin NIP3-2-like	[G]	Carbohydrate transport and metabolism	Major intrinsic protein	Aquaporin NIP3-2 OS=Oryza sativa subsp. japonica (Rice) PE=2 SV=1	Uncharacterized protein {ECO:0000313|EnsemblPlants:Si014171m} OS=Setaria italica (Foxtail millet) PE=3 SV=1	PREDICTED: aquaporin NIP3-2-like [Setaria italica]
Zla04G038140.1	[DZ]	--	Molecular Function: phospholipid binding (GO:0005543);; Cellular Component: plasma membrane (GO:0005886);; Cellular Component: cell cortex (GO:0005938);; Biological Process: cortical protein anchoring (GO:0032065);; Molecular Function: metal ion binding (GO:0046872);;	--	--	--	Regulator of chromosome condensation (RCC1) repeat	Ultraviolet-B receptor UVR8 GN=UVR8 OS=Arabidopsis thaliana (Mouse-ear cress) PE=1 SV=1	Uncharacterized protein {ECO:0000313|EMBL:EEE56014.1} OS=Oryza sativa subsp. japonica (Rice) PE=4 SV=1	hypothetical protein OsJ_04782 [Oryza sativa Japonica Group]
Zla02G032190.1	[TZDR]	--	Molecular Function: calcium ion binding (GO:0005509);; Cellular Component: mitochondrion (GO:0005739);;	K13448|9.41261e-118|osa:4325762|K13448 calcium-binding protein CML | (RefSeq) CML10; probable calcium-binding protein CML10	[T]	Signal transduction mechanisms	EF hand	Probable calcium-binding protein CML10 GN=B1147A04.18 OS=Oryza sativa subsp. japonica (Rice) PE=2 SV=1	Putative uncharacterized protein {ECO:0000313|EMBL:EEC72159.1} OS=Oryza sativa subsp. indica (Rice) PE=4 SV=1	Os01g0949500 [Oryza sativa Japonica Group]
Zla01G024270.1	--	--	Biological Process: cytokinesis (GO:0000910);; Molecular Function: SNAP receptor activity (GO:0005484);; Cellular Component: plasma membrane (GO:0005886);; Biological Process: membrane fusion (GO:0006944);; Molecular Function: protein transporter activity (GO:0008565);; Cellular Component: cell plate (GO:0009504);; Biological Process: protein transport (GO:0015031);; Biological Process: vesicle-m…	K08494|9.50873e-71|obr:102719967|K08494 novel plant SNARE | (RefSeq) novel plant SNARE 11	--	--	Sec20	Novel plant SNARE 11 GN=NPSN11 OS=Arabidopsis thaliana (Mouse-ear cress) PE=1 SV=2	Uncharacterized protein {ECO:0000313|EnsemblPlants:OB06G35250.1} OS=Oryza brachyantha PE=4 SV=1	PREDICTED: novel plant SNARE 11-like [Oryza brachyantha]
Zla04G038840.1	[J]	Translation, ribosomal structure and biogenesis	Molecular Function: RNA binding (GO:0003723);;	K17943|0|osa:4326392|K17943 pumilio RNA-binding family | (RefSeq) pumilio homolog 1	[J]	Translation, ribosomal structure and biogenesis	Nucleic acid binding protein NABP	Pumilio homolog 1 GN=APUM1 OS=Arabidopsis thaliana (Mouse-ear cress) PE=1 SV=1	Putative uncharacterized protein {ECO:0000313|EMBL:EEC72253.1} OS=Oryza sativa subsp. indica (Rice) PE=4 SV=1	Os01g0971900 [Oryza sativa Japonica Group]
Zla07G018800.1	--	--	Cellular Component: endoplasmic reticulum (GO:0005783);; Cellular Component: cytoplasmic vesicle (GO:0016023);;	--	--	--	HR-like lesion-inducing	--	Uncharacterized protein {ECO:0000313|EnsemblPlants:OB04G12400.1} OS=Oryza brachyantha PE=4 SV=1	PREDICTED: uncharacterized protein LOC102701532 [Oryza brachyantha]
Zla01G012760.1	[J]	Translation, ribosomal structure and biogenesis	Molecular Function: structural constituent of ribosome (GO:0003735);; Cellular Component: ribosome (GO:0005840);; Biological Process: translation (GO:0006412);; Cellular Component: chloroplast stroma (GO:0009570);; Cellular Component: chloroplast envelope (GO:0009941);; Cellular Component: membrane (GO:0016020);; Biological Process: methylglyoxal catabolic process to D-lactate via S-lactoyl-gluta…	K02902|7.44602e-73|obr:102706284|K02902 large subunit ribosomal protein L28 | (RefSeq) 50S ribosomal protein L28, chloroplastic	--	--	Ribosomal L28 family	50S ribosomal protein L28, chloroplastic (Precursor) GN=RPL28 OS=Arabidopsis thaliana (Mouse-ear cress) PE=2 SV=2	Uncharacterized protein {ECO:0000313|EnsemblPlants:OB05G10130.1} OS=Oryza brachyantha PE=3 SV=1	PREDICTED: 50S ribosomal protein L28, chloroplastic-like [Oryza brachyantha]
Zla01G030450.1	--	--	Biological Process: water transport (GO:0006833);; Biological Process: response to cold (GO:0009409);; Cellular Component: chloroplast thylakoid membrane (GO:0009535);; Cellular Component: chloroplast stroma (GO:0009570);; Biological Process: response to salt stress (GO:0009651);; Biological Process: response to fructose (GO:0009750);; Cellular Component: chloroplast envelope (GO:0009941);; Cellu…	--	--	--	--	ACT domain-containing protein DS12, chloroplastic {ECO:0000305} (Precursor) OS=Oryza sativa subsp. japonica (Rice) PE=3 SV=2	Uncharacterized protein {ECO:0000313|EnsemblPlants:OB08G17030.1} OS=Oryza brachyantha PE=4 SV=1	PREDICTED: unknown protein DS12 from 2D-PAGE of leaf, chloroplastic-like [Oryza brachyantha]
Zla06G014720.1	[S]	Function unknown	--	--	[R]	General function prediction only	Leucine rich repeat	Polygalacturonase inhibitor 1 (Precursor) GN=PGIP1 OS=Arabidopsis thaliana (Mouse-ear cress) PE=2 SV=1	Os04g0648400 protein {ECO:0000313|EMBL:BAF15988.1} OS=Oryza sativa subsp. japonica (Rice) PE=4 SV=2	Os04g0648400 [Oryza sativa Japonica Group]
Zla02G009620.1	--	--	Cellular Component: mitochondrion (GO:0005739);; Cellular Component: plastid (GO:0009536);;	--	--	--	--	--	Putative uncharacterized protein {ECO:0000313|EMBL:EEC70379.1} OS=Oryza sativa subsp. indica (Rice) PE=4 SV=1	hypothetical protein OsI_01327 [Oryza sativa Indica Group]
Zla08G016450.1	--	--	Molecular Function: DNA binding (GO:0003677);; Biological Process: regulation of transcription, DNA-templated (GO:0006355);;	--	--	--	No apical meristem (NAM) protein	NAC domain-containing protein 7 GN=T28K15.1 OS=Arabidopsis thaliana (Mouse-ear cress) PE=2 SV=2	Putative OsNAC7 protein {ECO:0000313|EMBL:BAD25783.1} OS=Oryza sativa subsp. japonica (Rice) PE=4 SV=1	PREDICTED: NAC domain-containing protein 7-like [Oryza brachyantha]
Zla15G006690.1	--	--	Biological Process: lipid metabolic process (GO:0006629);; Cellular Component: cytoplasmic vesicle (GO:0016023);; Molecular Function: hydrolase activity, acting on ester bonds (GO:0016788);;	--	--	--	GDSL-like Lipase/Acylhydrolase	GDSL esterase/lipase At1g71250 (Precursor) GN=At1g71250 OS=Arabidopsis thaliana (Mouse-ear cress) PE=2 SV=1	Uncharacterized protein {ECO:0000313|EnsemblPlants:OB06G26110.1} OS=Oryza brachyantha PE=4 SV=1	PREDICTED: GDSL esterase/lipase At1g71250-like [Oryza brachyantha]
Zla10G013870.1	[IQR]	--	Molecular Function: oxidoreductase activity (GO:0016491);; Biological Process: oxidation-reduction process (GO:0055114);;	K04708|0|osa:4330439|K04708 3-dehydrosphinganine reductase [EC:1.1.1.102] | (RefSeq) OJ1218_D07.5; 3-dehydrosphinganine reductase TSC10A	[Q]	Secondary metabolites biosynthesis, transport and catabolism	short chain dehydrogenase	3-dehydrosphinganine reductase TSC10B GN=TSC10B OS=Arabidopsis thaliana (Mouse-ear cress) PE=1 SV=1	Putative uncharacterized protein {ECO:0000313|EMBL:EAY87194.1} OS=Oryza sativa subsp. indica (Rice) PE=4 SV=1	Os02g0701900 [Oryza sativa Japonica Group]
Zla04G020690.1	[H]	Coenzyme transport and metabolism	Molecular Function: methionine adenosyltransferase activity (GO:0004478);; Molecular Function: ATP binding (GO:0005524);; Cellular Component: cell wall (GO:0005618);; Cellular Component: nucleolus (GO:0005730);; Cellular Component: cytoplasm (GO:0005737);; Cellular Component: plasma membrane (GO:0005886);; Biological Process: methionine metabolic process (GO:0006555);; Biological Process: S-adeno…	K00789|0|osa:4326996|K00789 S-adenosylmethionine synthetase [EC:2.5.1.6] | (RefSeq) SAM2, SAMS2; S-adenosylmethionine synthase 2	[H]	Coenzyme transport and metabolism	S-adenosylmethionine synthetase, C-terminal domain	S-adenosylmethionine synthase 2 GN=OSJNBa0011P19.8 OS=Oryza sativa subsp. japonica (Rice) PE=2 SV=1	S-adenosylmethionine synthase {ECO:0000256|RuleBase:RU000541} OS=Oryza glaberrima (African rice) PE=3 SV=1	RecName: Full=S-adenosylmethionine synthase 2; Short=AdoMet synthase 2; AltName: Full=Methionine adenosyltransferase 2; Short=MAT 2 [Oryza sativa Japonica Group]
Zla12G000880.1	[GEPR]	--	Biological Process: carbohydrate transport (GO:0008643);; Cellular Component: integral component of membrane (GO:0016021);; Molecular Function: transmembrane transporter activity (GO:0022891);; Biological Process: transmembrane transport (GO:0055085);;	--	[R]	General function prediction only	Sugar (and other) transporter	Hexose carrier protein HEX6 GN=HEX6 OS=Ricinus communis (Castor bean) PE=2 SV=1	Uncharacterized protein {ECO:0000313|EnsemblPlants:OB11G24260.1} OS=Oryza brachyantha PE=3 SV=1	PREDICTED: hexose carrier protein HEX6-like [Oryza brachyantha]
Zla02G023340.1	--	--	Biological Process: RNA splicing, via endonucleolytic cleavage and ligation (GO:0000394);; Molecular Function: carboxypeptidase activity (GO:0004180);; Cellular Component: vacuole (GO:0005773);; Biological Process: proteolysis (GO:0006508);; Molecular Function: serine-type peptidase activity (GO:0008236);; Biological Process: methionine biosynthetic process (GO:0009086);; Cellular Component: chlo…	K01285|0|osa:4325498|K01285 lysosomal Pro-X carboxypeptidase [EC:3.4.16.2] | (RefSeq) B1143G03.2; lysosomal Pro-X carboxypeptidase	[OR]	--	Serine carboxypeptidase S28	Probable serine protease EDA2 (Precursor) GN=EDA2 OS=Arabidopsis thaliana (Mouse-ear cress) PE=2 SV=2	Putative prolylcarboxypeptidase, isoform 1 {ECO:0000313|EMBL:BAD53352.1} OS=Oryza sativa subsp. japonica (Rice) PE=4 SV=1	Os01g0767100 [Oryza sativa Japonica Group]
Zla08G006300.1	--	--	Molecular Function: zinc ion binding (GO:0008270);; Molecular Function: ligase activity (GO:0016874);;	--	[R]	General function prediction only	--	--	Putative uncharacterized protein {ECO:0000313|EMBL:EEE56640.1} OS=Oryza sativa subsp. japonica (Rice) PE=4 SV=1	RING-type E3 ubiquitin ligase [Oryza sativa Indica Group]
Zla16G002720.1	--	--	Biological Process: DNA metabolic process (GO:0006259);;	--	--	--	--	--	Uncharacterized protein {ECO:0000313|EnsemblPlants:OB08G16330.1} OS=Oryza brachyantha PE=4 SV=1	hypothetical protein LOC_Os11g28660 [Oryza sativa Japonica Group]
Zla08G010600.1	--	--	Molecular Function: heat shock protein binding (GO:0031072);; Molecular Function: unfolded protein binding (GO:0051082);;	--	--	--	--	--	Uncharacterized protein {ECO:0000313|EnsemblPlants:Si018787m} OS=Setaria italica (Foxtail millet) PE=4 SV=1	PREDICTED: uncharacterized protein LOC101773820 [Setaria italica]
Zla09G020120.1	--	--	Cellular Component: nucleus (GO:0005634);;	--	--	--	Protein of unknown function (DUF1675)	Ninja-family protein Os03g0214200 OS=Oryza sativa subsp. japonica (Rice) PE=2 SV=1	Uncharacterized protein {ECO:0000313|EnsemblPlants:ORGLA03G0080500.1} OS=Oryza glaberrima (African rice) PE=4 SV=1	PREDICTED: ninja-family protein Os03g0214200-like [Oryza brachyantha]
Zla04G033800.1	--	--	Cellular Component: Golgi apparatus (GO:0005794);; Biological Process: defense response (GO:0006952);; Cellular Component: integral component of membrane (GO:0016021);; Biological Process: sphingolipid biosynthetic process (GO:0030148);; Molecular Function: inositol phosphoceramide synthase activity (GO:0045140);;	--	[S]	Function unknown	PAP2 superfamily C-terminal	Phosphatidylinositol:ceramide inositolphosphotransferase OS=Oryza sativa subsp. japonica (Rice) PE=2 SV=1	Uncharacterized protein {ECO:0000313|EnsemblPlants:ORGLA01G0312000.1} OS=Oryza glaberrima (African rice) PE=4 SV=1	Os01g0850100 [Oryza sativa Japonica Group]
Zla13G010260.1	[G]	Carbohydrate transport and metabolism	Biological Process: carbohydrate metabolic process (GO:0005975);; Molecular Function: beta-glucosidase activity (GO:0008422);; Cellular Component: cytoplasmic vesicle (GO:0016023);;	K01188|0|obr:102703683|K01188 beta-glucosidase [EC:3.2.1.21] | (RefSeq) beta-glucosidase 22-like	[G]	Carbohydrate transport and metabolism	Glycosyl hydrolase family 1	Beta-glucosidase 22 (Precursor) GN=OSJNBa0090H02.10 OS=Oryza sativa subsp. japonica (Rice) PE=2 SV=1	Uncharacterized protein {ECO:0000313|EnsemblPlants:OB05G21720.1} OS=Oryza brachyantha PE=3 SV=1	PREDICTED: beta-glucosidase 22-like [Oryza brachyantha]
Zla06G009220.1	--	--	Molecular Function: DNA binding (GO:0003677);; Cellular Component: nucleus (GO:0005634);; Biological Process: regulation of transcription, DNA-templated (GO:0006355);; Biological Process: auxin-activated signaling pathway (GO:0009734);; Molecular Function: protein dimerization activity (GO:0046983);;	--	--	--	Auxin response factor	Auxin response factor 10 OS=Oryza sativa subsp. japonica (Rice) PE=2 SV=3	Auxin response factor {ECO:0000256|RuleBase:RU004561} OS=Oryza sativa subsp. indica (Rice) PE=3 SV=1	PREDICTED: auxin response factor 10-like [Oryza brachyantha]
Zla17G001280.1	[S]	Function unknown	Cellular Component: cytoplasmic vesicle (GO:0016023);;	--	--	--	Protein of unknown function (DUF1365)	--	Uncharacterized protein {ECO:0000313|EnsemblPlants:ORGLA07G0029200.1} OS=Oryza glaberrima (African rice) PE=4 SV=1	PREDICTED: uncharacterized protein LOC101765325 [Setaria italica]
Zla12G013050.1	--	--	Cellular Component: nucleus (GO:0005634);; Biological Process: regulation of transcription, DNA-templated (GO:0006355);; Molecular Function: zinc ion binding (GO:0008270);; Biological Process: chromatin organization (GO:0016568);; Molecular Function: methylated histone binding (GO:0035064);;	--	[R]	General function prediction only	Domain of unknown function (DUF3594)	PHD finger protein ALFIN-LIKE 8 OS=Oryza sativa subsp. japonica (Rice) PE=2 SV=1	Uncharacterized protein {ECO:0000313|EnsemblPlants:OB11G16440.1} OS=Oryza brachyantha PE=4 SV=1	PREDICTED: protein FAR1-RELATED SEQUENCE 9-like isoform X1 [Oryza brachyantha]
Zla05G004540.1	--	--	--	--	--	--	--	--	Putative uncharacterized protein {ECO:0000313|EMBL:EEC76486.1} OS=Oryza sativa subsp. indica (Rice) PE=4 SV=1	Os03g0837800 [Oryza sativa Japonica Group]
Zla05G015800.1	--	--	Cellular Component: mitochondrion (GO:0005739);;	--	--	--	--	--	Putative uncharacterized protein {ECO:0000313|EMBL:EEC74718.1} OS=Oryza sativa subsp. indica (Rice) PE=4 SV=1	hypothetical protein OsI_10443 [Oryza sativa Indica Group]
Zla16G004120.1	[R]	General function prediction only	--	--	[DR]	--	Leucine Rich repeats (2 copies)	Acidic leucine-rich nuclear phosphoprotein 32-related protein 1 GN=OSJNBa0072I06.30 OS=Oryza sativa subsp. japonica (Rice) PE=2 SV=1	Acidic leucine-rich nuclear phosphoprotein 32-related protein 1 {ECO:0000313|EMBL:EMT13238.1} OS=Aegilops tauschii (Tausch's goatgrass) PE=4 SV=1	Acidic leucine-rich nuclear phosphoprotein 32-related protein 1 [Aegilops tauschii]
Zla04G032860.1	[O]	Posttranslational modification, protein turnover, chaperones	Biological Process: cellular iron ion homeostasis (GO:0006879);; Cellular Component: chloroplast (GO:0009507);; Biological Process: iron-sulfur cluster assembly (GO:0016226);; Biological Process: regulation of response to red or far red light (GO:2000030);;	--	--	--	Uncharacterized protein family (UPF0051)	UPF0051 protein ABCI8, chloroplastic (Precursor) GN=T4B21.16 OS=Arabidopsis thaliana (Mouse-ear cress) PE=2 SV=1	Putative uncharacterized protein {ECO:0000313|EMBL:EAY76364.1} OS=Oryza sativa subsp. indica (Rice) PE=4 SV=1	Os01g0830000 [Oryza sativa Japonica Group]
Zla12G007380.1	[P]	Inorganic ion transport and metabolism	Molecular Function: ferroxidase activity (GO:0004322);; Biological Process: iron ion transport (GO:0006826);; Biological Process: cellular iron ion homeostasis (GO:0006879);; Molecular Function: ferric iron binding (GO:0008199);; Cellular Component: chloroplast (GO:0009507);; Biological Process: oxidation-reduction process (GO:0055114);;	K00522|1.345e-149|osa:4351264|K00522 ferritin heavy chain [EC:1.16.3.2] | (RefSeq) Fer2, ferritin; ferritin-1, chloroplastic	[P]	Inorganic ion transport and metabolism	Ferritin-like domain	Ferritin-1, chloroplastic (Precursor) GN=FER1 OS=Zea mays (Maize) PE=1 SV=2	Ferritin {ECO:0000256|RuleBase:RU361145} OS=Oryza glaberrima (African rice) PE=3 SV=1	RecName: Full=Ferritin-1, chloroplastic; AltName: Full=ZmFer1; Flags: Precursor [Zea mays]
Zla15G015000.1	[K]	Transcription	Molecular Function: DNA-binding transcription factor activity (GO:0003700);; Cellular Component: nucleus (GO:0005634);; Biological Process: regulation of transcription, DNA-templated (GO:0006355);; Biological Process: trichome branching (GO:0010091);; Molecular Function: sequence-specific DNA binding (GO:0043565);;	K09338|0|osa:4340445|K09338 homeobox-leucine zipper protein | (RefSeq) Roc8; homeobox-leucine zipper protein ROC8	--	--	START domain	Homeobox-leucine zipper protein ROC8 OS=Oryza sativa subsp. japonica (Rice) PE=2 SV=2	Putative uncharacterized protein {ECO:0000313|EMBL:EEC80207.1} OS=Oryza sativa subsp. indica (Rice) PE=4 SV=1	RecName: Full=Homeobox-leucine zipper protein ROC8; AltName: Full=GLABRA 2-like homeobox protein 8; AltName: Full=HD-ZIP protein ROC8; AltName: Full=Homeodomain transcription factor ROC8; AltName: Full=Protein RICE OUTERMOST CELL-SPECIFIC 8 [Oryza sativa Japonica Group]
Zla07G009770.1	[S]	Function unknown	Cellular Component: plasma membrane (GO:0005886);; Cellular Component: integral component of membrane (GO:0016021);; Biological Process: transmembrane transport (GO:0055085);;	--	--	--	OPT oligopeptide transporter protein	Probable metal-nicotianamine transporter YSL13 OS=Oryza sativa subsp. japonica (Rice) PE=2 SV=2	Uncharacterized protein {ECO:0000313|EnsemblPlants:ORGLA04G0162600.1} OS=Oryza glaberrima (African rice) PE=4 SV=1	RecName: Full=Probable metal-nicotianamine transporter YSL13; AltName: Full=Protein YELLOW STRIPE LIKE 13; Short=OsYSL13 [Oryza sativa Japonica Group]
Zla16G009050.1	[RTKL]	--	Molecular Function: protein serine/threonine kinase activity (GO:0004674);; Molecular Function: ATP binding (GO:0005524);; Cellular Component: mitochondrion (GO:0005739);; Biological Process: protein phosphorylation (GO:0006468);; Cellular Component: cytoplasmic vesicle (GO:0016023);;	--	--	--	Protein kinase domain	G-type lectin S-receptor-like serine/threonine-protein kinase At5g24080 (Precursor) GN=At5g24080 OS=Arabidopsis thaliana (Mouse-ear cress) PE=2 SV=1	Uncharacterized protein {ECO:0000313|EnsemblPlants:ORGLA11G0103400.1} OS=Oryza glaberrima (African rice) PE=3 SV=1	hypothetical protein OsJ_08335 [Oryza sativa Japonica Group]
Zla04G006290.1	[I]	Lipid transport and metabolism	Molecular Function: carboxylic ester hydrolase activity (GO:0004091);; Biological Process: metabolic process (GO:0008152);;	--	[V]	Defense mechanisms	alpha/beta hydrolase fold	Probable carboxylesterase 2 GN=CXE2 OS=Arabidopsis thaliana (Mouse-ear cress) PE=2 SV=1	Putative uncharacterized protein {ECO:0000313|EMBL:EEC83733.1} OS=Oryza sativa subsp. indica (Rice) PE=4 SV=1	hypothetical protein OsI_29586 [Oryza sativa Indica Group]
Zla01G008620.1	--	--	Cellular Component: cell wall (GO:0005618);; Cellular Component: mitochondrion (GO:0005739);; Cellular Component: endoplasmic reticulum (GO:0005783);; Cellular Component: plasmodesma (GO:0009506);; Molecular Function: transferase activity, transferring glycosyl groups (GO:0016757);;	--	--	--	Plant phosphoribosyltransferase C-terminal	C2 and GRAM domain-containing protein At1g03370 GN=At1g03370 OS=Arabidopsis thaliana (Mouse-ear cress) PE=2 SV=4	Putative uncharacterized protein {ECO:0000313|EMBL:EAY97780.1} OS=Oryza sativa subsp. indica (Rice) PE=4 SV=1	Os05g0370600 [Oryza sativa Japonica Group]
Zla01G008100.1	[GEPR]	--	Molecular Function: transporter activity (GO:0005215);; Biological Process: transport (GO:0006810);; Biological Process: circadian rhythm (GO:0007623);; Biological Process: response to cold (GO:0009409);; Biological Process: response to water deprivation (GO:0009414);; Biological Process: response to abscisic acid (GO:0009737);; Cellular Component: membrane (GO:0016020);;	--	--	--	BT1 family	Probable folate-biopterin transporter 7 GN=At1g64890 OS=Arabidopsis thaliana (Mouse-ear cress) PE=2 SV=1	cDNA clone:J023097B07, full insert sequence {ECO:0000313|EMBL:BAG94631.1} OS=Oryza sativa subsp. japonica (Rice) PE=2 SV=1	Os05g0389400 [Oryza sativa Japonica Group]
Zla14G000240.1	[R]	General function prediction only	Biological Process: metabolic process (GO:0008152);; Cellular Component: plastid (GO:0009536);; Molecular Function: hydrolase activity (GO:0016787);;	--	[R]	General function prediction only	Haloacid dehalogenase-like hydrolase	Riboflavin kinase GN=F18E5.90 OS=Arabidopsis thaliana (Mouse-ear cress) PE=1 SV=1	Uncharacterized protein {ECO:0000313|EnsemblPlants:ORGLA09G0163700.1} OS=Oryza glaberrima (African rice) PE=4 SV=1	hypothetical protein OsI_32457 [Oryza sativa Indica Group]
Zla10G009380.1	--	--	Cellular Component: nucleus (GO:0005634);; Biological Process: gibberellic acid mediated signaling pathway (GO:0009740);; Biological Process: post-embryonic development (GO:0009791);; Biological Process: SCF complex assembly (GO:0010265);; Cellular Component: SCF ubiquitin ligase complex (GO:0019005);; Biological Process: SCF-dependent proteasomal ubiquitin-dependent protein catabolic process (GO…	K14495|1.81678e-78|bdi:100841148|K14495 F-box protein GID2 | (RefSeq) F-box protein GID2	--	--	F-box domain	F-box protein GID2 GN=GID2 OS=Oryza sativa subsp. japonica (Rice) PE=1 SV=1	Uncharacterized protein {ECO:0000313|EnsemblPlants:BRADI3G46950.1} OS=Brachypodium distachyon (Purple false brome) PE=4 SV=1	PREDICTED: F-box protein GID2 [Brachypodium distachyon]
Zla01G001090.1	--	--	Biological Process: aromatic amino acid family biosynthetic process (GO:0009073);; Cellular Component: plastid (GO:0009536);; Biological Process: photosystem II assembly (GO:0010207);; Biological Process: iron-sulfur cluster assembly (GO:0016226);; Biological Process: positive regulation of transcription, DNA-templated (GO:0045893);;	--	--	--	Protein of unknown function (DUF3143)	--	Putative uncharacterized protein {ECO:0000313|EMBL:EAY99079.1} OS=Oryza sativa subsp. indica (Rice) PE=4 SV=1	hypothetical protein OsI_21036 [Oryza sativa Indica Group]
Zla01G022040.1	--	--	Molecular Function: protein dimerization activity (GO:0046983);;	--	--	--	--	Transcription factor ILI3 OS=Oryza sativa subsp. japonica (Rice) PE=3 SV=1	Uncharacterized protein {ECO:0000313|EMBL:EAY78413.1} OS=Oryza sativa subsp. indica (Rice) PE=4 SV=1	Hypothetical protein similar to putative DNA binding proteins [Oryza sativa Japonica Group]
Zla04G002320.1	[J]	Translation, ribosomal structure and biogenesis	Molecular Function: structural constituent of ribosome (GO:0003735);; Cellular Component: nucleolus (GO:0005730);; Cellular Component: vacuole (GO:0005773);; Cellular Component: plasma membrane (GO:0005886);; Biological Process: translation (GO:0006412);; Cellular Component: chloroplast (GO:0009507);; Cellular Component: cytosolic large ribosomal subunit (GO:0022625);;	K02880|1.31166e-111|obr:102714311|K02880 large subunit ribosomal protein L17e | (RefSeq) 60S ribosomal protein L17-like	[J]	Translation, ribosomal structure and biogenesis	Ribosomal protein L22p/L17e	60S ribosomal protein L17 GN=RPL17 OS=Zea mays (Maize) PE=2 SV=1	Uncharacterized protein {ECO:0000313|EnsemblPlants:OB08G28230.1} OS=Oryza brachyantha PE=3 SV=1	PREDICTED: 60S ribosomal protein L17-like [Oryza brachyantha]
Zla11G013270.1	--	--	Molecular Function: hydrolase activity, hydrolyzing O-glycosyl compounds (GO:0004553);; Biological Process: carbohydrate metabolic process (GO:0005975);;	--	[S]	Function unknown	Protein of unknown function (DUF1649)	--	Os12g0446700 protein {ECO:0000313|EMBL:BAF29734.1} OS=Oryza sativa subsp. japonica (Rice) PE=4 SV=1	Os12g0446700 [Oryza sativa Japonica Group]
Zla11G015130.1	--	--	Cellular Component: nuclear condensin complex (GO:0000799);; Biological Process: mitotic chromosome condensation (GO:0007076);;	K11491|0|bdi:100822261|K11491 condensin-2 complex subunit D3 | (RefSeq) condensin-2 complex subunit D3	[S]	Function unknown	non-SMC mitotic condensation complex subunit 1	--	Uncharacterized protein {ECO:0000313|EnsemblPlants:BRADI4G05317.1} OS=Brachypodium distachyon (Purple false brome) PE=4 SV=1	PREDICTED: condensin-2 complex subunit D3 [Brachypodium distachyon]
Zla10G016560.1	[S]	Function unknown	Cellular Component: vacuolar membrane (GO:0005774);; Biological Process: ion transport (GO:0006811);; Cellular Component: plastid (GO:0009536);; Cellular Component: integral component of membrane (GO:0016021);; Biological Process: iron ion homeostasis (GO:0055072);;	--	[S]	Function unknown	VIT family	Vacuolar iron transporter homolog 1 GN=OJ1282_H11.20 OS=Oryza sativa subsp. japonica (Rice) PE=2 SV=1	Putative uncharacterized protein {ECO:0000313|EMBL:EAY86871.1} OS=Oryza sativa subsp. indica (Rice) PE=4 SV=1	RecName: Full=Vacuolar iron transporter homolog 1; AltName: Full=Protein NODULIN-LIKE 1 [Oryza sativa Japonica Group]
Zla04G026000.1	--	--	Biological Process: microtubule cytoskeleton organization (GO:0000226);; Biological Process: cytokinesis by cell plate formation (GO:0000911);; Molecular Function: translation initiation factor activity (GO:0003743);; Cellular Component: cytosol (GO:0005829);; Biological Process: translational initiation (GO:0006413);; Biological Process: fatty acid beta-oxidation (GO:0006635);; Biological Proces…	--	--	--	--	--	Uncharacterized protein {ECO:0000313|EnsemblPlants:OB01G34260.1} OS=Oryza brachyantha PE=4 SV=1	PREDICTED: uncharacterized protein LOC102713411 [Oryza brachyantha]
Zla01G026360.1	--	--	Molecular Function: transcription coregulator activity (GO:0003712);; Biological Process: regulation of transcription, DNA-templated (GO:0006355);;	K14972|0|osa:4346348|K14972 PAX-interacting protein 1 | (RefSeq) mediator of RNA polymerase II transcription subunit 15a	--	--	--	Mediator of RNA polymerase II transcription subunit 15a GN=F7H2.12 OS=Arabidopsis thaliana (Mouse-ear cress) PE=1 SV=1	cDNA clone:J023088K02, full insert sequence {ECO:0000313|EMBL:BAG92389.1} OS=Oryza sativa subsp. japonica (Rice) PE=2 SV=1	Os08g0564800 [Oryza sativa Japonica Group]
Zla13G005730.1	--	--	Cellular Component: membrane (GO:0016020);; Cellular Component: cytoplasmic vesicle (GO:0016023);;	--	--	--	Protein of unknown function (DUF1218)	--	Os05g0433100 protein {ECO:0000313|EMBL:BAH93170.1} OS=Oryza sativa subsp. japonica (Rice) PE=4 SV=1	Os05g0433100 [Oryza sativa Japonica Group]
Zla02G001620.1	[RTKL]	--	Molecular Function: protein serine/threonine kinase activity (GO:0004674);; Molecular Function: ATP binding (GO:0005524);; Biological Process: protein phosphorylation (GO:0006468);; Molecular Function: polysaccharide binding (GO:0030247);;	--	[T]	Signal transduction mechanisms	Protein kinase domain	Probable receptor-like protein kinase At1g67000 (Precursor) GN=At1g67000 OS=Arabidopsis thaliana (Mouse-ear cress) PE=2 SV=2	Putative uncharacterized protein {ECO:0000313|EMBL:EAY72453.1} OS=Oryza sativa subsp. indica (Rice) PE=3 SV=1	PREDICTED: probable receptor-like protein kinase At1g67000-like [Oryza brachyantha]
Zla13G004030.1	[S]	Function unknown	Cellular Component: membrane (GO:0016020);; Cellular Component: cytoplasmic vesicle (GO:0016023);;	--	[R]	General function prediction only	Domain of unknown function DUF221	CSC1-like protein At4g02900 GN=At4g02900 OS=Arabidopsis thaliana (Mouse-ear cress) PE=3 SV=1	Uncharacterized protein {ECO:0000313|EnsemblPlants:OB05G23290.1} OS=Oryza brachyantha PE=4 SV=1	PREDICTED: uncharacterized protein C354.08c-like [Oryza brachyantha]
Zla07G000350.1	--	--	Molecular Function: peroxidase activity (GO:0004601);; Cellular Component: vacuole (GO:0005773);; Biological Process: response to oxidative stress (GO:0006979);; Cellular Component: plant-type cell wall (GO:0009505);; Cellular Component: membrane (GO:0016020);; Cellular Component: cytoplasmic vesicle (GO:0016023);; Molecular Function: heme binding (GO:0020037);; Molecular Function: metal ion bind…	K00430|1.87541e-165|dosa:Os04t0688600-01|K00430 peroxidase [EC:1.11.1.7] | (RAP-DB) Os04g0688600; Peroxidase (EC 1.11.1.7).	--	--	Peroxidase	Cationic peroxidase SPC4 (Precursor) GN=Sb03g046810 OS=Sorghum bicolor (Sorghum) PE=1 SV=2	Putative uncharacterized protein {ECO:0000313|EMBL:EEC78299.1} OS=Oryza sativa subsp. indica (Rice) PE=3 SV=1	hypothetical protein OsI_18021 [Oryza sativa Indica Group]
Zla03G020430.1	--	--	Molecular Function: DNA binding (GO:0003677);; Molecular Function: chromatin binding (GO:0003682);;	--	--	--	Myb-like DNA-binding domain	Transcription factor DIVARICATA GN=DIVARICATA OS=Antirrhinum majus (Garden snapdragon) PE=2 SV=1	Uncharacterized protein {ECO:0000313|EnsemblPlants:OB10G25700.1} OS=Oryza brachyantha PE=4 SV=1	PREDICTED: transcription factor DIVARICATA-like [Oryza brachyantha]
Zla14G007200.1	[M]	Cell wall/membrane/envelope biogenesis	Cellular Component: Golgi membrane (GO:0000139);; Cellular Component: nucleus (GO:0005634);; Cellular Component: mitochondrion (GO:0005739);; Cellular Component: plasma membrane (GO:0005886);; Cellular Component: integral component of membrane (GO:0016021);; Molecular Function: transferase activity, transferring glycosyl groups (GO:0016757);;	--	--	--	Glycosyltransferase like family 2	Probable xyloglucan glycosyltransferase 2 OS=Oryza sativa subsp. japonica (Rice) PE=2 SV=2	Uncharacterized protein {ECO:0000313|EnsemblPlants:GRMZM2G173759_P03} OS=Zea mays (Maize) PE=4 SV=1	PREDICTED: probable xyloglucan glycosyltransferase 2-like isoform X2 [Setaria italica]
Zla08G007820.1	--	--	--	--	--	--	--	--	Putative uncharacterized protein {ECO:0000313|EMBL:ACG32368.1} OS=Zea mays (Maize) PE=2 SV=1	uncharacterized protein LOC100276136 [Zea mays]
Zla13G003890.1	--	--	--	K10418|5.93982e-14|bdi:100824452|K10418 dynein light chain LC8-type | (RefSeq) dynein light chain 4, axonemal-like	--	--	--	--	Uncharacterized protein {ECO:0000313|EnsemblPlants:Traes_2AL_272F7A170.1} OS=Triticum aestivum (Wheat) PE=4 SV=1	predicted protein [Hordeum vulgare subsp. vulgare]
Zla08G021980.1	--	--	Biological Process: metabolic process (GO:0008152);; Molecular Function: trans-zeatin O-beta-D-glucosyltransferase activity (GO:0050403);; Molecular Function: cis-zeatin O-beta-D-glucosyltransferase activity (GO:0050502);;	--	[GC]	--	UDP-glucoronosyl and UDP-glucosyl transferase	7-deoxyloganetin glucosyltransferase GN=UGT85A24 OS=Gardenia jasminoides (Cape jasmine) PE=1 SV=1	Uncharacterized protein {ECO:0000313|EnsemblPlants:OB02G39990.1} OS=Oryza brachyantha PE=3 SV=1	PREDICTED: UDP-glycosyltransferase 85A2-like [Oryza brachyantha]
Zla09G013960.1	--	--	Biological Process: ubiquitin-dependent protein catabolic process (GO:0006511);; Biological Process: transport (GO:0006810);; Cellular Component: plastid (GO:0009536);; Cellular Component: integral component of membrane (GO:0016021);;	K13354|0|obr:102702407|K13354 solute carrier family 25 (peroxisomal adenine nucleotide transporter), member 17 | (RefSeq) peroxisomal nicotinamide adenine dinucleotide carrier-like	[C]	Energy production and conversion	Mitochondrial carrier protein	Peroxisomal nicotinamide adenine dinucleotide carrier GN=T28M21.13 OS=Arabidopsis thaliana (Mouse-ear cress) PE=1 SV=1	Uncharacterized protein {ECO:0000313|EMBL:AFW82678.1, ECO:0000313|EnsemblPlants:GRMZM2G013450_P03} OS=Zea mays (Maize) PE=3 SV=1	PREDICTED: hypothetical protein isoform X1 [Zea mays]
Zla09G011940.1	--	--	Cellular Component: nuclear pore (GO:0005643);; Cellular Component: nucleolus (GO:0005730);; Biological Process: transport (GO:0006810);;	K14309|0|osa:4332834|K14309 nuclear pore complex protein Nup93 | (RefSeq) nuclear pore complex protein NUP93A	[D]	Cell cycle control, cell division, chromosome partitioning	Nup93/Nic96	Nuclear pore complex protein NUP93A {ECO:0000303|PubMed:21189294} OS=Arabidopsis thaliana (Mouse-ear cress) PE=1 SV=2	Uncharacterized protein {ECO:0000313|EnsemblPlants:ORGLA03G0165200.1} OS=Oryza glaberrima (African rice) PE=4 SV=1	Os03g0349000 [Oryza sativa Japonica Group]
Zla0G002590.1	[V]	Defense mechanisms	Molecular Function: binding (GO:0005488);; Molecular Function: methyltransferase activity (GO:0008168);; Biological Process: histone methylation (GO:0016571);; Cellular Component: intracellular organelle (GO:0043229);;	K11420|0|obr:102720563|K11420 euchromatic histone-lysine N-methyltransferase [EC:2.1.1.43] | (RefSeq) histone-lysine N-methyltransferase, H3 lysine-9 specific SUVH1-like	--	--	SAD/SRA domain	Histone-lysine N-methyltransferase, H3 lysine-9 specific SUVH1 GN=SUVH1 OS=Nicotiana tabacum (Common tobacco) PE=1 SV=1	Uncharacterized protein {ECO:0000313|EnsemblPlants:OB01G43520.1} OS=Oryza brachyantha PE=4 SV=1	PREDICTED: histone-lysine N-methyltransferase, H3 lysine-9 specific SUVH1-like [Oryza brachyantha]
Zla02G007110.1	--	--	--	--	--	--	--	--	Uncharacterized protein {ECO:0000313|EnsemblPlants:GRMZM2G368195_P01} OS=Zea mays (Maize) PE=4 SV=1	PREDICTED: uncharacterized protein LOC101771370 [Setaria italica]
Zla13G002130.1	--	--	--	--	--	--	Protein of unknown function (DUF295)	--	Putative uncharacterized protein {ECO:0000313|EMBL:EAY99138.1} OS=Oryza sativa subsp. indica (Rice) PE=4 SV=1	hypothetical protein [Oryza sativa Japonica Group]
Zla02G028270.1	--	--	Molecular Function: binding (GO:0005488);; Biological Process: nitrogen compound metabolic process (GO:0006807);; Cellular Component: photosystem II (GO:0009523);; Cellular Component: chloroplast thylakoid membrane (GO:0009535);; Biological Process: plastid organization (GO:0009657);; Biological Process: nonphotochemical quenching (GO:0010196);; Biological Process: photosynthesis (GO:0015979);; C…	K03542|2.11876e-123|osa:4324933|K03542 photosystem II 22kDa protein | (RefSeq) P0039A07.6; photosystem II 22 kDa protein, chloroplastic	--	--	Chlorophyll A-B binding protein	Photosystem II 22 kDa protein, chloroplastic (Precursor) GN=PSBS OS=Spinacia oleracea (Spinach) PE=1 SV=1	Uncharacterized protein {ECO:0000313|EnsemblPlants:ORGLA01G0325500.1} OS=Oryza glaberrima (African rice) PE=4 SV=1	Os01g0869800 [Oryza sativa Japonica Group]
Zla04G034540.1	[B]	Chromatin structure and dynamics	Cellular Component: nucleosome (GO:0000786);; Molecular Function: DNA binding (GO:0003677);; Cellular Component: nucleus (GO:0005634);; Biological Process: nucleosome assembly (GO:0006334);; Biological Process: cell proliferation (GO:0008283);; Cellular Component: plastid (GO:0009536);; Molecular Function: protein heterodimerization activity (GO:0046982);;	K11253|1.16005e-92|zma:100192589|K11253 histone H3 | (RefSeq) H3C4, GRMZM2G130079, GRMZM2G376957, GRMZM2G401581, GRMZM2G418258, GRMZM5G864735, H3C2, H3C3; Histone H3.2	[B]	Chromatin structure and dynamics	Core histone H2A/H2B/H3/H4	Histone H3.2 GN=B34 OS=Nicotiana tabacum (Common tobacco) PE=1 SV=1	Uncharacterized protein {ECO:0000313|EMBL:EOA34158.1} (Fragment) OS=Capsella rubella PE=4 SV=1	hypothetical protein CARUB_v10021660mg, partial [Capsella rubella]
Zla05G014320.1	--	--	--	--	[R]	General function prediction only	PPR repeat	Pentatricopeptide repeat-containing protein At1g28690, mitochondrial (Precursor) GN=PCMP-E34 OS=Arabidopsis thaliana (Mouse-ear cress) PE=2 SV=2	Uncharacterized protein {ECO:0000313|EnsemblPlants:OB03G28130.1} OS=Oryza brachyantha PE=4 SV=1	PREDICTED: pentatricopeptide repeat-containing protein At1g28690, mitochondrial-like [Oryza brachyantha]
Zla03G020750.1	--	--	--	--	--	--	Auxin canalisation	--	Uncharacterized protein {ECO:0000313|EnsemblPlants:OB10G26160.1} OS=Oryza brachyantha PE=4 SV=1	PREDICTED: uncharacterized protein LOC102702046 [Oryza brachyantha]
Zla05G006910.1	--	--	Molecular Function: magnesium ion transmembrane transporter activity (GO:0015095);; Biological Process: magnesium ion transport (GO:0015693);; Cellular Component: integral component of membrane (GO:0016021);; Biological Process: cellular cation homeostasis (GO:0030003);; Cellular Component: chloroplast membrane (GO:0031969);; Biological Process: transmembrane transport (GO:0055085);;	K16075|0|osa:4333741|K16075 magnesium transporter | (RefSeq) MRS2-A, OsJ_12139; magnesium transporter MRS2-A, chloroplastic	[P]	Inorganic ion transport and metabolism	CorA-like Mg2+ transporter protein	Magnesium transporter MRS2-A, chloroplastic (Precursor) OS=Oryza sativa subsp. japonica (Rice) PE=2 SV=1	Putative uncharacterized protein Sb01g011810 {ECO:0000313|EMBL:EER93660.1} OS=Sorghum bicolor (Sorghum) PE=4 SV=1	Os03g0684400 [Oryza sativa Japonica Group]
Zla15G012100.1	--	--	Cellular Component: membrane (GO:0016020);; Cellular Component: cytoplasmic vesicle (GO:0016023);;	--	--	--	EamA-like transporter family	WAT1-related protein At3g30340 GN=At3g30340 OS=Arabidopsis thaliana (Mouse-ear cress) PE=2 SV=1	Uncharacterized protein {ECO:0000313|EnsemblPlants:OB02G10340.1} OS=Oryza brachyantha PE=4 SV=1	PREDICTED: WAT1-related protein At3g30340-like [Oryza brachyantha]
Zla16G001430.1	--	--	Biological Process: multicellular organism development (GO:0007275);; Cellular Component: membrane (GO:0016020);; Cellular Component: cytoplasmic vesicle (GO:0016023);; Biological Process: anatomical structure development (GO:0048856);;	--	--	--	--	Protein GAMETE EXPRESSED 1 (Precursor) GN=GEX1 OS=Arabidopsis thaliana (Mouse-ear cress) PE=1 SV=1	Uncharacterized protein {ECO:0000313|EnsemblPlants:OB07G30990.1} OS=Oryza brachyantha PE=4 SV=1	PREDICTED: protein GAMETE EXPRESSED 1-like, partial [Oryza brachyantha]
Zla16G007360.1	--	--	Cellular Component: plastid (GO:0009536);;	--	--	--	Protein of unknown function (DUF3123)	--	Uncharacterized protein {ECO:0000313|EnsemblPlants:OB07G21410.1} OS=Oryza brachyantha PE=4 SV=1	hypothetical protein [Oryza sativa Japonica Group]
Zla04G017510.1	--	--	Biological Process: protein glycosylation (GO:0006486);; Biological Process: cuticle hydrocarbon biosynthetic process (GO:0006723);; Biological Process: sister chromatid cohesion (GO:0007062);; Biological Process: photomorphogenesis (GO:0009640);; Biological Process: seed germination (GO:0009845);; Biological Process: embryonic pattern specification (GO:0009880);; Biological Process: regulation o…	--	--	--	Protein of unknown function (DUF3730)	Protein RST1 GN=RST1 OS=Arabidopsis thaliana (Mouse-ear cress) PE=2 SV=2	Putative RST1 {ECO:0000313|EMBL:BAB92518.1} OS=Oryza sativa subsp. japonica (Rice) PE=4 SV=1	Os01g0169500 [Oryza sativa Japonica Group]
Zla05G014950.1	[KL]	--	Biological Process: nuclear-transcribed mRNA catabolic process (GO:0000956);; Molecular Function: DNA binding (GO:0003677);; Molecular Function: helicase activity (GO:0004386);; Molecular Function: ATP binding (GO:0005524);; Biological Process: DNA methylation (GO:0006306);; Biological Process: methylation-dependent chromatin silencing (GO:0006346);; Biological Process: cell-cell signaling (GO:00…	K11665|0|osa:4332853|K11665 DNA helicase INO80 [EC:3.6.4.12] | (RefSeq) DNA helicase INO80	[L]	Replication, recombination and repair	SNF2 family N-terminal domain	DNA helicase INO80 GN=INO80 OS=Arabidopsis thaliana (Mouse-ear cress) PE=2 SV=2	Uncharacterized protein {ECO:0000313|EnsemblPlants:ORGLA03G0166600.1} OS=Oryza glaberrima (African rice) PE=4 SV=1	transcriptional activator, putative, expressed [Oryza sativa Japonica Group]
Zla10G008470.1	--	--	--	K20309|2.94404e-161|zma:100194254|K20309 trafficking protein particle complex subunit 12 | (RefSeq) GRMZM2G118825; uncharacterized LOC100194254	[S]	Function unknown	TPR repeat	--	Uncharacterized protein {ECO:0000313|EMBL:ACF81755.1} OS=Zea mays (Maize) PE=2 SV=1	uncharacterized protein LOC100194254 [Zea mays]
Zla03G008030.1	--	--	Molecular Function: binding (GO:0005488);; Molecular Function: oxidoreductase activity (GO:0016491);;	--	[Q]	Secondary metabolites biosynthesis, transport and catabolism	--	Germacrene A oxidase OS=Helianthus annuus (Common sunflower) PE=1 SV=1	Putative uncharacterized protein {ECO:0000313|EMBL:EEC81059.1} OS=Oryza sativa subsp. indica (Rice) PE=4 SV=1	hypothetical protein OsI_23868 [Oryza sativa Indica Group]
Zla05G008890.1	--	--	Cellular Component: mitochondrion (GO:0005739);;	--	[R]	General function prediction only	PPR repeat family	Pentatricopeptide repeat-containing protein At3g49730 GN=At3g49730 OS=Arabidopsis thaliana (Mouse-ear cress) PE=2 SV=1	Predicted protein {ECO:0000313|EMBL:BAJ97029.1} OS=Hordeum vulgare var. distichum (Domesticated barley) PE=2 SV=1	predicted protein [Hordeum vulgare subsp. vulgare]
Zla14G004850.1	[S]	Function unknown	Molecular Function: protein serine/threonine kinase activity (GO:0004674);; Molecular Function: ATP binding (GO:0005524);; Cellular Component: plasma membrane (GO:0005886);; Biological Process: protein phosphorylation (GO:0006468);; Cellular Component: integral component of membrane (GO:0016021);;	--	--	--	Leucine Rich repeats (2 copies)	Probable LRR receptor-like serine/threonine-protein kinase At4g26540 (Precursor) GN=At4g26540 OS=Arabidopsis thaliana (Mouse-ear cress) PE=2 SV=1	Putative uncharacterized protein Sb02g027710 {ECO:0000313|EMBL:EER96930.1} OS=Sorghum bicolor (Sorghum) PE=4 SV=1	hypothetical protein SORBIDRAFT_02g027710 [Sorghum bicolor]
Zla04G031740.1	--	--	--	--	[O]	Posttranslational modification, protein turnover, chaperones	--	EID1-like F-box protein 3 GN=EDL3 OS=Arabidopsis thaliana (Mouse-ear cress) PE=2 SV=1	Putative uncharacterized protein {ECO:0000313|EMBL:EAY76175.1} OS=Oryza sativa subsp. indica (Rice) PE=4 SV=1	Os01g0802600 [Oryza sativa Japonica Group]
Zla08G012460.1	--	--	Molecular Function: translation initiation factor activity (GO:0003743);; Biological Process: translational initiation (GO:0006413);;	K15027|0|osa:4329675|K15027 translation initiation factor 2D | (RefSeq) eukaryotic translation initiation factor 2D	[J]	Translation, ribosomal structure and biogenesis	Translation initiation factor SUI1	--	Uncharacterized protein {ECO:0000313|EnsemblPlants:ORGLA02G0177000.1} OS=Oryza glaberrima (African rice) PE=4 SV=1	Os02g0557600 [Oryza sativa Japonica Group]
Zla05G006270.1	--	--	Molecular Function: binding (GO:0005488);; Cellular Component: cytoplasmic vesicle (GO:0016023);;	--	--	--	Cupin	Globulin-1 S allele (Precursor) GN=GLB1 OS=Zea mays (Maize) PE=1 SV=2	Uncharacterized protein {ECO:0000313|EnsemblPlants:OB03G36070.1} OS=Oryza brachyantha PE=4 SV=1	PREDICTED: globulin-1 S allele-like [Oryza brachyantha]
Zla09G011780.1	--	--	--	--	--	--	Ulp1 protease family, C-terminal catalytic domain	Putative ubiquitin-like-specific protease 1B GN=ULP1B OS=Arabidopsis thaliana (Mouse-ear cress) PE=5 SV=2	Uncharacterized protein {ECO:0000313|EnsemblPlants:GRMZM2G447941_P02} OS=Zea mays (Maize) PE=4 SV=1	PREDICTED: uncharacterized protein LOC103640379 [Zea mays]
Zla01G029300.1	[I]	Lipid transport and metabolism	Molecular Function: catalytic activity (GO:0003824);; Biological Process: metabolic process (GO:0008152);; Cellular Component: membrane (GO:0016020);; Cellular Component: cytoplasmic vesicle (GO:0016023);;	--	[I]	Lipid transport and metabolism	PAP2 superfamily	Lipid phosphate phosphatase 2 GN=F9L1.2 OS=Arabidopsis thaliana (Mouse-ear cress) PE=2 SV=1	Putative uncharacterized protein {ECO:0000313|EMBL:EEC83451.1} OS=Oryza sativa subsp. indica (Rice) PE=4 SV=1	hypothetical protein OsI_28949 [Oryza sativa Indica Group]
Zla02G017330.1	[R]	General function prediction only	Cellular Component: plastid (GO:0009536);; Cellular Component: Cul4-RING E3 ubiquitin ligase complex (GO:0080008);;	K14298|0|obr:102722435|K14298 mRNA export factor | (RefSeq) protein RAE1-like	[A]	RNA processing and modification	WD domain, G-beta repeat	Protein RAE1 {ECO:0000303|PubMed:21189294} OS=Arabidopsis thaliana (Mouse-ear cress) PE=1 SV=2	Uncharacterized protein {ECO:0000313|EnsemblPlants:OB01G33250.1} OS=Oryza brachyantha PE=4 SV=1	PREDICTED: rae1-like protein At1g80670-like [Oryza brachyantha]
Zla10G004870.1	[R]	General function prediction only	Molecular Function: nucleotide binding (GO:0000166);; Molecular Function: RNA binding (GO:0003723);; Cellular Component: ribonucleoprotein complex (GO:0030529);;	K12741|6.37322e-151|zma:100382538|K12741 heterogeneous nuclear ribonucleoprotein A1/A3 | (RefSeq) IDP1623, GRMZM2G167356; uncharacterized LOC100382538	[R]	General function prediction only	RNA recognition motif. (a.k.a. RRM, RBD, or RNP domain)	Heterogeneous nuclear ribonucleoprotein 1 GN=RNP1 OS=Arabidopsis thaliana (Mouse-ear cress) PE=1 SV=1	Uncharacterized protein {ECO:0000313|EMBL:ACN30574.1, ECO:0000313|EnsemblPlants:GRMZM2G167356_P01} OS=Zea mays (Maize) PE=2 SV=1	uncharacterized protein LOC100382538 [Zea mays]
Zla08G020820.1	[LR]	--	Cellular Component: mitochondrion (GO:0005739);; Molecular Function: hydrolase activity (GO:0016787);;	K07766|2.44514e-102|osa:4330642|K07766 diphosphoinositol-polyphosphate diphosphatase [EC:3.6.1.52] | (RefSeq) nudix hydrolase 21, chloroplastic	[T]	Signal transduction mechanisms	NUDIX domain	Nudix hydrolase 18, mitochondrial (Precursor) GN=F10B6.26 OS=Arabidopsis thaliana (Mouse-ear cress) PE=2 SV=1	Uncharacterized protein {ECO:0000313|EnsemblPlants:ORGLA02G0270300.1} OS=Oryza glaberrima (African rice) PE=3 SV=1	Os02g0734300 [Oryza sativa Japonica Group]
Zla08G006630.1	--	--	Biological Process: abscisic acid-activated signaling pathway (GO:0009738);;	K14496|1.35155e-120|zma:100383950|K14496 abscisic acid receptor PYR/PYL family | (RefSeq) GRMZM2G154987, PYL3; uncharacterized LOC100383950	--	--	Polyketide cyclase / dehydrase and lipid transport	Abscisic acid receptor PYL2 GN=T19L18.15 OS=Arabidopsis thaliana (Mouse-ear cress) PE=1 SV=1	Uncharacterized protein {ECO:0000313|EMBL:ACN35608.1, ECO:0000313|EnsemblPlants:GRMZM2G154987_P01} OS=Zea mays (Maize) PE=2 SV=1	hypothetical protein [Zea mays]
Zla05G004550.1	--	--	Cellular Component: mitochondrion (GO:0005739);; Cellular Component: plastid (GO:0009536);;	--	--	--	Polyketide cyclase / dehydrase and lipid transport	--	Streptomyces cyclase/dehydrase family protein, expressed {ECO:0000313|EMBL:ABF99781.1} OS=Oryza sativa subsp. japonica (Rice) PE=4 SV=1	Os03g0837900 [Oryza sativa Japonica Group]
Zla01G001420.1	[J]	Translation, ribosomal structure and biogenesis	Molecular Function: structural constituent of ribosome (GO:0003735);; Cellular Component: plasma membrane (GO:0005886);; Biological Process: translation (GO:0006412);; Cellular Component: cytosolic large ribosomal subunit (GO:0022625);;	K02882|2.70596e-131|osa:4339625|K02882 large subunit ribosomal protein L18Ae | (RefSeq) 60S ribosomal protein L18a-like	[J]	Translation, ribosomal structure and biogenesis	Ribosomal L18ae/LX protein domain	60S ribosomal protein L18a OS=Oryza sativa subsp. japonica (Rice) PE=2 SV=1	60S ribosomal protein L18a {ECO:0000256|PIRNR:PIRNR002190} OS=Oryza sativa subsp. indica (Rice) PE=3 SV=1	Os05g0565000 [Oryza sativa Japonica Group]
Zla15G013680.1	--	--	--	K08770|1.86173e-10|pda:103698757|K08770 ubiquitin C | (RefSeq) polyubiquitin-like	--	--	Ubiquitin family	--	Uncharacterized protein {ECO:0000313|EnsemblPlants:ORGLA06G0033600.1} OS=Oryza glaberrima (African rice) PE=4 SV=1	hypothetical protein [Oryza sativa Japonica Group]
Zla09G022990.1	--	--	Cellular Component: plasma membrane (GO:0005886);;	--	--	--	PLAC8 family	--	Uncharacterized protein {ECO:0000313|EnsemblPlants:OB03G11800.1} OS=Oryza brachyantha PE=4 SV=1	PREDICTED: uncharacterized protein LOC102721525 [Oryza brachyantha]
Zla05G008820.1	--	--	--	--	--	--	--	--	Uncharacterized protein {ECO:0000313|EnsemblPlants:ORGLA03G0296200.1} OS=Oryza glaberrima (African rice) PE=4 SV=1	Os03g0727100 [Oryza sativa Japonica Group]
Zla14G006850.1	--	--	--	K13464|6.5071e-95|obr:102700736|K13464 jasmonate ZIM domain-containing protein | (RefSeq) protein TIFY 10c-like	--	--	tify domain	Protein TIFY 10A GN=T29M8.5 OS=Arabidopsis thaliana (Mouse-ear cress) PE=1 SV=1	Uncharacterized protein {ECO:0000313|EnsemblPlants:OB09G18150.1} OS=Oryza brachyantha PE=4 SV=1	PREDICTED: protein TIFY 10A-like [Oryza brachyantha]
Zla02G012820.1	[KAD]	--	Molecular Function: DNA binding (GO:0003677);; Molecular Function: chromatin binding (GO:0003682);;	K09422|0|osa:4327914|K09422 myb proto-oncogene protein, plant | (RefSeq) myb18; transcription factor LAF1	[K]	Transcription	Myb-like DNA-binding domain	Transcription factor MYB86 GN=F21E10.4 OS=Arabidopsis thaliana (Mouse-ear cress) PE=2 SV=1	Putative uncharacterized protein {ECO:0000313|EMBL:EAY73560.1} OS=Oryza sativa subsp. indica (Rice) PE=4 SV=1	hypothetical protein OsI_01446 [Oryza sativa Indica Group]
Zla01G008450.1	[IQ]	--	Cellular Component: mitochondrial matrix (GO:0005759);; Biological Process: fatty acid biosynthetic process (GO:0006633);; Molecular Function: cobalt ion binding (GO:0050897);;	K03955|1.34954e-47|obr:102709843|K03955 NADH dehydrogenase (ubiquinone) 1 alpha/beta subcomplex 1 | (RefSeq) acyl carrier protein 2, mitochondrial-like	[CIQ]	--	Phosphopantetheine attachment site	Acyl carrier protein 2, mitochondrial (Precursor) GN=MTACP2 OS=Arabidopsis thaliana (Mouse-ear cress) PE=1 SV=1	Acyl carrier protein {ECO:0000256|RuleBase:RU000722} OS=Oryza brachyantha PE=3 SV=1	PREDICTED: acyl carrier protein 2, mitochondrial-like [Oryza brachyantha]
Zla0G001310.1	[IQ]	--	Molecular Function: benzoate-CoA ligase activity (GO:0018858);; Biological Process: glucosinolate biosynthetic process (GO:0019761);;	--	[I]	Lipid transport and metabolism	AMP-binding enzyme	Butyrate--CoA ligase AAE11, peroxisomal GN=AAE11 OS=Arabidopsis thaliana (Mouse-ear cress) PE=1 SV=1	Putative uncharacterized protein {ECO:0000313|EMBL:EAY88383.1} OS=Oryza sativa subsp. indica (Rice) PE=4 SV=1	hypothetical protein OsI_09845 [Oryza sativa Indica Group]
Zla14G008250.1	--	--	--	--	--	--	--	--	Putative uncharacterized protein {ECO:0000313|EMBL:EAZ44652.1} OS=Oryza sativa subsp. japonica (Rice) PE=4 SV=1	hypothetical protein OsI_31288 [Oryza sativa Indica Group]
Zla09G003750.1	[P]	Inorganic ion transport and metabolism	Molecular Function: ferredoxin-NADP+ reductase activity (GO:0004324);; Molecular Function: copper ion binding (GO:0005507);; Cellular Component: chloroplast (GO:0009507);; Biological Process: photosynthesis (GO:0015979);; Biological Process: electron transport chain (GO:0022900);; Cellular Component: thylakoid membrane (GO:0042651);; Molecular Function: flavin adenine dinucleotide binding (GO:005…	K02641|0|osa:4334338|K02641 ferredoxin--NADP+ reductase [EC:1.18.1.2] | (RefSeq) FNR; ferredoxin--NADP reductase, root isozyme, chloroplastic	[C]	Energy production and conversion	Oxidoreductase NAD-binding domain	Ferredoxin--NADP reductase, root isozyme, chloroplastic (Precursor) GN=OSJNBb0093E13.2 OS=Oryza sativa subsp. japonica (Rice) PE=1 SV=1	Putative uncharacterized protein {ECO:0000313|EMBL:EAY92083.1} OS=Oryza sativa subsp. indica (Rice) PE=4 SV=1	Os03g0784700 [Oryza sativa Japonica Group]
Zla09G014150.1	--	--	Molecular Function: DNA binding (GO:0003677);; Cellular Component: nucleus (GO:0005634);; Cellular Component: mitochondrion (GO:0005739);; Molecular Function: protein dimerization activity (GO:0046983);;	--	--	--	Helix-loop-helix DNA-binding domain	Transcription factor bHLH74 GN=T27I1.15 OS=Arabidopsis thaliana (Mouse-ear cress) PE=1 SV=1	Putative uncharacterized protein {ECO:0000313|EMBL:EEE58648.1} OS=Oryza sativa subsp. japonica (Rice) PE=4 SV=1	hypothetical protein OsI_10634 [Oryza sativa Indica Group]
Zla13G013700.1	--	--	Cellular Component: mitochondrion (GO:0005739);; Biological Process: nucleotide transport (GO:0006862);; Cellular Component: chloroplast (GO:0009507);; Molecular Function: nucleotide transmembrane transporter activity (GO:0015215);; Cellular Component: integral component of membrane (GO:0016021);; Biological Process: transmembrane transport (GO:0055085);;	--	[C]	Energy production and conversion	Mitochondrial carrier protein	Adenine nucleotide transporter BT1, chloroplastic/mitochondrial (Precursor) GN=F8B4.100 OS=Arabidopsis thaliana (Mouse-ear cress) PE=1 SV=1	Uncharacterized protein {ECO:0000313|EMBL:ACR36860.1, ECO:0000313|EnsemblPlants:GRMZM2G137849_P01} OS=Zea mays (Maize) PE=2 SV=1	LOC100170234 [Zea mays]
Zla16G002500.1	--	--	Molecular Function: DNA-binding transcription factor activity (GO:0003700);; Cellular Component: nucleus (GO:0005634);; Biological Process: regulation of transcription, DNA-templated (GO:0006355);; Biological Process: response to heat (GO:0009408);; Molecular Function: sequence-specific DNA binding (GO:0043565);;	K09419|6.27639e-138|osa:4344063|K09419 heat shock transcription factor, other eukaryote | (RefSeq) HSF12, HSF19, HSFB4B, OJ1340_C08.141-1, OJ1340_C08.141-2, OsHSF12, OsHsf-19, rHsf12; heat stress transcription factor B-4b	[K]	Transcription	HSF-type DNA-binding	Heat stress transcription factor B-4b OS=Oryza sativa subsp. japonica (Rice) PE=1 SV=1	Uncharacterized protein {ECO:0000313|EMBL:ACL52755.1} OS=Zea mays (Maize) PE=2 SV=1	unknown [Zea mays]
Zla08G004450.1	--	--	--	--	--	--	--	--	Uncharacterized protein {ECO:0000313|EnsemblPlants:OB02G14660.1} OS=Oryza brachyantha PE=4 SV=1	PREDICTED: histone-lysine N-methyltransferase, H3 lysine-79 specific-like [Oryza brachyantha]
Zla08G017440.1	[G]	Carbohydrate transport and metabolism	Molecular Function: transporter activity (GO:0005215);; Cellular Component: mitochondrion (GO:0005739);; Cellular Component: vacuole (GO:0005773);; Biological Process: water transport (GO:0006833);; Biological Process: response to water deprivation (GO:0009414);; Biological Process: response to salt stress (GO:0009651);; Cellular Component: chloroplast envelope (GO:0009941);; Cellular Component: …	K09872|0|osa:4330248|K09872 aquaporin PIP | (RefSeq) OJ1486_E07.10, OsJ_007594, PIP1-1, PIP1.1, PIP1A, RWC-1, RWC1, aquaporin; aquaporin PIP1-1	[G]	Carbohydrate transport and metabolism	Major intrinsic protein	Aquaporin PIP1-1 OS=Oryza sativa subsp. japonica (Rice) PE=2 SV=1	Putative uncharacterized protein {ECO:0000313|EMBL:EAY86995.1} OS=Oryza sativa subsp. indica (Rice) PE=3 SV=1	Os02g0666200 [Oryza sativa Japonica Group]
Zla14G009800.1	--	--	Cellular Component: mitochondrion (GO:0005739);; Cellular Component: photosystem I (GO:0009522);; Cellular Component: photosystem II (GO:0009523);; Cellular Component: chloroplast thylakoid membrane (GO:0009535);; Biological Process: response to blue light (GO:0009637);; Biological Process: photosynthesis, light harvesting (GO:0009765);; Cellular Component: chloroplast envelope (GO:0009941);; Bio…	K08912|1.22174e-179|obr:102716716|K08912 light-harvesting complex II chlorophyll a/b binding protein 1 | (RefSeq) chlorophyll a-b binding protein of LHCII type 1-like	--	--	Chlorophyll A-B binding protein	Chlorophyll a-b binding protein 2, chloroplastic (Precursor) GN=P0518F01.17-1 OS=Oryza sativa subsp. japonica (Rice) PE=2 SV=2	Uncharacterized protein {ECO:0000313|EnsemblPlants:OB09G14300.1} OS=Oryza brachyantha PE=4 SV=1	PREDICTED: chlorophyll a-b binding protein 2, chloroplastic-like [Oryza brachyantha]
Zla10G020070.1	[R]	General function prediction only	Molecular Function: RNA binding (GO:0003723);; Molecular Function: protein kinase activity (GO:0004672);; Molecular Function: transporter activity (GO:0005215);; Molecular Function: ATP binding (GO:0005524);; Cellular Component: mitochondrion (GO:0005739);; Biological Process: protein phosphorylation (GO:0006468);; Biological Process: transport (GO:0006810);; Molecular Function: hydrolase activit…	K08869|0|osa:4331068|K08869 aarF domain-containing kinase | (RefSeq) OJ1111_C07.3, OJ1548_F12.25; uncharacterized protein slr1919	[R]	General function prediction only	ABC1 family	Uncharacterized aarF domain-containing protein kinase At1g79600, chloroplastic (Precursor) GN=At1g79600 OS=Arabidopsis thaliana (Mouse-ear cress) PE=2 SV=1	Putative uncharacterized protein {ECO:0000313|EMBL:EEC74196.1} OS=Oryza sativa subsp. indica (Rice) PE=4 SV=1	hypothetical protein OsI_09349 [Oryza sativa Indica Group]
Zla15G014470.1	--	--	Molecular Function: copper ion binding (GO:0005507);; Molecular Function: electron transfer activity (GO:0009055);; Cellular Component: cytoplasmic vesicle (GO:0016023);;	--	--	--	Plastocyanin-like domain	Blue copper protein (Precursor) OS=Pisum sativum (Garden pea) PE=2 SV=1	Putative uncharacterized protein {ECO:0000313|EMBL:EAZ00160.1} OS=Oryza sativa subsp. indica (Rice) PE=4 SV=1	Os06g0216700 [Oryza sativa Japonica Group]
Zla10G016630.1	[U]	Intracellular trafficking, secretion, and vesicular transport	Cellular Component: protein storage vacuole (GO:0000326);; Molecular Function: structural molecule activity (GO:0005198);; Cellular Component: nucleus (GO:0005634);; Cellular Component: endoplasmic reticulum membrane (GO:0005789);; Cellular Component: cytosol (GO:0005829);; Cellular Component: plasma membrane (GO:0005886);; Cellular Component: integral component of membrane (GO:0016021);;	--	[U]	Intracellular trafficking, secretion, and vesicular transport	MSP (Major sperm protein) domain	Vesicle-associated protein 1-2, N-terminally processed GN=T14P1.5 OS=Arabidopsis thaliana (Mouse-ear cress) PE=1 SV=1	Putative uncharacterized protein {ECO:0000313|EMBL:EAY86860.1} OS=Oryza sativa subsp. indica (Rice) PE=4 SV=1	hypothetical protein OsI_08245 [Oryza sativa Indica Group]
Zla02G011210.1	--	--	Cellular Component: Golgi apparatus (GO:0005794);; Biological Process: protein glycosylation (GO:0006486);; Molecular Function: galactosyltransferase activity (GO:0008378);; Cellular Component: integral component of membrane (GO:0016021);; Molecular Function: carbohydrate binding (GO:0030246);;	K20843|0|bdi:100822534|K20843 hydroxyproline O-galactosyltransferase 2/3/4/5/6 [EC:2.4.1.-] | (RefSeq) probable beta-1,3-galactosyltransferase 16	[G]	Carbohydrate transport and metabolism	Galactosyltransferase	Probable beta-1,3-galactosyltransferase 16 GN=B3GALT16 OS=Arabidopsis thaliana (Mouse-ear cress) PE=2 SV=1	Uncharacterized protein {ECO:0000313|EnsemblPlants:BRADI2G12320.1} OS=Brachypodium distachyon (Purple false brome) PE=4 SV=1	PREDICTED: probable beta-1,3-galactosyltransferase 16 [Brachypodium distachyon]
Zla02G023290.1	--	--	Biological Process: DNA-dependent DNA replication (GO:0006261);;	--	--	--	--	--	Uncharacterized protein {ECO:0000313|EnsemblPlants:OB01G41090.1} OS=Oryza brachyantha PE=4 SV=1	Os01g0766400 [Oryza sativa Japonica Group]
Zla10G019780.1	[T]	Signal transduction mechanisms	Molecular Function: DNA binding (GO:0003677);; Molecular Function: protein serine/threonine phosphatase activity (GO:0004722);; Biological Process: protein dephosphorylation (GO:0006470);; Molecular Function: metal ion binding (GO:0046872);;	K14803|0|osa:4331028|K14803 protein phosphatase PTC2/3 [EC:3.1.3.16] | (RefSeq) OJ1695_D07.18, OsJ_008442, OsPP2C27; probable protein phosphatase 2C 27	[T]	Signal transduction mechanisms	Protein phosphatase 2C	Probable protein phosphatase 2C 27 OS=Oryza sativa subsp. japonica (Rice) PE=2 SV=1	Putative uncharacterized protein {ECO:0000313|EMBL:EAY87884.1} OS=Oryza sativa subsp. indica (Rice) PE=3 SV=1	hypothetical protein OsI_09304 [Oryza sativa Indica Group]
Zla05G024470.1	--	--	Cellular Component: cytoplasmic vesicle (GO:0016023);;	--	--	--	--	--	Putative uncharacterized protein {ECO:0000313|EMBL:EEC74574.1} OS=Oryza sativa subsp. indica (Rice) PE=4 SV=1	hypothetical protein OsI_10137 [Oryza sativa Indica Group]
Zla14G000490.1	--	--	Molecular Function: hydrolase activity (GO:0016787);;	--	[O]	Posttranslational modification, protein turnover, chaperones	Papain family cysteine protease	Thiol protease SEN102 (Precursor) GN=SEN102 OS=Hemerocallis sp. (Daylily) PE=2 SV=1	Uncharacterized protein {ECO:0000313|EnsemblPlants:OB09G26490.1} OS=Oryza brachyantha PE=3 SV=1	PREDICTED: thiol protease SEN102-like [Oryza brachyantha]
Zla03G027240.1	--	--	--	--	--	--	--	--	WRKY DNA binding domain containing protein, expressed {ECO:0000313|EMBL:ABA95638.1} OS=Oryza sativa subsp. japonica (Rice) PE=4 SV=1	WRKY DNA binding domain containing protein, expressed [Oryza sativa Japonica Group]
Zla01G032010.1	[J]	Translation, ribosomal structure and biogenesis	Molecular Function: structural constituent of ribosome (GO:0003735);; Cellular Component: nucleolus (GO:0005730);; Cellular Component: mitochondrion (GO:0005739);; Cellular Component: plasma membrane (GO:0005886);; Biological Process: translation (GO:0006412);; Cellular Component: chloroplast (GO:0009507);; Cellular Component: cytosolic large ribosomal subunit (GO:0022625);;	K02915|1.48977e-77|sita:101767765|K02915 large subunit ribosomal protein L34e | (RefSeq) 60S ribosomal protein L34-like	[J]	Translation, ribosomal structure and biogenesis	Ribosomal protein L34e	60S ribosomal protein L34 GN=RPL34 OS=Nicotiana tabacum (Common tobacco) PE=2 SV=1	Uncharacterized protein {ECO:0000313|EnsemblPlants:Si014672m} OS=Setaria italica (Foxtail millet) PE=4 SV=1	hypothetical protein SORBIDRAFT_07g003770 [Sorghum bicolor]
Zla04G017550.1	--	--	Cellular Component: mitochondrion (GO:0005739);;	--	--	--	GDP-fucose protein O-fucosyltransferase	Uncharacterized protein At1g04910 GN=At1g04910 OS=Arabidopsis thaliana (Mouse-ear cress) PE=2 SV=1	Uncharacterized protein {ECO:0000313|EnsemblPlants:BRADI2G04220.1} OS=Brachypodium distachyon (Purple false brome) PE=4 SV=1	PREDICTED: uncharacterized protein At1g04910-like [Brachypodium distachyon]
Zla17G005060.1	--	--	--	--	--	--	Auxin responsive protein	Auxin-induced protein X10A OS=Glycine max (Soybean) PE=2 SV=1	Uncharacterized protein {ECO:0000313|EnsemblPlants:OB07G20110.1} OS=Oryza brachyantha PE=4 SV=1	PREDICTED: indole-3-acetic acid-induced protein ARG7-like [Oryza brachyantha]
Zla01G018180.1	--	--	Molecular Function: steroid binding (GO:0005496);; Cellular Component: nucleus (GO:0005634);; Cellular Component: endoplasmic reticulum (GO:0005783);; Cellular Component: plasma membrane (GO:0005886);; Cellular Component: chloroplast thylakoid membrane (GO:0009535);; Molecular Function: heme binding (GO:0020037);; Biological Process: electron transport chain (GO:0022900);; Biological Process: neg…	K17278|2.70859e-91|obr:102716532|K17278 membrane-associated progesterone receptor component | (RefSeq) membrane steroid-binding protein 1-like	[R]	General function prediction only	Cytochrome b5-like Heme/Steroid binding domain	Membrane steroid-binding protein 1 GN=At5g52240 OS=Arabidopsis thaliana (Mouse-ear cress) PE=1 SV=2	Predicted protein {ECO:0000313|EMBL:BAJ95360.1} OS=Hordeum vulgare var. distichum (Domesticated barley) PE=2 SV=1	predicted protein [Hordeum vulgare subsp. vulgare]
Zla17G007660.1	[O]	Posttranslational modification, protein turnover, chaperones	Biological Process: protein peptidyl-prolyl isomerization (GO:0000413);; Molecular Function: peptidyl-prolyl cis-trans isomerase activity (GO:0003755);; Biological Process: protein folding (GO:0006457);; Cellular Component: chloroplast thylakoid membrane (GO:0009535);; Cellular Component: chloroplast thylakoid lumen (GO:0009543);; Biological Process: stomatal complex morphogenesis (GO:0010103);; …	--	--	--	Cyclophilin type peptidyl-prolyl cis-trans isomerase/CLD	Peptidyl-prolyl cis-trans isomerase CYP37, chloroplastic (Precursor) GN=CYP37 OS=Arabidopsis thaliana (Mouse-ear cress) PE=1 SV=3	Uncharacterized protein {ECO:0000313|EnsemblPlants:ORGLA07G0153500.1} OS=Oryza glaberrima (African rice) PE=4 SV=1	putative peptidyl-prolycis-trans isomerase protein [Oryza sativa Japonica Group]
Zla04G002620.1	--	--	Cellular Component: cytoplasmic vesicle (GO:0016023);;	--	--	--	Prolamin-like	Egg cell-secreted protein 1.2 (Precursor) GN=EC1.2 OS=Arabidopsis thaliana (Mouse-ear cress) PE=2 SV=1	Uncharacterized protein {ECO:0000313|EnsemblPlants:OB11G13500.1} OS=Oryza brachyantha PE=4 SV=1	hypothetical protein F775_02363 [Aegilops tauschii]
Zla12G005890.1	[J]	Translation, ribosomal structure and biogenesis	Biological Process: maltose metabolic process (GO:0000023);; Biological Process: RNA splicing, via endonucleolytic cleavage and ligation (GO:0000394);; Molecular Function: translation initiation factor activity (GO:0003743);; Molecular Function: GTP binding (GO:0005525);; Cellular Component: nucleus (GO:0005634);; Cellular Component: mitochondrion (GO:0005739);; Cellular Component: eukaryotic tra…	K08963|0|obr:102699995|K08963 methylthioribose-1-phosphate isomerase [EC:5.3.1.23] | (RefSeq) methylthioribose-1-phosphate isomerase	[J]	Translation, ribosomal structure and biogenesis	Initiation factor 2 subunit family	Methylthioribose-1-phosphate isomerase {ECO:0000255|HAMAP-Rule:MF_03119} GN=OsI_35550 OS=Oryza sativa subsp. indica (Rice) PE=2 SV=1	Methylthioribose-1-phosphate isomerase {ECO:0000256|HAMAP-Rule:MF_03119} OS=Oryza sativa subsp. japonica (Rice) PE=3 SV=1	PREDICTED: methylthioribose-1-phosphate isomerase-like [Oryza brachyantha]
Zla12G005290.1	--	--	--	--	--	--	Tetratricopeptide repeat	--	Putative uncharacterized protein {ECO:0000313|EMBL:AAX96343.1} OS=Oryza sativa subsp. japonica (Rice) PE=4 SV=1	hypothetical protein LOC_Os11g08350 [Oryza sativa Japonica Group]
Zla01G000800.1	--	--	--	--	--	--	--	--	Putative uncharacterized protein {ECO:0000313|EMBL:EAY99142.1} OS=Oryza sativa subsp. indica (Rice) PE=4 SV=1	hypothetical protein OsI_21101 [Oryza sativa Indica Group]
Zla15G013790.1	--	--	Cellular Component: mitochondrion (GO:0005739);; Biological Process: embryo development ending in seed dormancy (GO:0009793);;	--	[R]	General function prediction only	PPR repeat family	Pentatricopeptide repeat-containing protein At5g39710 GN=EMB2745 OS=Arabidopsis thaliana (Mouse-ear cress) PE=2 SV=1	Putative uncharacterized protein {ECO:0000313|EMBL:EEC80027.1} OS=Oryza sativa subsp. indica (Rice) PE=4 SV=1	hypothetical protein OsI_21710 [Oryza sativa Indica Group]
Zla05G014390.1	--	--	Molecular Function: peroxidase activity (GO:0004601);; Biological Process: response to oxidative stress (GO:0006979);; Cellular Component: cytoplasmic vesicle (GO:0016023);; Molecular Function: heme binding (GO:0020037);; Molecular Function: metal ion binding (GO:0046872);; Biological Process: oxidation-reduction process (GO:0055114);;	--	--	--	Peroxidase	Peroxidase 2 (Precursor) GN=PER2 OS=Zea mays (Maize) PE=2 SV=1	Putative peroxidase {ECO:0000313|EMBL:AAG46141.1} (Precursor) OS=Oryza sativa subsp. japonica (Rice) PE=3 SV=1	putative peroxidase [Oryza sativa Japonica Group]
Zla03G026140.1	--	--	--	--	--	--	N-terminal C2 in EEIG1 and EHBP1 proteins	--	Expressed protein {ECO:0000313|EMBL:ABA96901.1} OS=Oryza sativa subsp. japonica (Rice) PE=4 SV=1	expressed protein [Oryza sativa Japonica Group]
Zla02G013200.1	[L]	Replication, recombination and repair	Biological Process: telomere maintenance (GO:0000723);; Molecular Function: DNA helicase activity (GO:0003678);; Biological Process: DNA repair (GO:0006281);; Biological Process: DNA duplex unwinding (GO:0032508);;	K15255|2.56067e-105|zma:103628199|K15255 ATP-dependent DNA helicase PIF1 [EC:3.6.4.12] | (RefSeq) ATP-dependent DNA helicase PIF1-like	[D]	Cell cycle control, cell division, chromosome partitioning	PIF1-like helicase	--	Putative uncharacterized protein OSJNBa0040E17.1 {ECO:0000313|EMBL:AAM93454.1} (Fragment) OS=Oryza sativa subsp. japonica (Rice) PE=4 SV=1	hypothetical protein, 5&apos;-partial [Oryza sativa Japonica Group]
Zla07G015900.1	--	--	Biological Process: pentose-phosphate shunt (GO:0006098);; Biological Process: rRNA processing (GO:0006364);; Cellular Component: chloroplast (GO:0009507);; Cellular Component: photosystem I (GO:0009522);; Biological Process: plastid organization (GO:0009657);; Biological Process: photosynthesis, light harvesting in photosystem I (GO:0009768);; Biological Process: photosystem II assembly (GO:0010…	K14332|2.12158e-86|obr:102704139|K14332 photosystem I subunit PsaO | (RefSeq) photosystem I subunit O	--	--	--	Photosystem I subunit O (Precursor) GN=PSAO OS=Arabidopsis thaliana (Mouse-ear cress) PE=1 SV=1	Putative uncharacterized protein {ECO:0000313|EMBL:EAY94055.1} OS=Oryza sativa subsp. indica (Rice) PE=4 SV=1	PREDICTED: uncharacterized protein LOC102704139, partial [Oryza brachyantha]
Zla09G009960.1	[M]	Cell wall/membrane/envelope biogenesis	Molecular Function: metalloendopeptidase activity (GO:0004222);; Biological Process: proteolysis (GO:0006508);; Biological Process: chloroplast organization (GO:0009658);; Cellular Component: chloroplast inner membrane (GO:0009706);;	--	--	--	Peptidase family M50	--	Uncharacterized protein {ECO:0000313|EnsemblPlants:BRADI1G15560.1} OS=Brachypodium distachyon (Purple false brome) PE=4 SV=1	PREDICTED: uncharacterized protein LOC100822930 [Brachypodium distachyon]
Zla08G003480.1	[R]	General function prediction only	Cellular Component: plasma membrane (GO:0005886);; Molecular Function: oxidoreductase activity (GO:0016491);; Molecular Function: flavin adenine dinucleotide binding (GO:0050660);; Biological Process: oxidation-reduction process (GO:0055114);;	--	[C]	Energy production and conversion	Pyridine nucleotide-disulphide oxidoreductase	External alternative NAD(P)H-ubiquinone oxidoreductase B1, mitochondrial (Precursor) GN=NDB1 OS=Arabidopsis thaliana (Mouse-ear cress) PE=1 SV=1	Putative uncharacterized protein {ECO:0000313|EMBL:EAZ21755.1} OS=Oryza sativa subsp. japonica (Rice) PE=4 SV=1	hypothetical protein OsI_05866 [Oryza sativa Indica Group]
Zla13G014590.1	[R]	General function prediction only	Molecular Function: oxidoreductase activity, acting on paired donors, with incorporation or reduction of molecular oxygen, 2-oxoglutarate as one donor, and incorporation of one atom each of oxygen into both donors (GO:0016706);; Biological Process: oxidation-reduction process (GO:0055114);;	K05933|0|osa:4337818|K05933 aminocyclopropanecarboxylate oxidase [EC:1.14.17.4] | (RefSeq) 1-aminocyclopropane-1-carboxylate oxidase	[QR]	--	2OG-Fe(II) oxygenase superfamily	1-aminocyclopropane-1-carboxylate oxidase GN=MAO1B OS=Musa acuminata (Banana) PE=3 SV=1	Putative uncharacterized protein {ECO:0000313|EMBL:EEC78523.1} OS=Oryza sativa subsp. indica (Rice) PE=3 SV=1	Os05g0149400 [Oryza sativa Japonica Group]
Zla03G022810.1	--	--	Molecular Function: iron ion binding (GO:0005506);; Cellular Component: photosystem II (GO:0009523);; Cellular Component: chloroplast thylakoid membrane (GO:0009535);; Biological Process: response to herbicide (GO:0009635);; Biological Process: photosynthetic electron transport in photosystem II (GO:0009772);; Cellular Component: integral component of membrane (GO:0016021);; Molecular Function: o…	K02703|2.70538e-129|egu:12079499|K02703 photosystem II P680 reaction center D1 protein [EC:1.10.3.9] | (RefSeq) psbA, ElguCp001; photosystem II protein D1	--	--	Photosynthetic reaction centre protein	Photosystem II protein D1 {ECO:0000255|HAMAP-Rule:MF_01379} (Precursor) OS=Dioscorea elephantipes (Elephant&apos;s foot) PE=3 SV=1	Photosystem II protein D1 {ECO:0000313|EMBL:AIA24161.1} (Fragment) OS=Indocalamus sinicus PE=3 SV=1	photosystem II protein D1, partial [Indocalamus sinicus]
Zla03G027500.1	--	--	Molecular Function: metal ion binding (GO:0046872);;	--	[O]	Posttranslational modification, protein turnover, chaperones	Ring finger domain	Putative RING-H2 finger protein ATL69 GN=ATL69 OS=Arabidopsis thaliana (Mouse-ear cress) PE=3 SV=1	Putative uncharacterized protein {ECO:0000313|EMBL:EEC67633.1} OS=Oryza sativa subsp. indica (Rice) PE=4 SV=1	hypothetical protein OsI_35029 [Oryza sativa Indica Group]
Zla15G009370.1	--	--	--	--	--	--	--	--	Uncharacterized protein {ECO:0000313|EnsemblPlants:ORGLA10G0025500.1} OS=Oryza glaberrima (African rice) PE=4 SV=1	hypothetical protein OsJ_30806 [Oryza sativa Japonica Group]
Zla10G008300.1	[O]	Posttranslational modification, protein turnover, chaperones	Cellular Component: cytosol (GO:0005829);; Molecular Function: [protein-PII] uridylyltransferase activity (GO:0008773);; Molecular Function: amino acid binding (GO:0016597);; Biological Process: methylglyoxal catabolic process to D-lactate via S-lactoyl-glutathione (GO:0019243);; Biological Process: cysteine biosynthetic process (GO:0019344);;	--	--	--	ACT domain	ACT domain-containing protein ACR3 {ECO:0000305} OS=Arabidopsis thaliana (Mouse-ear cress) PE=2 SV=1	cDNA clone:J023002N03, full insert sequence {ECO:0000313|EMBL:BAG92889.1} OS=Oryza sativa subsp. japonica (Rice) PE=2 SV=1	Os02g0555600 [Oryza sativa Japonica Group]
Zla05G027360.1	--	--	Cellular Component: plastid (GO:0009536);; Cellular Component: cytoplasmic vesicle (GO:0016023);;	--	[K]	Transcription	Myb/SANT-like DNA-binding domain	Trihelix transcription factor GT-2 GN=GT-2 OS=Arabidopsis thaliana (Mouse-ear cress) PE=2 SV=1	Uncharacterized protein {ECO:0000313|EnsemblPlants:ORGLA03G0008300.1} OS=Oryza glaberrima (African rice) PE=4 SV=1	hypothetical protein OsJ_09149 [Oryza sativa Japonica Group]
Zla15G000710.1	--	--	Biological Process: carbohydrate metabolic process (GO:0005975);; Cellular Component: membrane (GO:0016020);; Cellular Component: cytoplasmic vesicle (GO:0016023);; Molecular Function: hydrolase activity, acting on glycosyl bonds (GO:0016798);;	--	--	--	--	Endoglucanase 18 OS=Oryza sativa subsp. japonica (Rice) PE=2 SV=1	Uncharacterized protein {ECO:0000313|EnsemblPlants:Si006241m} OS=Setaria italica (Foxtail millet) PE=4 SV=1	PREDICTED: endoglucanase 18-like [Setaria italica]
Zla03G024040.1	--	--	--	--	--	--	--	--	Uncharacterized protein {ECO:0000313|EnsemblPlants:Traes_5BS_DFC509D13.2} OS=Triticum aestivum (Wheat) PE=4 SV=1	Os12g0571300 [Oryza sativa Japonica Group]
Zla06G004200.1	--	--	--	--	--	--	--	--	Uncharacterized protein {ECO:0000313|EnsemblPlants:OB04G18990.1} OS=Oryza brachyantha PE=4 SV=1	OSIGBa0134P10.3 [Oryza sativa Indica Group]
Zla10G012470.1	--	--	Biological Process: malate transport (GO:0015743);; Cellular Component: membrane (GO:0016020);;	--	[R]	General function prediction only	Aluminium activated malate transporter	Aluminum-activated malate transporter 9 GN=ALMT9 OS=Arabidopsis thaliana (Mouse-ear cress) PE=2 SV=1	Uncharacterized protein {ECO:0000313|EnsemblPlants:ORGLA02G0267400.1} OS=Oryza glaberrima (African rice) PE=4 SV=1	putative aluminum-activated malate transporter [Oryza sativa Japonica Group]
Zla15G008240.1	--	--	Molecular Function: structural constituent of ribosome (GO:0003735);; Cellular Component: ribosome (GO:0005840);; Biological Process: translation (GO:0006412);;	--	--	--	--	60S ribosomal protein L18a-like protein GN=At1g29970 OS=Arabidopsis thaliana (Mouse-ear cress) PE=2 SV=2	Uncharacterized protein {ECO:0000313|EnsemblPlants:ORGLA06G0128500.1} OS=Oryza glaberrima (African rice) PE=4 SV=1	Os06g0359400 [Oryza sativa Japonica Group]
Zla05G002750.1	[PR]	--	Cellular Component: mitochondrion (GO:0005739);; Cellular Component: chloroplast envelope (GO:0009941);; Molecular Function: chlorophyllide a oxygenase [overall] activity (GO:0010277);; Molecular Function: metal ion binding (GO:0046872);; Molecular Function: 2 iron, 2 sulfur cluster binding (GO:0051537);; Biological Process: oxidation-reduction process (GO:0055114);;	--	--	--	Pheophorbide a oxygenase	Protochlorophyllide-dependent translocon component 52, chloroplastic (Precursor) GN=L73G19.30 OS=Arabidopsis thaliana (Mouse-ear cress) PE=1 SV=1	Putative iron-sulfur cluster-binding protein {ECO:0000313|EMBL:AAS07229.1} OS=Oryza sativa subsp. japonica (Rice) PE=4 SV=1	putative iron-sulfur cluster-binding protein [Oryza sativa Japonica Group]
Zla16G006340.1	--	--	Cellular Component: mitochondrion (GO:0005739);; Cellular Component: cytoplasmic vesicle (GO:0016023);;	--	--	--	Salt stress response/antifungal	Cysteine-rich receptor-like protein kinase 11 (Precursor) GN=F21P8.80 OS=Arabidopsis thaliana (Mouse-ear cress) PE=2 SV=2	Uncharacterized protein {ECO:0000313|EnsemblPlants:OB07G23040.1} OS=Oryza brachyantha PE=4 SV=1	hypothetical protein OsI_26326 [Oryza sativa Indica Group]
Zla01G020260.1	--	--	Molecular Function: binding (GO:0005488);; Cellular Component: plastid (GO:0009536);;	--	--	--	MULE transposase domain	Protein FAR1-RELATED SEQUENCE 5 GN=FRS5 OS=Arabidopsis thaliana (Mouse-ear cress) PE=2 SV=1	cDNA clone:J023107K23, full insert sequence {ECO:0000313|EMBL:BAG94679.1} OS=Oryza sativa subsp. japonica (Rice) PE=2 SV=2	transposon protein, putative, unclassified, expressed [Oryza sativa Japonica Group]
Zla03G016920.1	--	--	Cellular Component: nucleus (GO:0005634);; Cellular Component: TIM23 mitochondrial import inner membrane translocase complex (GO:0005744);; Cellular Component: cytosol (GO:0005829);; Biological Process: protein import into mitochondrial matrix (GO:0030150);;	K17805|2.53792e-79|osa:4348915|K17805 mitochondrial import inner membrane translocase subunit TIM16 | (RefSeq) mitochondrial import inner membrane translocase subunit Tim16	[S]	Function unknown	Pam16	--	cDNA clone:001-112-H08, full insert sequence {ECO:0000313|EMBL:BAG88615.1} OS=Oryza sativa subsp. japonica (Rice) PE=2 SV=1	Os10g0479600 [Oryza sativa Japonica Group]
Zla09G015200.1	[R]	General function prediction only	Biological Process: lipid metabolic process (GO:0006629);; Molecular Function: hydrolase activity (GO:0016787);; Biological Process: response to other organism (GO:0051707);;	--	[I]	Lipid transport and metabolism	Patatin-like phospholipase	Patatin-like protein 7 GN=PLP7 OS=Arabidopsis thaliana (Mouse-ear cress) PE=2 SV=1	Patatin {ECO:0000256|RuleBase:RU361262} OS=Oryza sativa subsp. japonica (Rice) PE=3 SV=1	Os03g0254400 [Oryza sativa Japonica Group]
Zla07G016970.1	--	--	Biological Process: cellular process (GO:0044763);;	--	--	--	--	--	Uncharacterized protein {ECO:0000313|EnsemblPlants:MLOC_3976.1, ECO:0000313|EnsemblPlants:MLOC_3976.2} OS=Hordeum vulgare var. distichum (Domesticated barley) PE=4 SV=1	PREDICTED: histone H2A.Z-specific chaperone CHZ1 [Brachypodium distachyon]
Zla02G004570.1	[R]	General function prediction only	Molecular Function: nucleotide binding (GO:0000166);; Biological Process: pyrimidine ribonucleotide biosynthetic process (GO:0009220);; Cellular Component: Cul4-RING E3 ubiquitin ligase complex (GO:0080008);;	K14768|0|osa:4325333|K14768 U3 small nucleolar RNA-associated protein 7 | (RefSeq) P0489A01.9; probable U3 small nucleolar RNA-associated protein 7	[A]	RNA processing and modification	BING4CT (NUC141) domain	Pre-mRNA-processing factor 19 homolog 1 {ECO:0000305} GN=F19P19.2 OS=Arabidopsis thaliana (Mouse-ear cress) PE=1 SV=1	Putative uncharacterized protein {ECO:0000313|EMBL:EEC70065.1} OS=Oryza sativa subsp. indica (Rice) PE=4 SV=1	hypothetical protein OsI_00668 [Oryza sativa Indica Group]
Zla03G017170.1	--	--	Biological Process: cell wall macromolecule catabolic process (GO:0016998);;	--	--	--	--	--	Uncharacterized protein {ECO:0000313|EMBL:EAY78978.1} OS=Oryza sativa subsp. indica (Rice) PE=4 SV=1	Os10g0485500 [Oryza sativa Japonica Group]
Zla17G003200.1	[J]	Translation, ribosomal structure and biogenesis	Molecular Function: RNA binding (GO:0003723);; Molecular Function: structural constituent of ribosome (GO:0003735);; Cellular Component: cell wall (GO:0005618);; Cellular Component: nucleolus (GO:0005730);; Cellular Component: plasma membrane (GO:0005886);; Biological Process: translation (GO:0006412);; Cellular Component: chloroplast (GO:0009507);; Cellular Component: cytosolic small ribosomal s…	K02981|1.26712e-161|obr:102722101|K02981 small subunit ribosomal protein S2e | (RefSeq) 40S ribosomal protein S2-4-like	[J]	Translation, ribosomal structure and biogenesis	Ribosomal protein S5, N-terminal domain	40S ribosomal protein S2-4 GN=RPS2D OS=Arabidopsis thaliana (Mouse-ear cress) PE=2 SV=1	Uncharacterized protein {ECO:0000313|EnsemblPlants:ORGLA03G0348900.1} (Fragment) OS=Oryza glaberrima (African rice) PE=3 SV=1	PREDICTED: 40S ribosomal protein S2-4-like [Oryza brachyantha]
[truncated: 35,749 more rows]
