# Supplementary material for: Chromosome-level genome assembly of Zizania latifolia provides insights into its seed shattering and phytocassane biosynthesis
Source: Commun Biol. 2022 Jan 11;5:36. doi: 10.1038/s42003-021-02993-3 (PMC8752815; doi:10.1038/s42003-021-02993-3)
Supplement: Supplementary file 4 — Supplementary Data 2 [file 42003_2021_2993_MOESM4_ESM.xlsx]

## Sheet: Supplementary Data 2
Supplementary Data 2. Positive selection genes in Zizania latifolia
Gene ID	Branch p-value	Sites
Zla01G031160	0	902,A,0.997** 903,Y,0.997** 905,N,0.984* 906,H,0.992** 907,G,0.993** 951,A,0.992** 955,N,0.999**
Zla16G008180	0.000594128	469,G,0.975* 700,G,0.966* 701,G,0.972* 704,S,0.955*
Zla03G025200	0	59,A,0.989* 452,L,0.985* 768,V,0.996** 773,K,0.975* 774,D,0.998** 775,T,0.998** 790,S,0.997** 796,M,0.999** 800,I,0.986* 801,T,0.990* 805,A,0.997** 809,L,0.997**
Zla04G004480	0	350,H,1.000** 353,N,0.979* 355,N,0.999** 357,L,0.978* 358,Q,1.000** 359,L,0.999** 360,L,0.983* 362,C,0.976* 382,G,0.999** 385,M,0.997** 393,L,0.999** 394,G,1.000** 396,G,0.999** 397,V,0.999** 400,A,0.999** 403,Y,0.999** 404,L,0.997** 407,A,0.997** 442,R,0.998** 443,I,0.999**
Zla04G016710	3e-09	608,Y,0.990* 609,A,0.993** 610,E,0.999** 611,S,0.982* 613,M,0.955* 616,P,0.996** 618,Y,0.989* 621,Y,0.999**
Zla10G000090	0.000188002	40,K,0.964* 48,R,0.992** 49,E,0.999** 51,A,0.986* 52,A,0.988*
Zla02G019780	0.00029378	496,S,0.973* 544,K,0.973* 616,D,0.995** 726,G,0.967*
Zla06G003990	4.438e-06	237,R,0.958* 308,Y,0.962* 337,R,0.996** 344,A,0.952*
Zla14G003220	0.000200835	51,A,0.969*
Zla07G019610	1.4691e-05	335,K,0.990* 352,D,0.956* 357,K,0.986*
Zla16G006960	0	512,D,0.997** 513,G,0.988* 514,R,0.999** 516,N,0.998** 518,D,0.955* 519,E,0.999** 521,A,0.983* 524,R,0.997** 533,K,0.985*
Zla05G006850	0	277,S,0.998** 278,D,0.996** 280,T,0.999** 286,T,0.994** 287,M,0.996** 291,E,0.999** 293,I,0.993** 313,V,0.974* 316,H,1.000** 318,G,0.998** 320,E,0.994** 322,A,0.964* 324,S,0.995**
Zla07G010400	0	449,R,0.972* 451,M,0.967* 453,R,0.988* 457,R,0.990** 458,E,0.998** 459,F,0.997** 460,Y,0.994** 463,G,0.961* 464,C,0.998** 466,N,0.997** 467,N,0.999** 508,M,0.985* 510,T,0.998** 511,V,0.957* 513,W,0.998** 514,I,0.998** 516,N,0.996** 517,S,0.995** 518,E,0.999** 519,I,0.979* 522,F,0.998** 527,I,1.000** 528,A,0.996** 546,N,0.999** 547,W,0.999** 549,S,0.996** 585,V,0.998** 586,T,0.995** 588,T,0.998** …
Zla03G003190	0	63,K,0.963* 595,K,0.991** 596,L,0.990** 636,Y,0.995** 642,N,0.967* 644,V,0.996** 646,L,0.997** 647,V,0.996** 648,D,0.997** 650,F,0.994** 663,T,0.996** 664,D,0.998** 665,H,0.992** 666,Y,0.993** 668,G,0.997** 672,G,0.997** 690,L,0.995** 693,E,0.986* 694,A,0.990* 695,W,0.990** 704,D,0.954* 705,G,0.998** 706,Y,0.999** 708,E,0.994** 709,H,0.995** 711,R,0.995** 735,L,0.997**
Zla05G023180	2.4871e-05	385,I,0.959* 387,S,0.997** 388,T,0.999** 404,S,0.995** 407,R,0.993**
Zla01G026410	0	240,W,0.980* 242,G,0.998** 246,T,0.997** 248,V,0.998** 249,A,0.998** 250,L,0.993** 251,V,0.997** 252,H,0.962* 253,M,0.993** 256,R,0.999** 260,I,0.966* 261,K,0.995** 265,V,0.994** 273,E,0.999** 274,K,0.996** 278,M,0.997** 280,E,0.999** 281,R,0.997** 282,S,0.997** 284,T,0.999** 286,A,0.997** 287,S,0.997** 288,E,0.999** 289,T,0.975* 290,S,0.998** 291,G,0.998** 293,L,0.983* 295,L,0.999** 298,M,1.000*…
Zla10G005230	0	196,G,0.995** 198,L,0.995** 201,L,0.999** 202,I,1.000** 208,I,0.989* 212,S,1.000** 213,M,0.978* 214,N,0.999** 217,R,0.963* 220,G,0.996** 221,P,0.999** 223,L,0.963* 224,V,0.994** 226,S,0.990* 228,Y,0.993** 230,S,0.999** 233,A,0.997** 234,V,0.998** 235,A,0.997** 238,W,0.999** 276,N,0.999** 279,S,0.999** 282,F,0.999** 283,L,0.999** 286,M,0.994** 291,S,0.996**
Zla11G012960	0	2,G,0.977* 5,D,0.995** 6,V,0.980* 14,V,0.990** 15,Y,0.990**
Zla06G007690	0	364,G,0.999** 366,G,0.999** 367,T,0.998** 369,L,0.999** 370,M,0.969* 372,E,0.999** 374,E,0.993** 375,S,0.999** 376,G,0.999** 378,G,0.969* 380,R,0.998** 381,H,1.000** 385,K,0.996** 387,G,0.999** 395,G,0.999** 396,P,0.998** 410,M,0.984* 411,V,0.997** 412,K,0.999** 414,L,0.963*
Zla12G012320	0	661,E,0.981* 662,V,0.981* 671,P,0.984* 673,V,0.970* 676,M,0.993** 677,L,0.980* 678,S,0.983* 680,S,0.993** 681,D,0.968*
Zla05G009380	0	881,Q,0.976* 882,N,0.988* 885,S,0.998** 916,P,0.992** 922,A,0.965* 924,A,0.971* 925,K,0.992** 928,S,0.984* 929,R,0.998** 930,W,0.997** 931,R,0.995** 932,S,0.966* 933,D,0.991** 935,S,0.987* 936,S,0.997** 937,E,0.988* 954,T,0.985* 958,M,0.959* 959,E,0.968* 965,V,0.955* 967,R,0.974* 968,R,0.966* 971,R,0.970* 975,R,0.998**
Zla03G015920	0.00325532	619,D,0.992**
Zla13G008890	0.000686476	5,N,0.960* 9,E,0.985*
Zla10G017620	1.351e-05	144,E,0.992** 145,D,0.992**
Zla07G019470	2e-09	14,V,0.986* 15,G,0.992** 16,N,0.998** 18,E,0.999** 20,D,0.992**
Zla17G007950	0.00259642	90,E,0.998** 100,K,0.978*
Zla02G012610	4e-09	10,S,0.984* 21,H,0.976* 27,A,0.986*
Zla05G021950	0	708,A,0.993** 710,Y,0.994** 713,Y,0.997** 714,G,0.984* 715,T,0.970* 718,Y,0.998** 719,S,0.995** 722,M,0.994** 724,Q,0.975* 728,A,0.992** 729,Y,0.993** 730,G,0.999** 731,A,0.990** 732,Y,0.995** 739,P,0.952* 740,A,0.998** 741,Q,0.998** 742,A,0.994** 747,S,0.985* 748,Y,0.992** 749,A,0.996** 750,Q,0.993** 751,P,0.977* 753,A,0.995** 754,V,0.994** 757,Q,0.991** 781,A,0.982* 783,A,0.994** 785,Q,0.999** …
Zla03G001140	0	3,H,0.989* 5,A,0.992** 6,S,0.959* 12,L,0.997** 16,S,0.998** 19,L,0.972* 21,A,0.995** 22,E,0.986* 78,R,0.975*
Zla09G013260	1.0146e-05	273,A,0.980* 274,A,0.956* 275,D,0.996** 276,N,0.966*
Zla01G004200	2.7603e-05	72,E,0.986*
Zla05G025870	0	966,T,0.980* 969,F,0.999** 970,D,0.999** 971,T,0.999** 972,E,0.984* 976,A,0.996** 978,Y,0.983* 983,I,0.990** 985,P,0.996** 987,V,0.992**
Zla05G016810	0	303,H,0.998** 308,E,0.993** 315,N,0.995** 317,T,0.999** 321,A,0.986* 327,V,0.978* 329,W,0.995** 331,R,0.997** 336,A,0.956* 337,D,0.970* 343,K,0.953* 344,F,0.996** 349,F,1.000** 355,W,0.996** 361,P,1.000** 364,Y,0.997**
Zla04G022930	0	834,A,0.993** 835,L,0.991** 837,T,0.998** 841,E,0.981* 842,G,0.990** 844,V,0.996** 865,G,0.995** 867,S,0.981* 869,K,0.982*
Zla05G012510	6.4198e-05	973,H,0.955*
Zla16G005560	1e-09	220,P,0.996** 222,S,0.999** 223,L,1.000** 224,A,0.999** 225,L,0.994** 226,V,0.993** 233,D,0.995** 235,D,1.000** 236,D,0.994** 242,V,1.000** 243,W,0.998**
Zla14G012010	0.000585765	209,I,0.981*
Zla05G009850	0.000803896	28,S,0.961*
Zla04G014220	0.00505204	185,K,0.975*
Zla04G008580	0.00176509	879,V,0.990**
Zla14G003850	0	827,S,0.998** 846,R,0.995** 847,R,0.998** 849,R,0.998** 851,G,0.974* 855,G,0.998** 857,G,0.986* 864,R,0.997** 865,R,0.997**
Zla03G021440	0.00337824	264,D,0.957*
Zla01G008310	7.5e-08	529,S,0.980* 531,S,0.990** 533,I,0.978* 545,C,0.997** 547,A,0.990*
Zla10G009240	0	186,Q,0.970* 201,Q,0.996** 205,D,0.995** 206,H,0.995** 209,E,0.997** 220,V,0.974* 223,L,0.973* 228,E,0.958* 237,R,0.996** 238,E,0.995** 240,Y,0.994**
Zla02G005820	0	269,S,0.996** 353,V,0.991** 371,W,0.999** 373,C,0.998** 374,T,0.971* 383,T,0.995** 385,S,0.995** 387,N,0.999** 389,I,0.957* 434,D,0.993** 494,Y,0.999** 495,N,0.961*
Zla08G016990	0	332,E,0.989* 423,N,0.987* 563,V,0.973* 564,E,0.986* 572,F,0.999** 574,F,0.987* 576,S,0.988* 577,S,0.984* 578,H,0.979* 580,E,0.986* 581,S,0.992** 583,W,0.979* 586,G,0.997** 590,Q,0.977* 593,E,0.993** 596,V,0.994** 598,A,0.999** 602,L,0.986* 603,V,0.989* 606,F,0.988* 610,G,0.954*
Zla06G016410	5e-09	381,G,0.959* 393,C,0.998** 394,Y,0.999** 395,E,0.987* 399,V,0.998** 400,E,0.962* 403,D,1.000** 405,S,0.985*
Zla04G013380	0.00867317	313,S,0.953*
Zla10G007150	2.322e-06	211,W,0.997** 214,I,0.996** 217,M,0.987* 218,V,0.993** 219,A,0.987* 229,N,0.995** 239,E,0.989* 240,E,0.996** 245,E,0.997** 249,V,0.993** 250,K,0.999** 252,A,0.994** 253,T,0.990* 254,L,0.965*
Zla10G000480	2.7398e-05	23,T,0.975* 167,C,0.994** 170,V,0.954*
Zla01G022650	0	425,Y,0.998** 427,D,0.998** 428,G,0.999** 430,D,1.000** 431,P,0.989* 433,G,0.998** 435,A,0.975* 437,C,0.998** 438,M,0.956* 439,W,0.992** 443,G,0.996** 448,G,0.998** 449,K,0.995** 452,D,0.999** 453,A,0.995**
Zla03G017110	2.3045e-05	321,R,0.994**
Zla01G012560	1e-09	349,K,0.990* 350,Y,0.999** 353,A,0.970* 354,C,1.000** 357,M,0.997** 364,I,0.993** 368,Y,0.992** 369,E,0.992** 370,D,0.996** 371,F,1.000** 372,F,0.999** 373,S,0.999** 376,L,1.000** 378,A,0.996** 383,N,0.999** 385,W,0.962* 387,V,0.998** 392,M,0.999** 396,I,0.999** 398,D,0.954* 402,W,0.999** 405,A,0.999** 407,P,0.999** 409,E,0.999** 411,E,0.998** 413,V,1.000** 421,M,0.999** 423,E,1.000** 427,D,0.999…
Zla06G007680	0	287,V,0.982* 288,P,0.977* 290,Q,0.962* 294,L,0.956* 298,L,0.991** 300,Y,0.986* 302,G,0.992** 306,D,0.960* 309,S,0.988* 615,S,0.995**
Zla16G003580	1.0167e-05	21,R,0.964*
Zla15G012030	0.000804785	1,A,0.993** 244,S,0.980*
Zla16G008280	0.000141073	595,W,0.987*
Zla04G014200	0.00299361	605,D,0.987*
Zla16G008490	0.00514192	412,K,0.973*
Zla05G024790	0	479,H,0.961* 482,P,0.957* 502,E,0.993** 506,K,0.992** 507,D,0.995** 509,G,0.988* 512,E,0.996**
Zla12G004390	0	131,F,0.999** 132,R,0.997** 133,G,0.997** 136,K,0.988* 137,G,0.993** 138,K,0.999** 142,V,0.986* 143,S,0.991** 144,C,0.994** 145,P,0.998** 147,P,0.969* 148,P,0.997** 151,I,0.995** 153,R,0.985* 155,Q,0.998** 157,L,0.984* 158,F,0.995** 160,D,0.999**
Zla08G004390	0	2,A,0.989* 8,A,0.995** 11,S,0.996** 16,L,0.986* 19,F,0.994** 21,K,0.999** 23,K,0.999** 25,I,0.986* 56,L,0.988*
Zla10G001880	0	607,I,0.985* 612,R,0.972* 625,S,0.960* 628,E,0.993** 630,H,0.998** 634,C,0.974* 635,C,0.998** 638,T,0.974* 639,K,0.984* 648,A,0.992** 650,S,0.987* 652,S,0.984* 664,S,0.993** 666,W,0.991**
Zla12G002020	0.00443716	239,S,0.964*
Zla07G006270	0.00631596	26,S,0.973* 27,S,0.983*
Zla11G012490	0	59,Q,0.986* 266,G,0.999** 268,L,0.970* 270,K,0.991** 271,E,0.990** 272,K,0.999** 274,M,0.999** 277,G,0.999** 278,F,0.999** 280,W,0.989* 282,G,0.997** 285,I,0.990* 288,Y,0.994** 289,R,0.997** 292,M,0.995** 294,I,0.998** 299,V,0.966* 300,S,0.993** 301,E,0.959* 304,K,0.994** 305,D,0.998** 308,G,0.997** 310,G,0.997** 311,I,0.989* 312,E,0.999** 314,E,0.999** 316,F,0.999** 317,Y,0.991** 321,H,0.999** 3…
Zla10G001950	0.00597779	248,D,0.981* 251,N,0.968* 252,Y,0.997**
Zla13G016630	0.00246274	2,E,0.989* 15,S,0.985* 16,L,0.989* 21,A,0.974* 39,M,0.992** 49,V,0.982*
Zla15G006120	0	950,Y,0.997** 951,T,0.999** 952,S,0.982* 953,N,0.995** 955,T,0.999** 958,S,0.999** 969,V,0.999** 970,Y,0.996** 972,Y,0.997** 977,S,1.000** 979,I,0.988* 980,E,0.996** 985,D,0.994** 988,W,1.000** 991,K,0.999** 992,K,0.983* 993,M,0.997** 996,Y,0.997** 997,E,0.996** 1014,I,0.995** 1015,L,0.997** 1018,K,0.985* 1019,L,0.963* 1031,R,0.997** 1033,T,1.000** 1034,M,0.998** 1044,K,0.999** 1051,K,0.998** 106…
Zla02G027310	1.1e-08	485,G,0.990** 486,S,0.971* 489,G,0.951* 495,S,0.980* 496,L,0.965*
Zla17G001560	0	17,S,0.989* 19,G,0.979* 42,T,0.995** 43,G,0.989* 45,E,0.999** 52,E,0.997** 55,Q,0.993** 56,E,0.992** 59,Y,0.998** 61,V,0.984* 62,V,0.996** 66,C,0.997** 68,N,0.999** 71,R,0.998** 78,Y,0.997** 80,D,0.986* 82,L,0.998**
Zla08G013810	8.21e-07	282,G,0.987* 283,M,0.978* 288,T,0.955* 290,G,0.975*
Zla12G000910	0	200,D,0.998** 202,T,0.999** 203,T,0.999** 206,T,0.999** 209,N,0.996** 211,S,0.995** 213,L,0.993** 216,L,0.995**
Zla01G005110	6.4352e-05	2,E,0.996** 6,I,0.968* 8,D,0.969* 17,R,0.954* 18,R,0.996**
Zla14G003230	0.00199729	583,C,0.958*
Zla04G004700	0.000472366	1646,K,0.962*
Zla02G012980	0	620,S,0.995** 626,S,0.994** 627,F,0.994** 637,E,0.954* 638,S,0.976*
Zla12G004940	2e-09	102,R,0.965* 103,S,0.984* 107,C,0.967* 109,R,0.953* 111,S,0.988*
Zla01G032790	0	392,M,0.999** 393,N,0.994** 394,V,0.997** 396,G,0.999** 397,V,0.997** 398,P,0.991** 400,T,0.997** 401,E,1.000** 404,K,0.996** 405,N,0.997** 406,P,0.997** 407,A,0.998** 408,N,0.997** 411,G,0.998** 414,N,0.998** 416,M,0.995** 444,T,1.000** 445,R,0.999** 446,R,0.999** 448,L,0.999** 450,R,0.993** 451,S,1.000** 455,N,0.992** 457,R,0.974* 459,L,0.995** 460,K,1.000**
Zla11G003280	0.0072845	620,Q,0.974*
Zla01G029410	0	266,G,0.961* 994,E,0.998** 995,I,0.983* 998,T,0.995** 999,L,0.998** 1000,T,0.997** 1002,K,0.963* 1009,E,0.982* 1036,N,0.989* 1040,I,0.979* 1042,F,0.992** 1044,S,0.974* 1047,P,0.969* 1049,W,1.000** 1052,F,0.992** 1068,I,0.976* 1072,F,1.000** 1074,S,0.993** 1075,F,0.997** 1077,V,0.993** 1079,V,0.989* 1088,Y,0.992** 1091,A,0.988* 1095,M,1.000** 1100,R,0.960* 1102,K,0.998** 1103,T,0.994** 1105,T,0.99…
Zla01G002430	0	201,D,0.997** 260,S,0.960* 427,I,0.992** 428,K,0.957* 431,N,0.986* 432,S,0.970* 433,S,0.996** 436,Y,0.976* 437,V,0.990** 438,L,0.984* 440,H,0.994** 441,E,0.996** 443,S,0.992**
Zla05G027080	0	208,I,0.994** 296,V,0.997** 297,M,0.967* 299,K,0.999** 300,Q,0.996** 302,G,0.998** 303,F,0.994** 305,K,0.998** 306,R,0.997** 307,R,0.995** 308,D,0.998** 310,Y,0.993** 313,Y,0.999** 314,H,0.980* 316,L,0.967* 322,N,0.999** 325,G,0.997** 326,S,0.999** 327,G,0.963* 328,Y,0.996** 329,R,0.999** 330,S,0.996** 333,M,0.974* 336,I,0.995** 345,D,0.992** 348,R,0.998**
Zla15G001340	2.53e-07	404,P,0.970* 406,R,0.954*
Zla08G021200	6e-09	4,R,0.998** 9,E,0.999** 11,F,0.995** 12,Y,0.992** 13,H,0.953* 14,A,0.995** 15,Y,0.999** 16,D,0.987* 461,W,0.963*
Zla02G020690	3.884e-06	280,V,0.991** 281,D,0.986* 288,R,0.996**
Zla07G015620	1e-08	369,S,0.960*
Zla15G010570	1.63e-07	533,E,0.982* 536,N,0.995**
Zla16G001780	0.0032873	6,A,0.992** 82,A,0.996**
Zla13G004570	1.02e-06	244,M,0.964* 245,Y,0.979* 247,W,0.986* 250,G,0.980* 251,W,0.998**
Zla15G010160	0.00237234	71,R,0.957*
Zla03G014570	0.000184251	115,T,0.981*
Zla01G029320	0	193,S,0.992** 194,D,0.999** 196,E,0.986* 200,Q,0.951* 204,T,0.990* 205,S,0.998** 208,G,0.998** 209,P,0.999** 210,G,0.997** 212,K,0.979* 219,G,0.996** 232,T,0.994**
Zla05G021460	2.5515e-05	340,T,0.953* 385,S,0.974* 390,N,0.963*
Zla12G003360	8.3239e-05	446,S,0.994** 450,S,0.968*
Zla17G003570	2.312e-06	305,M,0.997** 307,L,0.999** 315,V,0.970* 317,L,0.977*
Zla13G013410	0	107,P,0.984* 111,Q,0.988* 339,D,0.950*
Zla05G023390	0.00423374	485,N,0.973*
Zla11G017770	0	277,S,0.968* 281,A,0.994** 282,I,0.975* 284,I,0.994** 285,D,0.989* 286,T,0.994** 295,V,0.990** 296,P,0.983* 297,N,0.990** 299,I,0.997** 301,Y,0.997**
Zla03G024810	1.8e-08	218,C,0.997** 219,E,0.976* 220,K,0.995**
Zla05G010170	0	247,A,0.977* 250,G,0.996** 256,S,0.990* 257,E,0.995** 260,K,0.964* 264,E,0.966* 266,T,0.966* 271,L,0.980* 276,W,0.978*
Zla17G007750	0.00192065	38,I,0.984* 68,L,0.999** 71,C,0.987* 73,R,0.996** 90,L,0.993** 91,C,0.993**
Zla02G013020	2.2557e-05	662,K,0.961*
Zla15G008290	5.93e-07	7,F,0.960* 232,M,0.963* 906,V,0.988*
Zla07G012950	0.00224127	29,A,0.962* 335,P,0.956*
Zla11G012330	0	486,K,0.955* 682,Q,0.966* 683,L,0.992** 684,Q,0.953* 689,Q,0.977* 693,S,0.998** 694,Y,0.996** 696,Y,0.998** 703,G,0.997** 705,W,0.982*
Zla11G004630	0	842,Y,0.979* 843,E,0.968* 846,Y,0.976* 847,S,0.968* 855,H,0.986*
Zla04G000060	0.00380977	3,M,0.997**
Zla12G006540	5.4e-08	431,V,0.996** 433,H,0.983* 436,R,0.987* 437,L,0.999** 438,A,0.994** 439,A,0.994** 440,K,0.987* 441,T,0.997**
Zla05G023760	0	2,S,0.994** 3,P,0.996** 5,A,0.998** 17,D,0.996** 19,I,0.995** 22,Y,0.982* 27,R,0.995** 28,V,0.999** 29,H,0.999** 31,Y,0.997** 32,L,0.983* 33,L,0.996** 41,S,0.993** 43,D,0.987* 44,E,0.999** 46,F,1.000** 50,E,0.992** 52,F,0.995** 55,E,0.996** 57,C,0.999** 58,E,0.992** 66,L,0.996** 67,G,0.995** 68,R,0.997** 69,E,0.997** 72,E,0.992** 74,M,0.999** 77,L,0.996** 78,M,0.999** 79,C,0.998** 81,D,0.994** 83…
Zla17G010520	0.000296549	665,G,0.960* 667,E,0.984* 670,L,0.962*
Zla01G026880	1.6e-08	501,K,1.000** 502,A,0.974* 505,E,0.999** 506,S,0.999** 508,L,0.985* 509,N,0.997** 510,S,0.996**
Zla05G013460	0	482,S,0.968* 484,S,0.985* 500,S,0.989* 502,S,0.982* 504,P,0.989* 505,R,0.996** 519,P,0.993**
Zla04G014370	0	137,G,0.974* 496,P,0.990** 498,S,0.998** 504,I,0.995** 506,G,0.995** 508,A,0.997** 511,E,0.989* 513,M,0.982* 514,D,0.998**
Zla13G003180	6.8994e-05	16,A,0.964* 615,M,0.978*
Zla13G003020	3.32e-06	269,I,0.993** 270,A,0.992** 271,T,0.993** 276,G,0.996** 292,G,0.991**
Zla03G002140	1.124e-06	293,E,0.991** 297,K,0.989* 298,P,0.989*
Zla14G000940	0	4,Q,0.967* 6,I,0.998** 10,H,0.972* 18,D,0.981* 19,L,0.955* 20,E,0.977* 26,Q,0.970* 27,P,0.974* 28,C,0.965* 29,P,0.990* 33,I,0.985*
Zla09G011790	0	635,Q,0.959* 636,R,0.961* 1094,L,0.953* 1229,K,0.982* 1277,A,0.969* 1280,D,0.996** 1288,S,0.995** 1299,E,0.993** 1307,R,0.963* 1310,S,0.969* 1316,V,0.982* 1318,D,0.994** 1319,S,0.995**
Zla11G015630	0	798,T,0.994** 799,V,0.985* 805,D,0.998** 808,V,0.998** 809,S,0.996** 810,S,0.981* 813,E,0.996** 814,D,0.982* 818,K,0.982* 824,P,0.964* 830,K,0.951* 831,S,0.982* 832,S,0.960* 839,K,0.996** 848,Y,0.975* 852,A,0.988* 856,F,0.965*
Zla16G004880	0	234,A,0.993** 235,Q,0.986* 239,Q,0.985* 241,A,0.955* 245,K,0.995** 248,R,0.999**
Zla11G006810	8.02e-06	488,E,0.972* 489,V,0.962*
Zla04G001860	3.9676e-05	96,A,0.970*
Zla05G022160	0.00492077	174,S,0.984*
Zla07G001920	0.00466177	3,D,0.988*
Zla05G022260	0.00131177	154,Q,0.992** 160,A,0.999** 198,S,0.991** 200,E,0.998** 204,C,0.988*
Zla11G006020	3.1285e-05	169,N,0.992** 339,E,0.997** 340,H,0.959* 341,L,0.975* 343,L,0.975*
Zla13G007690	1.6e-08	78,S,0.986* 79,L,0.983* 84,S,0.996**
Zla05G005910	0.000112868	152,R,0.998** 153,K,0.997** 154,G,0.979* 155,S,0.999** 157,G,0.998** 159,K,0.993** 162,H,0.994**
Zla08G020220	2.166e-06	43,S,0.976* 71,E,0.989* 128,D,0.953* 553,S,0.971*
Zla15G010530	5.45e-07	159,Q,0.983* 160,D,0.987* 162,D,0.999** 165,R,0.957* 166,S,0.953* 168,S,0.997** 172,S,0.995** 184,Q,0.971* 186,R,0.997** 190,H,0.982* 191,S,0.999**
Zla11G018260	2.6895e-05	79,T,0.992** 81,S,0.960* 130,G,0.995** 149,T,0.970* 206,R,0.992**
Zla05G021730	0.00249711	942,N,0.977*
Zla01G033360	1.574e-05	77,V,0.991** 81,A,0.971* 84,A,0.990*
Zla13G007010	0	762,R,0.991** 764,H,0.982* 766,A,0.977* 767,R,0.997** 771,R,0.956* 777,N,0.998** 783,V,0.991** 786,C,0.995** 789,P,0.994** 792,T,0.995** 795,L,0.986* 798,L,0.995** 807,S,0.997** 809,T,0.984* 810,T,0.985* 812,T,0.979* 864,H,0.984*
Zla16G001670	0.000157834	98,E,0.960* 351,M,0.996**
Zla17G008020	4e-09	26,Y,0.991** 27,N,0.995** 69,L,0.969* 73,A,0.993** 75,K,0.975* 76,T,0.995**
Zla17G007960	0	256,Q,0.963* 344,S,0.953* 1709,K,0.989* 1729,A,0.962* 1730,G,0.988* 1731,K,0.997**
Zla09G001940	0.00891703	310,S,0.959* 339,S,0.964*
Zla04G004790	4.5225e-05	596,S,0.979*
Zla02G013530	0.0017659	105,P,0.999** 252,D,0.994**
Zla13G001670	1.8503e-05	74,L,0.962* 98,R,0.995**
Zla16G003700	0	433,A,0.999** 434,L,0.997** 435,E,0.999** 436,E,0.996** 442,F,0.977* 443,N,0.997** 445,L,0.978* 446,E,1.000** 447,G,0.998** 449,T,0.997** 452,K,1.000** 454,E,0.997** 455,G,0.976* 456,A,0.998** 458,Y,0.997** 460,F,0.997** 461,P,1.000** 462,R,0.987* 464,H,0.994** 469,A,0.991** 471,G,0.999** 509,A,1.000** 510,A,1.000** 511,G,1.000** 515,D,0.995** 517,Y,1.000** 518,Y,0.997** 534,Q,0.983* 535,A,0.998*…
Zla01G006970	0.00637491	137,T,0.982* 201,F,0.984*
Zla15G002420	0.00151067	189,G,0.960* 334,G,0.953*
Zla14G001240	0.00556554	176,S,0.984*
Zla17G006860	0	704,D,0.995** 706,I,0.978* 709,V,0.964* 717,C,0.970* 721,S,0.964* 723,G,0.984*
Zla07G019580	0.00401758	101,H,0.995**
Zla01G009020	3.94e-07	26,H,0.964* 28,A,0.993**
Zla01G030060	6.9915e-05	126,S,0.969*
Zla15G006900	0.000813438	62,Y,0.988* 152,Y,0.997** 153,I,0.997** 164,F,0.995** 166,Y,0.997** 200,C,0.996** 201,H,0.982*
Zla10G018430	0	450,Y,0.998** 452,R,0.993** 453,T,0.997** 456,V,0.962* 457,A,0.995** 460,R,0.990* 462,S,0.997** 463,G,0.955* 465,D,0.999** 466,S,0.996** 467,K,0.975* 469,L,0.993** 470,R,0.992** 471,G,0.993** 472,Y,0.990*
Zla14G001940	0.00189548	295,A,0.987* 302,T,0.979* 303,S,0.995**
Zla10G014620	0.000313243	250,K,0.955* 251,E,0.957*
Zla01G027840	4e-09	148,D,0.989* 471,D,0.985* 472,W,0.987* 473,D,0.984* 482,S,0.995** 488,W,0.988* 489,A,0.993** 490,S,0.997** 492,K,0.980*
Zla08G025460	0	555,A,0.993** 557,K,0.992** 562,Q,0.959* 563,D,0.961* 564,K,0.996** 565,D,0.999** 567,K,0.989* 568,S,0.988* 578,K,0.965* 579,D,1.000** 580,F,0.996** 581,K,1.000** 582,F,0.999**
Zla02G010270	0.00523634	43,Q,0.994**
Zla15G002880	0.000427723	401,S,0.997** 402,G,0.994**
Zla07G000250	3.887e-06	284,R,0.995** 477,V,0.963*
Zla04G009340	0	258,T,0.999** 260,K,0.999** 263,E,0.994** 272,A,0.982* 273,Q,0.994** 276,G,0.999** 278,E,0.999** 279,R,0.994** 281,Q,0.998** 283,A,0.975* 285,A,0.975* 287,W,0.979* 291,T,0.955* 294,I,0.993** 295,S,0.981* 307,C,0.991** 309,E,0.986* 314,P,0.986* 315,S,0.992** 319,P,0.990*
Zla07G004480	0.000388175	530,S,0.983* 606,P,0.985* 614,A,0.982*
Zla02G010100	0.00658204	405,A,0.952*
Zla15G002770	0	308,S,0.992** 313,I,0.984* 314,Y,0.997** 315,R,0.962* 316,K,0.996** 317,L,0.992** 318,C,0.987* 321,K,0.986*
Zla10G018290	8e-09	4,M,0.989* 5,A,0.994** 6,G,1.000** 7,R,1.000** 8,H,0.996** 9,T,0.999** 13,M,1.000** 14,Q,1.000** 16,R,1.000** 22,N,0.999** 24,S,0.999** 26,N,0.999** 27,H,0.988* 30,D,1.000**
Zla15G000090	0	312,L,0.991** 313,S,0.999** 316,M,0.999** 317,E,0.972* 319,L,0.997** 323,Q,0.992** 326,C,0.996** 327,P,0.995** 329,L,0.973* 330,Y,0.989* 331,I,0.953* 332,Y,0.992** 333,S,0.966* 334,S,0.998** 345,P,0.952* 349,V,0.988* 351,S,0.986* 352,F,0.994** 358,C,0.969* 359,E,0.997** 369,H,0.999** 370,V,0.995** 391,S,0.999** 392,N,1.000** 395,L,0.997** 396,Y,0.999** 398,S,0.994** 405,E,0.999** 406,D,0.997** 40…
Zla03G005160	1e-09	41,A,0.977* 363,L,0.980* 364,K,0.951* 365,N,0.959* 366,M,0.992** 369,F,0.981*
Zla15G016640	3e-09	259,S,0.974* 293,E,0.983* 297,S,0.979* 312,S,0.974* 314,S,0.957* 315,K,0.997**
Zla14G002510	1.058e-06	168,K,0.997** 200,V,0.991** 202,N,0.998** 203,E,0.973* 207,G,0.978*
Zla09G019430	0.000261006	102,S,0.957* 306,S,0.989*
Zla10G000530	3.1e-08	70,S,0.978* 380,A,0.961* 401,K,0.969* 475,S,0.982* 476,I,0.952* 477,Y,0.969* 479,L,0.989* 481,P,0.959* 483,H,0.970* 484,M,0.974* 485,I,0.983* 487,L,0.991** 489,S,0.992**
Zla07G006520	0.0013252	87,S,0.959* 351,E,0.957*
Zla05G016780	0.00819234	242,S,0.975*
Zla12G009440	0	19,T,0.956* 23,N,0.985* 25,N,0.970* 32,Q,0.991** 33,E,0.995** 43,N,0.963* 398,S,0.994** 402,R,0.951* 403,W,0.988*
Zla15G002790	0	294,V,0.998** 297,A,0.999** 298,V,0.994** 299,S,0.979* 301,S,0.998** 302,F,0.997** 303,G,0.998** 304,E,0.998** 306,R,0.988* 307,A,0.994** 308,T,0.999** 309,N,0.993** 313,Q,0.990** 315,N,0.999** 317,I,0.994** 326,E,0.995** 330,F,0.999** 331,R,0.984* 333,K,0.998** 334,K,0.989* 335,L,0.978* 336,M,0.994** 339,T,0.981* 340,N,0.999** 345,D,0.997** 347,V,0.998** 361,L,0.998** 365,Q,0.993** 368,R,0.997**…
Zla05G019060	0	4,D,0.984* 5,R,0.981* 7,S,0.981* 13,I,0.980* 15,N,0.998**
Zla11G003860	0.00531728	66,E,0.989* 322,G,0.983* 358,F,0.991**
Zla11G015600	0	240,D,0.985* 317,M,0.985* 360,G,0.981* 362,Y,1.000** 364,E,0.999** 365,Y,1.000** 366,K,1.000** 370,P,0.999** 373,M,0.993** 379,V,0.996** 380,L,0.999** 382,D,1.000** 384,Q,1.000** 386,R,0.998** 388,F,0.999** 390,G,0.999** 392,H,0.999** 399,V,0.996** 400,Y,0.998** 401,G,0.999** 402,N,0.958* 403,S,0.999** 404,W,1.000** 405,I,1.000** 406,L,0.968*
Zla08G025010	1.21e-07	588,K,0.973*
Zla05G021300	0	744,V,0.999** 745,S,0.995** 746,K,0.998** 749,V,0.999** 750,A,0.999** 752,L,0.999** 753,A,0.972* 758,R,0.998** 761,S,0.998** 764,C,0.997** 767,S,1.000** 768,L,0.993** 772,A,0.999** 773,E,0.994** 775,F,0.995** 777,C,0.999** 778,T,0.997** 779,V,0.997** 782,K,0.993** 784,S,0.994** 787,K,0.979* 788,A,0.990** 790,Y,0.965* 791,Y,0.985* 793,D,0.998** 794,D,0.997** 795,T,0.969* 808,M,0.984* 809,Q,0.993**…
Zla11G012070	0	268,S,0.994** 270,V,0.986* 533,A,0.976* 534,N,0.962* 536,S,0.987* 542,K,0.987* 567,W,0.993** 568,S,0.989* 569,R,0.993** 570,S,0.998** 579,S,0.951*
Zla01G015330	1.908e-06	17,P,0.991** 21,L,0.992** 22,G,0.996** 26,L,0.980* 27,E,0.992**
Zla12G002120	0	371,W,0.999** 372,I,0.997** 376,F,0.994** 377,S,0.983* 381,K,0.984* 382,S,0.995** 384,R,0.996** 385,I,0.954* 387,Y,0.991** 388,P,0.995** 389,F,0.972* 390,G,0.999** 392,C,0.999** 394,S,0.997** 398,L,0.956* 400,L,0.994** 402,L,0.995** 403,D,0.952* 404,R,0.999** 408,H,0.995** 429,L,0.964* 433,K,0.991**
Zla01G024930	0	380,S,0.983* 556,D,0.999** 562,D,0.998** 565,N,0.972* 570,Y,0.993** 572,R,0.996** 574,N,0.981* 576,S,0.995** 578,L,0.986* 580,R,0.996** 582,L,0.996** 583,C,0.995** 584,K,0.991**
Zla16G000810	0	395,H,0.996** 396,E,0.996** 399,S,0.981* 401,N,0.999** 402,V,0.995** 406,G,0.982* 407,A,0.978* 409,V,0.996** 414,C,0.961* 416,M,0.997** 417,Y,0.997** 421,P,0.963* 422,A,0.972*
Zla05G016840	0	1015,M,0.981* 1018,M,0.995** 1019,Q,0.991** 1022,R,0.969* 1023,E,0.961* 1026,K,0.995** 1033,N,0.983* 1048,S,0.955*
Zla07G006670	0	571,M,0.983* 572,G,0.961* 574,K,0.999** 575,I,0.988* 577,N,0.990* 578,E,0.994** 579,R,0.995** 584,G,0.986* 585,L,0.963* 588,R,0.961*
Zla16G008400	0.00532435	200,K,0.984* 201,K,0.984*
Zla05G008480	0.000284554	355,H,0.993**
Zla08G014370	0	273,K,0.999** 277,D,0.983* 278,K,0.996** 279,C,0.997** 280,T,1.000** 282,C,0.998** 283,S,0.965* 284,K,0.982* 285,P,0.990*
Zla03G005020	0.000788926	158,R,0.988* 162,T,0.964*
Zla17G007660	0	180,L,0.983* 186,S,0.996** 189,Y,0.977* 193,L,0.996** 194,E,0.981* 196,K,0.996** 382,K,0.962* 383,R,0.994** 385,S,0.997** 386,G,0.965* 421,S,0.972* 422,A,0.988* 425,P,0.996** 426,A,0.985* 428,S,0.989*
Zla11G014260	0	208,E,0.997** 382,L,0.999** 383,V,0.999** 388,G,0.975* 389,V,0.971* 391,L,0.988* 392,F,1.000** 395,Y,0.998** 396,R,1.000** 397,R,1.000** 398,S,0.994** 399,S,1.000** 401,R,0.964* 402,T,0.998** 403,Y,0.999** 406,L,0.999** 407,G,0.999** 408,S,1.000** 409,M,1.000** 412,M,0.999** 413,F,0.997** 417,M,1.000** 419,V,0.984* 420,L,0.999** 423,S,0.999** 424,S,0.999** 426,H,0.998** 428,K,0.985* 487,L,0.997**
Zla13G003880	5.6e-08	703,V,0.991** 704,N,0.980* 709,E,0.959* 716,S,0.982* 718,K,0.959*
Zla14G003770	0.0019771	484,L,0.990**
Zla01G018850	0	24,E,0.978* 29,L,0.994** 33,T,0.984* 968,S,0.983* 973,H,0.991**
Zla17G012130	6.286e-06	338,W,0.995** 339,K,0.996** 340,I,0.997** 343,W,0.998**
Zla13G016720	0.00513002	63,D,0.966* 104,S,0.963* 258,Y,0.991** 267,R,0.981*
Zla02G028970	0	23,E,0.990** 26,C,0.966* 38,C,0.986* 40,D,0.997** 42,G,0.976* 456,E,0.997**
Zla05G013950	0.00516595	8,K,0.991** 74,R,0.997** 261,A,0.981*
Zla07G010640	0.00368711	209,D,0.991**
Zla02G023600	2.4631e-05	432,L,0.955*
Zla15G005750	0	5,A,0.992** 8,L,0.987* 10,H,0.983* 11,G,0.994** 12,T,0.999** 13,L,0.965* 27,E,0.993** 28,A,0.964* 72,T,0.995**
Zla01G002060	0.000677762	49,A,0.956* 410,N,0.974*
Zla03G002370	2.83e-07	216,A,0.993**
Zla15G003720	0	536,L,0.994** 539,A,0.998** 541,Q,0.993** 543,K,1.000** 544,I,0.997** 547,C,0.999** 549,K,0.999** 550,S,0.995** 568,A,0.998** 569,T,0.998** 570,F,0.999** 572,M,0.998** 574,V,1.000** 576,F,0.999** 577,L,0.999** 580,P,0.999** 582,V,0.997** 584,A,0.996** 585,A,0.999** 586,T,0.999** 589,A,0.999** 591,L,0.998** 592,R,0.968* 595,L,0.989* 597,H,0.982* 598,V,0.996** 601,V,0.998** 603,A,0.996** 604,A,0.99…
Zla15G014470	0.00554561	36,A,0.989* 142,S,0.992**
Zla04G006910	3.683e-06	54,A,0.986* 58,G,0.989* 59,E,0.994** 63,A,0.965* 64,L,0.980* 68,L,0.967* 75,D,0.980* 76,L,0.986* 105,D,0.984* 120,T,0.952* 122,R,0.961* 124,E,0.964* 129,S,0.978* 132,L,0.986* 144,R,0.963* 308,R,0.985* 309,P,0.960* 310,Y,0.960* 311,C,0.962* 312,E,0.982* 322,S,0.989* 353,S,0.990* 355,E,0.968*
Zla15G002320	2.25e-07	210,F,0.973* 313,D,0.997** 314,G,0.960* 315,R,0.976* 316,K,0.987* 318,K,0.998** 343,S,0.973*
Zla04G012330	1e-09	4,V,0.990* 7,S,0.986*
Zla05G024170	0	422,R,0.979* 423,V,0.984* 425,Q,0.960* 427,S,0.965* 428,C,0.983* 435,K,0.960* 439,E,0.956* 440,D,0.972* 441,Y,0.979* 443,Y,0.997** 456,L,0.966* 459,S,0.978* 464,R,0.967*
Zla01G002710	2.2366e-05	1,Q,0.969*
Zla16G010680	1e-09	481,S,0.978* 488,C,0.975* 493,A,0.990*
Zla02G021280	9.9072e-05	24,H,0.985*
Zla14G001690	0	798,K,0.998** 800,C,0.988* 801,L,0.989* 809,S,0.985* 810,C,0.978* 811,V,0.991** 827,T,0.977* 829,Y,0.998** 834,N,0.980* 835,C,0.984* 836,P,0.995** 843,A,0.987* 844,V,0.997** 845,Q,0.955*
Zla16G012080	0	23,K,0.999** 26,K,0.983* 28,K,0.993** 42,D,0.998** 49,D,0.991** 61,T,0.976* 66,A,0.995** 75,S,0.989* 76,N,0.983*
Zla02G018270	0	552,K,0.997** 554,G,0.999** 555,M,0.994** 556,V,0.993** 557,K,0.988* 560,E,0.985* 562,Q,0.999** 566,Q,0.982* 571,W,0.986* 578,Q,0.989* 579,S,0.998** 581,H,0.998** 584,Q,0.981* 587,K,0.984*
Zla14G000650	0.000606736	273,T,0.958*
Zla04G016920	6.9872e-05	102,A,0.964* 266,A,0.970*
Zla05G006590	8.1559e-05	247,E,0.985* 249,T,0.975*
Zla15G008850	7.13e-07	51,P,0.979* 74,T,0.986* 84,I,0.999** 85,K,1.000** 112,G,0.999** 113,S,0.999** 115,K,0.999**
Zla13G007850	1.95e-07	3,S,0.980* 9,S,0.991** 357,A,0.969*
Zla12G012940	1.389e-06	416,A,0.997** 419,V,0.990* 420,G,0.997** 426,P,0.992** 435,F,0.964* 437,M,0.995** 438,G,0.996**
Zla10G009840	9.781e-06	2,M,0.989* 3,A,0.977* 24,V,0.979*
Zla05G026060	0.00481163	121,A,0.984*
Zla13G003270	0	50,R,0.975* 117,R,0.996** 167,L,0.994** 172,S,0.999** 173,T,0.999** 177,D,1.000** 179,V,0.974* 180,E,0.983* 186,Q,0.997** 187,G,0.998** 188,L,0.999** 190,F,0.994** 191,E,0.997** 192,C,0.999** 193,S,0.999** 194,S,0.999** 197,E,0.992** 199,Q,0.995** 202,S,0.999** 204,A,0.990* 205,R,0.999**
Zla02G017450	0	440,G,0.981* 443,V,0.990** 446,W,0.986* 448,K,0.999** 449,R,0.976* 450,M,0.999** 452,I,0.951* 453,A,0.995** 455,G,0.968* 474,A,0.994** 475,R,0.960* 479,Y,0.979* 480,L,0.955* 488,H,0.973* 496,I,0.976* 497,H,0.996**
Zla02G017270	0	1345,T,0.974* 1348,Y,0.994** 1352,S,0.993** 1353,D,0.963* 1354,S,0.964* 1355,G,0.976* 1361,T,0.984* 1362,D,0.998** 1366,A,0.981* 1380,A,0.994** 1385,T,0.972* 1387,C,0.995** 1388,V,0.965* 1390,P,0.972* 1394,Q,0.973* 1401,R,0.984* 1423,K,0.997** 1426,S,0.983*
Zla03G005790	0.000323523	30,T,0.979* 33,P,0.986* 36,V,0.985*
Zla14G006670	0.00030091	24,S,0.985*
Zla04G028490	0.00384541	61,Y,0.991** 62,A,0.977*
Zla03G000550	0	93,P,0.995** 552,P,0.994** 744,G,0.998** 747,P,0.996** 748,I,0.994** 754,R,0.980* 761,M,0.996** 764,L,0.999** 765,Y,0.992** 766,L,0.995** 767,Q,0.999** 769,S,0.999** 770,I,0.997** 771,I,0.997** 772,S,0.999** 774,E,0.997** 778,F,0.996** 779,L,0.996** 782,F,0.994** 790,A,0.999** 791,T,0.998** 793,I,0.976* 796,Y,0.998** 799,W,0.999** 800,D,0.992** 802,C,0.998** 804,M,0.998** 805,Q,0.999** 809,W,1.00…
Zla08G017100	0.00711766	324,P,0.960*
Zla14G001640	0	122,V,0.963* 137,R,0.982* 316,I,0.999** 319,E,0.995** 337,E,0.977* 338,E,0.996** 339,D,0.993** 340,A,0.993** 344,P,0.995** 347,H,0.999** 350,H,0.999** 353,K,0.994** 354,I,0.999** 355,S,0.990** 356,E,0.993** 357,L,0.981* 359,W,0.975* 360,N,0.996** 361,P,0.999** 366,A,0.982* 369,S,0.998** 370,V,0.998** 372,E,0.995** 376,L,0.998** 377,Q,0.995** 379,W,0.994** 380,E,0.995** 382,A,0.998** 383,E,0.984* …
Zla01G001870	0.00335858	206,C,0.990* 318,T,0.987* 412,N,0.986*
Zla03G021140	0.000848388	201,R,0.971* 634,V,0.988* 695,E,0.991** 697,S,0.990**
Zla01G002210	0	735,D,0.996** 736,L,0.954* 737,G,0.990** 739,E,0.978* 747,D,0.996** 792,S,0.991** 794,S,0.985* 796,A,0.977*
Zla08G015700	4.2e-08	305,W,0.980* 307,N,0.991** 310,Y,0.997** 312,S,0.994** 314,E,0.983* 315,H,0.995** 317,V,0.996** 319,T,0.994**
Zla08G012540	0	490,A,0.990** 495,K,0.992** 497,S,0.999** 500,V,0.988* 502,P,0.995** 503,G,0.961* 505,N,0.998** 514,A,0.997** 516,E,0.963* 517,A,0.984* 521,D,0.998** 522,H,0.996** 529,H,0.988* 530,Y,0.999** 537,V,0.977* 540,F,0.995** 542,M,0.959* 543,E,0.985* 568,F,0.998** 573,Y,0.988* 581,K,0.993** 599,L,0.979* 601,V,0.998** 603,N,0.998** 607,H,0.995** 608,L,0.998** 609,T,0.997** 611,Q,0.998** 614,C,0.995** 615…
Zla03G013040	7.9434e-05	16,A,0.969* 107,A,0.986* 142,S,1.000** 163,A,0.978*
Zla15G009660	0	420,T,0.994** 422,K,0.978* 428,A,0.996** 429,K,0.978* 431,W,0.958* 432,D,0.990** 433,K,0.976* 436,V,0.976* 437,M,0.998** 438,I,0.996** 445,N,0.982* 446,V,0.992** 447,V,0.995** 450,Y,0.986* 452,D,0.992** 453,A,0.992** 454,Y,0.999** 466,K,0.996** 470,S,0.999**
Zla10G005840	0.00464691	5,G,0.951* 160,G,0.990** 183,K,0.952* 303,E,0.989*
Zla04G025270	6.1533e-05	272,D,0.965* 412,S,0.954* 502,S,0.969*
Zla04G001390	7.7e-08	108,H,0.972* 297,E,0.962*
Zla12G006770	0	2,M,0.979* 13,G,0.962* 22,I,0.954* 24,K,0.970* 33,P,0.991** 61,I,0.997** 62,L,0.991** 63,V,0.999** 64,D,0.963* 66,A,0.955* 70,Y,0.997** 77,G,0.950* 79,A,0.959* 88,P,0.962* 102,T,0.972* 104,S,0.994** 106,A,0.998** 108,S,0.998** 109,G,0.999** 111,Y,1.000** 114,F,0.993** 116,A,0.998** 123,I,0.984* 124,R,0.996** 126,K,0.999** 127,D,0.992** 128,C,0.988* 129,T,0.997** 130,F,0.987* 131,S,0.982* 203,F,0.…
Zla10G000060	0.000586294	8,F,0.971* 12,D,0.978* 98,K,0.975* 245,A,0.994**
Zla07G002120	0.000833767	2,M,0.989* 3,S,0.998** 4,K,0.991**
Zla07G018770	0	4,S,0.994** 7,S,0.984* 8,E,0.997** 10,E,0.997** 13,A,0.985* 14,E,0.997** 15,E,0.951*
Zla14G007030	0	44,P,0.975* 45,Q,0.994** 46,A,0.996** 49,Q,0.957* 53,R,0.994** 68,R,0.984* 69,D,0.982* 72,R,0.976* 100,Y,0.967* 104,S,0.979* 108,R,0.997** 109,S,0.968* 127,T,0.971* 128,M,0.988* 192,K,0.997** 253,D,0.980* 299,A,0.984* 333,G,0.994** 335,L,0.988* 340,K,0.970* 341,I,0.964*
Zla01G028930	0	380,Y,0.995** 398,N,0.987* 401,G,0.998** 402,M,1.000** 403,S,0.974* 404,Y,0.996** 405,M,1.000** 409,G,0.967*
Zla14G000170	0.000614158	406,L,0.977* 477,V,0.956*
Zla11G003850	0.0085675	8,A,0.971* 206,G,0.966*
Zla10G000470	0	449,H,0.971* 450,G,0.994** 452,L,0.998** 453,S,0.998** 456,G,0.993** 458,M,0.998** 459,V,0.993** 461,M,0.999** 462,D,0.989* 463,Q,0.960* 465,K,0.987* 466,A,0.987* 468,L,0.982* 471,L,0.994** 472,K,0.958* 474,F,0.999** 478,K,0.965* 479,L,0.994** 480,K,0.999** 481,E,0.995** 505,E,0.999** 546,M,0.993**
Zla06G004310	0.00555148	207,S,0.998**
Zla15G004910	0	45,P,0.998** 125,K,0.983* 126,R,0.996** 127,L,0.999** 130,L,0.994** 134,P,0.997** 136,K,0.998** 137,I,1.000** 138,Y,0.999** 139,Y,0.999** 140,K,0.977* 142,E,0.983* 144,T,0.998** 145,S,0.998** 147,A,0.999** 148,G,0.999** 149,S,0.998** 163,N,0.997** 164,A,0.993** 171,K,0.997** 173,V,0.998** 174,V,0.999** 175,T,0.999** 177,T,1.000** 179,A,0.999** 180,G,0.996** 182,W,1.000** 185,A,0.998** 187,S,0.997…
Zla06G006860	0.000179481	207,S,0.977*
Zla10G007990	2.2302e-05	130,Q,0.980* 163,D,0.969* 253,V,0.955*
Zla04G034260	0	24,H,0.993** 246,V,0.958* 247,S,0.999** 250,I,0.992** 252,S,0.996** 255,T,0.997** 257,K,0.966*
Zla10G010420	1e-09	5,L,0.986* 10,T,0.964* 11,R,0.958* 14,Y,0.990* 15,P,0.993** 18,D,0.995** 19,S,0.989* 24,W,0.974* 27,Y,0.970*
Zla09G000030	0.00324769	839,K,0.963*
Zla12G000730	0	20,M,0.982* 22,L,0.967* 23,D,0.998** 30,D,0.992** 31,I,0.989* 32,E,0.997** 36,S,0.982* 40,S,0.962*
Zla02G024690	0.0035152	175,S,0.964*
Zla02G033470	5.31e-07	409,E,0.995** 410,Y,0.951* 412,C,0.976* 413,N,0.995** 418,N,0.994**
Zla07G001510	1.733e-06	2,D,0.991** 3,P,0.976* 11,S,0.976* 14,I,0.993** 15,S,0.975*
Zla01G031350	0.000394647	543,C,0.971*
Zla05G026160	0	445,N,0.989* 446,R,0.952* 447,W,0.994** 449,D,0.968* 450,A,0.988* 451,L,0.996** 452,S,0.975* 455,R,0.987* 456,L,0.998** 457,T,0.977* 458,H,0.987* 459,E,0.991** 462,S,0.952* 467,S,0.992** 469,L,0.989* 472,K,0.990* 474,S,0.990**
Zla07G015480	1.218e-05	21,N,0.974* 22,G,0.982*
Zla17G007630	0.000185696	772,K,0.986* 774,S,0.967*
Zla02G022650	0.000557532	217,C,0.976* 491,V,0.985* 492,N,0.956*
Zla08G001030	0.00244157	369,W,0.988* 370,K,0.986*
Zla13G014620	0.00375834	58,K,0.987* 59,A,0.978* 63,A,0.960*
Zla10G019090	0.000109253	146,V,0.963* 359,L,0.988* 361,Q,0.989* 370,A,0.968* 373,L,0.994** 375,S,0.961* 403,A,0.969* 404,M,1.000** 405,R,0.985* 408,R,0.991**
Zla16G000190	0.00914879	321,R,0.958* 427,K,0.981*
Zla03G013860	0.00218421	540,V,0.987* 543,S,0.959*
Zla07G013500	1e-09	87,D,0.955* 343,L,0.960* 345,K,0.996** 346,S,0.970* 350,H,0.993** 710,R,0.976*
Zla01G002950	0.000477464	92,M,0.994** 93,E,0.985* 100,V,0.994** 101,D,0.990*
Zla02G003270	0	260,V,0.965* 305,W,0.997** 306,Q,0.983* 325,K,0.997** 326,G,0.961* 327,L,0.979* 328,W,0.997** 329,A,0.995** 331,S,0.996** 334,Q,1.000** 336,P,0.950* 337,W,0.971* 338,E,0.997** 340,R,0.996** 343,K,0.998**
Zla06G015100	0	377,H,0.985* 378,F,0.986* 383,N,0.952* 385,K,0.986* 414,E,0.995** 438,L,0.980* 439,A,0.984* 458,L,0.978* 462,R,0.984* 463,V,0.956* 465,A,0.998** 467,A,0.996**
Zla06G004890	0.00105287	723,P,0.958*
Zla12G002610	0.00493041	90,K,0.999** 103,K,0.986*
Zla11G006070	3.4918e-05	298,A,0.981* 419,A,0.993**
Zla10G002140	0.00184253	249,A,0.967*
Zla04G018920	8e-09	251,D,0.989* 253,P,0.976* 267,V,0.993** 275,R,0.999** 276,R,0.995** 277,R,0.990* 278,R,0.987*
Note: * stands for significance greater than 0.95, * * stands for extremely significant, significance greater than 0.99.
