# Supplementary material for: Chromosome-level genome assembly of Zizania latifolia provides insights into its seed shattering and phytocassane biosynthesis
Source: Commun Biol. 2022 Jan 11;5:36. doi: 10.1038/s42003-021-02993-3 (PMC8752815; doi:10.1038/s42003-021-02993-3)
Supplement: Supplementary file 5 — Supplementary Data 3 [file 42003_2021_2993_MOESM5_ESM.xlsx]

## Sheet: Supplementary Data 3
Supplementary Data 3. Candidate genes for seed shattering in rice (Oryza sativa) and Chinese wild rice (Zizania latifolia)
Rice gene	Genomic locus	Chinese wild rice gene	DbID	Identity/%	Length	Mismatch	Gap	Querypos1	Querypos2	Dbpos1	Dbpos2	E-value	Bit-score
qSH1	LOC_Os01g62920.1	ZlqSH1a	Zla04G033720.1	86.193	1702	181	29	156	1839	123	1788	0	1792
		ZlqSH1b	Zla02G027130.1	84.591	1869	201	35	1	1839	1	1812	0	1775
OsGRF4/PT2	LOC_Os02g47280.1	ZlGRF4/PT2a	Zla08G018880.1	89.289	1027	99	8	249	1269	149	1170	0	1277
		ZlGRF4/PT2b	Zla10G013890.1	88.241	1080	102	13	195	1269	108	1167	0	1267
		ZlGRF4/PT2c	Zla07G005130.1	91.129	372	28	3	237	604	126	496	2.12e-140	499
		ZlGRF4/PT2d	Zla06G012620.1	89.577	355	32	5	252	604	124	475	2.8e-124	446
		ZlGRF4/PT2e	Zla03G002520.1	90.728	151	12	2	439	588	265	414	2.41e-50	200
		ZlGRF4/PT2f	Zla08G001240.1	88.742	151	15	2	439	588	283	432	2.42e-45	183
		ZlGRF4/PT2g	Zla05G008960.1	84.672	137	18	3	453	588	646	780	2.48e-30	134
OsSh1	LOC_Os03g44710.1	ZlSh1a	Zla09G008860.1	91.979	561	45	0	1	561	1	561	0	787
		ZlSh1b	Zla05G012000.1	89.127	561	54	2	1	561	1	554	0	691
OsNPC1	LOC_Os03g61130.1	ZlNPC1a	Zla05G004020.1	92.369	1638	119	5	1	1638	1	1632	0	2327
		ZlNPC1b	Zla09G001500.1	90.869	1139	97	6	8	1145	7	1139	0	1520
SHAT	LOC_Os04g55560.2	ZlSHATa	Zla07G002730.1	88.393	1413	108	30	1	1382	1	1388	0	1650
		ZlSHATb	Zla06G014800.1	87.439	1433	115	39	1	1382	1	1419	0	1589
OsLG1	LOC_Os04g56170.1	ZlLG1a	Zla07G002370.1	87.681	1104	79	27	154	1251	139	1191	0	1232
		ZlLG1b	Zla06G015090.1	85.507	1104	85	24	154	1251	148	1182	0	1083
		ZlLG1c	Zla15G003800.1	83.525	261	37	6	537	796	489	744	5.03e-62	239
		ZlLG1d	Zla10G003140.1	83.402	241	37	1	537	777	576	813	1.82e-56	220
sh4/SHA1	LOC_Os04g57530.1	Zlsh4/SHA1a	Zla06G015850.1	84.67	1122	99	34	57	1164	45	1107	0	1051
		Zlsh4/SHA1b	Zla07G001530.1	83.486	1199	101	61	1	1164	1	1137	0	1027
SH5	LOC_Os05g38120.1	ZlSH5a	Zla01G006060.1	88.033	1688	166	13	65	1743	50	1710	0	1965
		ZlSH5b	Zla13G006450.1	86.64	1744	182	22	6	1743	3	1701	0	1882
sh-h/OsCPL1	LOC_Os07g10690.1	Zlsh-h/ZlCPL1a	Zla17G003240.1	86.605	1411	160	13	1	1386	1	1407	0	1531
		Zlsh-h/ZlCPL1b	Zla16G011390.1	87.037	1134	121	13	278	1389	248	1377	0	1256
SSH1	LOC_Os07g13170.1	ZlSSH1a	Zla16G010760.1	89.116	1323	102	19	1	1311	1	1293	0	1607
		ZlSSH1b	Zla17G003690.1	88.266	1338	109	30	1	1311	1	1317	0	1557
		ZlSSH1c	Zla09G002020.1	78.984	1004	170	27	327	1311	258	1239	0	647
		ZlSSH1d	Zla05G003430.1	78.235	997	178	24	270	1245	237	1215	1.62e-171	603
