# Supplementary material for: Chromosome-level genome assembly of Zizania latifolia provides insights into its seed shattering and phytocassane biosynthesis
Source: Commun Biol. 2022 Jan 11;5:36. doi: 10.1038/s42003-021-02993-3 (PMC8752815; doi:10.1038/s42003-021-02993-3)
Supplement: Supplementary file 6 — Supplementary Data 4 [file 42003_2021_2993_MOESM6_ESM.xlsx]

## Sheet: Supplementary Data 4
Supplementary Data 4. Differentially expressed genes between abscission layer formation (ALF) and abscission layer degradation (ALD) tissues in Chinese wild rice
ID	ALD-1	ALD-2	ALD-3	ALF-1	ALF-2	ALF-3
Zla01G000800	8.91195	12.9138	1.60954	22.7075	26.9543	28.7413
Zla02G009140	28.9453	26.0958	24.8243	11.4093	13.8245	14.4193
Zla10G007120	84.4186	75.4904	79.0122	36.1452	40.8938	39.305
Zla13G012950	1065.55	1614.25	1599	902.092	465.417	627.403
Zla09G004370	29.2313	40.1804	12.627	72.5662	111.646	103.646
Zla13G007150	1.82154	1.61239	0.909459	3.73215	4.59394	4.52496
Zla13G010550	11.4624	6.56521	9.70509	1.09698	1.40116	1.60783
Zla16G012570	0.702542	0.723921	0.728021	1.80338	2.09726	2.67068
Zla13G015500	3.26281	6.98352	3.71482	8.05531	13.5676	16.9487
Zla02G029070	119.947	140.932	118.51	38.0357	27.867	30.59
Zla06G000900	3.31258	4.43256	5.94422	10.1902	10.4937	12.0243
Zla12G003040	283.851	316.416	314.773	76.5715	49.131	102.829
Zla02G003150	0.074131	0.125098	0.060024	0.421685	0.34715	0.320693
Zla16G011000	205.537	213.763	95.6963	0.135198	0	0
Zla13G015380	4.42897	3.43094	4.10439	1.01853	1.69261	1.45847
Zizania_latifolia_newGene_7721	1.71256	1.94434	0.785696	5.91691	4.52595	2.10047
Zizania_latifolia_newGene_7720	0.304743	0.304729	0.310075	4.2417	2.0285	1.90218
Zizania_latifolia_newGene_7723	0.937504	0.815945	0.707707	2.24198	3.24527	1.82293
Zla04G008070	1.00751	1.36311	0.669654	6.65979	4.55608	6.46271
Zla16G009440	1.49209	2.27634	1.66813	9.10323	6.43938	10.7875
Zla13G014920	8.99004	8.56053	9.27612	236.299	231.908	246.222
Zla16G010060	6.48467	5.1778	11.0025	0.41592	0.113983	0.243534
Zla17G011540	17.3393	20.606	11.9888	50.2943	74.5846	41.6422
Zla01G012130	2.62646	3.03854	1.64097	5.18419	5.97921	5.37409
Zla05G004720	38.9194	37.7929	28.6814	17.5158	18.7777	19.1319
Zla01G003640	9.01276	14.8655	9.23047	17.2594	27.2664	26.8678
Zla11G014820	117.523	111.571	79.2494	49.5018	39.0106	46.2808
Zla05G003970	1.48667	2.11404	2.00773	4.30309	4.29679	3.76521
Zla05G015910	49.8194	53.0259	20.3018	89.6483	98.6364	126.889
Zla04G032470	2.11806	3.73826	0.332161	12.1389	14.1526	13.5573
Zla04G030290	4.50183	6.77592	6.08593	1.0175	1.07009	0.347588
Zla02G003980	4.81607	2.8541	3.65704	0	0	0
Zla14G008480	6.04573	5.31988	3.03466	1.06622	0.845338	2.65972
Zla14G007370	5.46111	4.17805	4.60764	10.6488	9.9687	10.1502
Zla04G034630	3.82428	1.6983	0.807902	8.71095	7.78453	5.82547
Zla04G028140	4.1386	3.34187	4.74257	0.269156	0.25933	0.413426
Zla02G031720	199.446	97.6665	236.691	48.294	34.787	59.8666
Zla07G013500	34.6631	35.7488	29.0986	13.2001	13.8502	15.0996
Zla05G002760	20.3482	22.8255	24.062	11.442	11.7113	12.3577
Zla11G008960	13.1784	16.0327	12.1216	25.0657	39.1594	39.8648
Zla01G009640	116.115	103.596	101.272	0	0.085279	0.081018
Zla01G006420	16.9822	17.8809	17.2547	7.0128	9.87509	10.5178
Zla08G006340	9.35052	11.2232	6.78502	23.4681	32.1154	27.2971
Zla09G007110	13.5561	13.384	9.47358	27.0319	32.571	25.0094
Zla08G016460	5.28616	3.02783	0.935203	7.95175	8.62599	11.5957
Zla04G005360	0.228835	0.326377	0.409678	3.34321	4.51694	3.54976
Zla01G009390	1.39376	0.903758	0.205724	11.3956	20.386	28.4848
Zla17G009330	19.9989	25.4297	19.5181	68.1003	50.3256	43.3307
Zla04G036470	6.2142	5.73324	5.53934	0.36344	0.07617	0.754034
Zla01G006280	3.08873	1.59977	3.63373	1.50966	1.64595	1.22852
Zla04G036560	87.8135	118.913	25.0162	0	0	0
Zla15G000980	23.1329	13.5509	14.07	8.41093	4.43519	8.17437
Zla10G021040	0.165556	0.127739	0.155403	0.896688	1.38749	1.05778
Zla05G003140	0.816647	0.545267	0.540721	3.86552	5.25042	8.67794
Zla09G009100	28.4754	26.3689	28.1685	13.2393	13.971	13.2546
Zla05G023390	0.506441	0.594304	0.34118	1.70222	1.2871	2.77022
Zizania_latifolia_newGene_8258	1.36947	1.34662	0.624629	0	0	0.012978
Zla0G001820	8.24581	7.72692	9.7022	3.01792	4.29702	2.78678
Zla07G000030	4.96488	6.92766	5.38453	1.45662	1.13675	2.07395
Zla08G014170	0.960401	0.914795	0.946984	2.72642	4.05416	3.32062
Zla01G008820	55.0736	77.674	44.8819	23.5618	28.7055	26.8579
Zla11G009600	120.829	137.036	130.825	29.726	26.1598	39.3343
Zla05G017660	3.40053	2.95887	2.61327	7.68998	15.1456	16.1997
Zla09G004680	401.998	434.017	217.443	76.5024	82.8095	93.2807
Zla02G028450	26.5893	25.4213	15.9006	65.7678	70.9057	67.2341
Zla15G003510	549.569	772.616	305.246	0.809333	0.895231	0.920319
Zla17G004940	11.7067	16.1708	9.05056	3.41139	2.99781	4.08029
Zla09G003080	7.70042	10.5237	4.58352	18.655	18.3905	20.0263
Zla02G017480	0.333693	0.455566	0.14383	1.43722	2.76148	2.32458
Zla02G011880	3.34592	3.6133	0.288752	12.5011	12.5804	13.1099
Zla04G021220	26.1804	32.8685	14.5207	2.41977	1.28114	1.72668
Zla05G016130	1.29539	1.19689	2.03252	4.29675	7.14155	6.35235
Zla11G002890	0.28553	0.546	0.48438	6.11285	8.6732	7.56219
Zla12G013880	14.1331	12.4624	10.9352	5.7994	7.06886	6.29661
Zla09G004530	16.2115	14.8212	17.1792	6.04037	7.96259	7.09917
Zla04G012300	14.4255	6.75929	7.79778	0.450382	0.587298	0.167138
Zla11G016770	15.6921	21.3142	8.55437	62.2095	31.1886	31.0715
Zla01G012430	5.52273	4.74138	5.26207	1.96374	2.48437	2.24651
Zla10G015770	0.662326	1.38684	0.164655	14.5879	11.3404	9.57296
Zla12G006710	9.73972	7.33076	6.43984	1.76307	2.30667	2.70813
Zla03G012990	1.90368	1.26961	4.93725	0.301193	0.272994	0.179503
Zla10G011250	5.92851	4.98374	5.60135	10.5675	14.0144	18.0282
Zla09G015390	5.76062	8.53989	4.69414	1.1744	1.59467	1.68246
Zla14G004850	3.43263	2.24704	4.13889	0.745136	0.686933	0.81731
Zla11G001810	12.6495	19.0728	10.2395	283.766	307.062	281.54
Zla10G019080	6.54416	8.7501	4.65447	2.71449	2.53964	3.81699
Zla05G019210	34.9235	26.4612	41.9876	12.3617	14.2348	16.4559
Zla15G011250	1.37868	1.72911	0.79558	3.93403	3.67796	2.35237
Zla05G024490	1.19152	1.00974	0.705039	0.075117	0	0.073034
Zla01G011820	9.43143	11.1128	5.52233	4.97287	3.7553	3.68528
Zla03G017820	3.48035	2.77818	2.74539	5.33767	9.19042	9.51837
Zla02G033410	11.2315	11.4793	8.79827	26.1957	31.6205	26.2527
Zla10G012500	50.2432	62.8617	44.8137	242.1	285.689	367.141
Zla02G024810	20.8677	19.8096	16.8399	42.005	44.1871	47.1572
Zla15G007220	0.060982	0	0	3.71692	4.75278	8.04865
Zla0G004960	0.571107	0.152317	0.129063	1.51088	1.52086	1.63549
Zla15G016150	5.95233	7.76014	6.10149	2.37836	3.05338	3.43339
Zla08G010660	2.47004	3.03215	4.65607	25.628	26.2838	29.3034
Zla11G011860	4.7126	4.65253	3.84353	2.40622	1.53846	2.88571
Zla07G018040	21.4925	27.6505	18.6349	48.2348	63.1811	56.7389
Zizania_latifolia_newGene_1286	1.44261	1.23162	0.961882	0.71339	0.557343	0.561792
Zla09G019880	7.26359	2.76973	8.51169	0	0.086524	0.554398
Zla15G008270	11.0123	9.97403	7.40057	22.8068	29.8919	39.5141
Zla08G005540	4.14477	3.93118	3.41651	1.9135	0.902535	1.71307
Zizania_latifolia_newGene_6885	23.9599	7.59534	16.2817	0	0	0
Zla11G012880	12.2835	17.2565	7.80315	51.1022	67.4831	70.5661
Zla10G006480	8.85491	7.4932	15.3712	0.08683	0.148018	0.439224
Zla10G016510	22.9919	29.6442	23.9728	0	0	0
Zla04G020950	4.58043	7.21906	3.27381	17.6295	13.5656	16.1601
Zla08G021420	11.2409	12.1359	9.11727	5.32642	4.44454	5.62853
Zizania_latifolia_newGene_6777	2.86243	3.46246	3.42669	1.23489	0.593377	1.24381
Zla03G018480	2.27994	2.32455	2.95046	12.2428	11.0025	10.3597
Zla10G014610	8.3422	10.2162	5.87424	25.498	33.3992	35.2642
Zla04G025200	17.4766	16.0365	13.0894	47.3545	40.3737	34.9956
Zla02G004500	74.6737	63.5748	58.1927	26.1705	26.9415	28.6353
Zla05G017300	14.7273	21.7043	9.30309	46.9052	37.1884	46.3181
Zla02G000470	7.9678	10.2221	7.66261	18.9026	20.5546	24.9132
Zla03G017590	1.25721	0.775602	1.445	0.552245	0.379577	0.334949
Zla05G014960	841.062	259.097	4868.67	0.224404	0.56401	2.59164
Zla10G019860	41.9246	54.6765	33.47	7.94202	10.5314	9.65633
Zla16G015030	11.0723	14.4335	8.71345	2.25679	2.01483	3.25048
Zla03G022120	2.83872	3.40742	0.222112	7.17772	11.3825	16.2849
Zla12G013690	1.32669	1.21955	0.672954	2.7292	2.85449	2.67646
Zla03G028450	2.31714	1.59467	1.74913	3.69166	5.15127	4.89591
Zla08G014060	18.4026	17.9334	18.9681	8.66447	7.6935	10.1149
Zla05G011460	1.05268	1.10835	0.556585	9.95417	9.98076	14.5205
Zla03G006750	17.7476	19.1348	14.7758	7.99795	7.66717	9.57703
Zla06G004900	43.8426	46.5771	47.7533	24.0587	24.5411	23.2209
Zla09G007410	9.25549	9.95455	8.24116	25.3906	23.5476	33.2864
Zla03G016310	0.605511	1.51283	0.79291	4.30549	5.43174	6.13315
Zla01G019160	147.223	134.257	130.327	46.2998	55.8609	62.0543
Zla04G000410	7.61456	8.74946	9.85929	16.2603	22.7303	23.0895
Zla05G010670	54.1799	55.2939	50.3714	25.62	25.7801	26.2765
Zla07G003120	1.74098	1.98309	1.73035	4.72455	5.91354	4.99227
Zla01G009860	10.9758	11.2483	18.657	7.66361	7.73119	5.44392
Zla01G004890	7.30399	7.45049	2.80085	14.4838	14.9297	12.1542
Zla05G014140	5.86602	6.11008	5.17479	33.9069	13.5832	14.974
Zla11G009370	18.5323	14.0304	16.6394	1.3695	1.48294	1.56052
Zla04G002810	3.11717	4.0262	1.52184	13.4941	6.7521	7.97183
Zla15G005070	4.59309	3.4636	4.15861	10.2185	11.4857	8.83191
Zla15G009900	0.475529	0.778557	0.285776	1.63718	1.53537	1.52556
Zla12G000760	1.66625	1.22582	1.69798	0.336544	0.410589	0.650899
Zla06G007590	3.57462	3.63928	3.13166	52.9613	61.7193	88.3265
Zla05G003720	5.23137	2.91028	3.57768	1.30004	1.76366	1.55316
Zla01G032140	0.689418	0.541237	0.645487	1.66204	1.23073	1.91944
Zla05G009140	4.01113	4.52996	2.7826	9.97236	11.1191	14.7296
Zla02G017810	66.0488	64.9543	52.9625	20.3772	22.8357	26.7261
Zla08G015140	20.8705	20.9564	21.911	11.6466	11.3124	9.41127
Zla17G005150	0.137256	0.08437	0.28521	15.9331	8.53359	13.3446
Zla17G003650	13.7181	24.6459	10.8026	76.5391	61.844	102.394
Zla04G013360	12.693	10.0766	14.4049	4.36697	3.56419	5.24848
Zla04G001730	1.07771	1.58795	0.191897	6.44341	7.8229	4.47429
Zla02G008090	2.50248	1.87608	1.92008	10.0657	8.45591	5.83242
Zla08G018870	1.22599	1.12983	0.911842	7.06992	6.29058	6.93928
Zla01G005960	0.868905	0.328629	0.370238	3.62091	1.4288	1.81598
Zla05G002130	15.3406	23.0195	23.1695	64.0903	56.0078	49.3001
Zla17G009100	1.88215	1.12284	1.91401	0.031732	0.27812	0.236642
Zla15G007020	0.113467	0.033077	0.367863	1.80852	2.60688	3.848
Zla14G004300	9.57893	9.60874	7.34027	4.28726	4.17163	3.12604
Zla11G003880	17.0426	32.088	20.8252	43.2401	73.045	53.9722
Zla08G021660	73.5168	50.8196	67.2257	2.41553	3.68385	3.09771
Zla14G005650	2.35276	3.29146	3.2454	7.48226	9.23136	10.1539
Zizania_latifolia_newGene_872	1.16743	1.71683	1.68037	0.311259	0.616951	0.321187
Zla09G007750	4.46635	4.94445	3.16314	15.2402	15.3109	11.8773
Zla04G036730	67.5427	58.3093	111.052	21.2066	23.0269	29.0878
Zla14G000970	4.53413	3.13856	1.5563	12.6121	6.24934	8.20292
Zla14G001080	2.81189	8.02612	2.49564	0.555309	0.787482	0.741717
Zla11G014740	0.607206	0.13854	1.31635	2.52335	5.26757	7.74375
Zla14G006680	14.3103	24.5076	9.66002	47.0661	52.5182	35.7116
Zla0G000920	71.1891	76.809	90.83	16.7753	15.0297	16.9623
Zla02G026690	0.370446	0.514477	0.385838	3.48151	3.33437	4.81276
Zla05G026710	4.54062	4.72039	3.24274	9.58426	10.0477	10.6686
Zla04G022940	2.69524	2.57976	1.79741	0.944645	0.517585	0.444322
Zla11G003570	2.21134	2.13436	1.25199	0.246239	0.190645	0.15419
Zla01G026870	17.1739	16.9993	12.9461	74.7221	91.1268	75.4199
Zla02G032170	199.136	273.34	145.731	454.595	559	551.425
Zla04G027810	1.21388	0.836364	0.50764	3.74387	2.71924	1.27915
Zla09G019290	3.61747	3.17915	2.83888	13.4591	26.2005	24.0112
Zla11G010670	24.231	29.9974	20.3955	52.3673	54.2036	70.3386
Zla16G013320	2.44317	1.6107	2.42309	8.0044	7.76169	7.35592
Zla10G013570	0.085114	0.040986	0.18103	3.67468	2.00767	2.46555
Zla01G016660	0	0	0	1.55605	1.24007	2.07429
Zla12G011140	1.75853	1.71303	1.62125	22.0451	25.5015	32.2052
Zla11G017580	4.61547	3.69337	1.69058	1.77931	1.31197	1.13172
Zla15G015580	4.28681	3.3748	6.86772	1.6619	0.408425	1.39576
Zla14G010220	16.5149	14.6443	12.2061	2.46391	3.74077	3.55162
Zla10G019540	217.127	158.771	145.791	0	0	0
Zla04G027100	1.68543	1.80756	1.12861	2.83769	5.42464	3.30128
Zla16G014950	8.95364	3.04942	11.3157	0.561233	0.479943	0.651144
Zla13G008210	0.424972	0.451891	0	8.23234	2.23255	1.55714
Zizania_latifolia_newGene_1367	1.92606	1.22999	2.57632	0.190027	0.147952	0.182964
Zla01G010920	0.356348	0.26434	1.16403	0.025931	0.060757	0.050238
Zla13G007460	6.78244	7.22216	4.08685	207.17	249.406	202.861
Zla03G005800	8.01962	4.93134	6.89753	0	0.042596	0.048166
Zla10G006720	38.3602	50.981	41.4871	142.804	126.658	182.406
Zla09G014830	3.1909	3.1874	1.16176	6.06079	6.67653	6.62887
Zla06G005970	14.0536	17.0591	10.3308	27.4196	35.0966	29.9791
Zla16G003340	24.2024	18.1242	41.6307	4.59924	4.95799	6.29605
Zla03G014270	46.5696	44.784	24.0683	5.53453	6.25651	7.78097
Zla10G016300	8.2628	7.52724	7.07099	20.6203	25.7651	18.2771
Zla15G014510	2.77778	4.00868	3.5321	9.30434	6.94842	6.17692
Zla12G016300	15.7906	18.3029	5.79696	34.8142	34.8557	33.7643
Zla12G002480	0.372157	0.138865	0.130136	6.58043	5.21575	5.31556
Zla10G014860	21.984	24.9071	20.514	42.8516	62.3266	63.3169
Zla04G029990	10.006	3.95951	5.1555	0.578046	0.278576	0.428504
Zla04G035580	0.173222	0.067693	0.069365	1.54449	1.64089	2.24316
Zla12G014210	0.09992	0.093207	0.042986	3.89434	3.77545	5.80553
Zla01G022150	73.8242	58.3768	85.1053	17.5523	15.0603	16.3573
Zla16G002950	9.33779	11.4148	4.62559	30.7532	30.6027	29.7202
Zla12G004880	0.827893	0.766415	1.02759	3.11693	4.28721	4.60412
Zla06G006770	2.05117	2.44623	0.975747	5.04958	4.28178	3.74762
Zla01G018840	0.766273	0.774034	0.515256	5.92515	2.66469	3.52344
Zla16G008620	1.25095	4.35672	3.14865	3.46792	20.7721	16.1548
Zla09G001140	3.55681	4.38858	2.01089	7.40393	17.085	18.8861
Zla07G016250	0.280617	0.123996	0.389955	1.27355	1.59967	2.16683
Zla12G015650	3.72699	6.03392	3.57006	22.9137	28.2222	39.6383
Zla07G007300	2.15254	3.53939	0.757981	0.061573	0.040846	0.159855
Zla13G014410	1.14223	1.0941	1.48026	5.4879	2.87744	4.32252
Zla10G020910	29.9294	18.1746	34.0167	7.4285	5.80652	9.13321
Zla09G007590	157.985	98.6849	141.138	2.52194	1.03236	2.13242
Zla10G003880	10.2746	12.0568	7.627	30.8057	23.2767	19.8548
Zla08G023540	0.674037	0.421796	0.543683	4.70153	4.46929	5.43476
Zla05G013910	0.035139	0	0.040306	7.23346	13.2422	6.61904
Zla11G004600	8.1024	8.22884	5.23106	13.125	19.3569	16.5584
Zla04G002990	5.72616	3.4213	3.72286	0.451339	0.216713	0.631557
Zla02G013290	2.51114	2.48915	2.80055	23.0667	13.0458	16.9563
Zla16G009280	5.11383	3.8472	2.8716	0	0	0
Zla09G015820	15.7056	14.8409	14.8029	7.5574	8.09595	7.71539
Zla03G015180	166.555	57.8219	297.768	0.05568	0	0.331673
Zla13G005930	14.2643	15.5514	5.41438	27.7445	30.8095	32.1796
Zla14G006330	122.156	152.163	119.081	47.1036	55.5126	71.8459
Zla04G032160	28.08	26.3209	16.4722	1.31976	0.366423	0.818808
Zla02G029950	5.38821	6.61063	3.47972	11.1315	11.9206	13.1877
Zla04G004250	3.47819	2.94748	3.4892	1.18681	1.03678	1.09397
Zla08G012900	0.578359	0.371471	0.676547	2.32863	3.21579	4.84345
Zla11G003370	34.4289	58.4617	8.67795	10.2696	15.4247	12.4843
Zla12G005910	79.6244	75.7795	39.4456	0	0	0
Zla17G009720	0.195028	0.446854	0	2.93472	4.78402	5.71422
Zla04G025590	133.151	129.795	109.026	1274.97	1166.11	1222.64
Zla12G007510	2.09406	1.8537	2.37786	5.7939	6.63605	7.81109
Zla09G005850	47.7907	44.9788	35.4273	20.9983	18.3861	18.2604
Zla01G024630	0.799284	0.587124	0.641072	0	0.055598	0.095901
Zla09G004000	1.38901	1.52767	0.768797	2.50837	3.92953	4.08186
Zla02G011100	14.7693	13.1124	11.5158	29.6858	33.4105	25.0042
Zla01G008680	17.9864	18.7759	10.6162	36.4291	35.5083	44.5457
Zizania_latifolia_newGene_72	179.417	138.927	176.167	0.091102	0	0
Zizania_latifolia_newGene_70	5.949	8.57946	4.62256	0	0	0
Zla14G004400	13.5356	12.1328	12.157	5.72136	5.68755	4.68323
Zizania_latifolia_newGene_76	107.922	90.3674	63.037	0	0.169823	0
Zla11G002130	282.078	244.48	264.487	102.181	94.0819	107.821
Zla01G019850	0.631821	0.703994	0.533274	1.33299	1.55119	1.26914
Zla08G010570	1.49307	2.44896	1.57099	6.81156	8.78592	6.67056
Zla01G006040	25.6873	20.9415	31.5675	9.16412	10.6278	8.17897
Zla01G021690	2.99103	2.87672	1.25968	9.51251	11.6019	14.579
Zla01G025580	0.70821	0.573163	0.565496	2.13496	2.36577	1.73502
Zla05G025170	42.4131	47.8371	40.3497	3.30658	2.34457	2.97721
Zla17G003370	2.6974	3.53192	1.74769	5.6806	7.44311	6.25904
Zla14G005750	2.15251	2.48877	0.783402	11.0502	17.8925	11.4331
Zla08G016590	12.4364	12.906	7.55186	1.75689	0.965555	1.19401
Zla08G018620	4.89063	7.18439	6.4736	32.7994	40.2621	40.8512
Zla05G002300	5.66893	5.51665	3.90796	1.24929	3.26021	1.88237
Zla01G022910	111.2	63.8199	18.3157	2.29707	6.47781	7.46829
Zla08G019570	6.72656	9.65514	7.07326	18.0494	22.9409	15.2697
Zla06G004550	11.0717	13.6597	9.21111	1.40018	1.10455	0.987555
Zla05G000230	0.472387	1.08634	0.082024	5.17596	4.87771	5.01811
Zla04G015010	2.25587	2.54485	3.08709	0.583023	0.37704	0.663608
Zla08G018190	8.952	6.03533	6.31333	20.6865	22.1956	13.9126
Zla08G005190	101.251	157.045	48.8137	303.336	395.496	277.898
Zla04G016660	193.508	179.725	162.672	74.0311	80.5752	88.1274
Zla03G011220	184.832	324.657	90.9597	0	0.102963	0
Zla13G001830	10.5247	8.77639	8.82231	4.70677	5.60285	4.48025
Zla09G002440	3.61947	1.76764	2.7045	1.0601	0.47061	0.254514
Zla02G020410	2.45693	2.59218	2.55744	13.9924	15.0057	15.6714
Zla17G001610	10.3782	10.7699	8.13514	36.3903	40.7584	33.6159
Zla04G016590	4.22924	5.96338	4.48313	11.6669	13.0142	10.5802
Zla07G014700	16.1645	13.8508	15.9973	8.7204	8.69759	6.87163
Zla08G004570	84.6579	84.0105	94.3129	0.778785	0.968225	0.817213
Zla08G010190	121.211	92.8993	108.906	43.1069	43.6756	48.9075
Zizania_latifolia_newGene_6309	4.56569	6.14907	2.74095	10.5216	12.7882	18.2384
Zizania_latifolia_newGene_6307	4.24675	3.91588	2.78564	7.11069	11.1811	10.4446
Zla02G026710	4.99792	4.55965	4.03325	1.58128	1.73559	1.77216
Zla03G010680	2.23195	2.15055	2.21517	3.29075	7.96137	5.01243
Zla09G020290	12.6682	14.0305	6.01283	22.2392	24.53	24.893
Zla05G023460	1.01493	0.418859	1.1563	2.16638	3.49568	5.32406
Zla01G005580	9.38706	8.60954	2.31437	23.5149	26.996	17.9966
Zla13G003520	10.1309	9.19605	10.8994	28.2259	24.8258	28.0068
Zla10G016220	4.11996	3.43993	2.57766	1.36192	1.80082	1.44168
Zla09G013850	43.8447	36.2082	57.2256	229.83	245.94	379.296
Zla02G032690	10.8032	10.9868	12.8551	3.60818	2.36992	3.38042
Zla05G026520	96.129	95.653	86.9862	198.653	242.967	187.548
Zla01G002220	1.92841	1.9884	0.751479	6.66919	6.52117	7.25368
Zla08G023620	0.524949	0.800064	0.912453	2.17631	2.60066	2.63872
Zla04G031650	1.23814	0.861192	1.18256	9.96955	12.4382	14.6213
Zla13G016520	0.292748	0.646155	0.655991	1.79456	1.50283	1.79021
Zla06G010590	2.1481	2.90775	2.61234	21.1492	19.3595	31.337
Zla02G032030	0.154006	0	0.299496	1.92292	3.99531	2.22804
Zla01G026830	28.6905	23.0592	26.2754	15.8031	14.1515	7.50543
Zla13G008530	56.8571	49.1454	55.9684	13.8739	13.8076	13.2242
Zla03G009700	5.15693	5.09279	8.32203	0.034285	0	0
Zla08G020810	3.94493	9.80547	2.00163	46.5687	54.5086	40.8467
Zla04G003730	3.09772	2.18013	1.4414	1.31413	0.854622	1.11365
Zla01G012420	39.5636	25.6513	54.1013	17.0292	17.2582	14.0046
Zla04G009350	19.5797	21.5842	16.6661	0.023952	0	0.015546
Zla12G010910	0.059549	0	0	1.37306	2.53995	2.04422
Zla08G009470	3.05158	3.68212	2.40096	8.65942	9.34606	10.431
Zla04G019100	5.74612	12.1157	1.71991	21.9135	29.1132	21.3865
Zla10G014200	4.49219	2.66586	4.5831	61.0393	56.1809	47.7471
Zla01G026970	0.127883	0.238588	0	2.24827	2.3312	3.17921
Zla04G008750	13.9874	12.4188	12.3254	6.93686	7.07227	5.42568
Zla05G010480	0.995475	1.00511	0.960776	37.7105	20.7877	45.5602
Zla04G038040	38.9277	47.9972	32.2322	101.026	115.594	142.05
Zla12G007060	7.78795	7.81396	15.232	75.3118	77.6076	103.484
Zla09G014640	2.72624	5.12865	0.853005	12.7132	17.1695	7.83359
Zla07G010580	0.44035	1.26944	0.742686	4.53125	4.10753	10.7389
Zla02G015820	0.4681	0.971825	0.257991	3.36973	4.48371	4.50656
Zla02G031430	14.5029	14.0414	12.1274	5.57792	4.92117	3.53958
Zizania_latifolia_newGene_9942	0.185883	0.17215	0.266754	0.853478	0.762112	0.961663
Zla07G013580	3.10745	1.72501	1.71618	0.129875	0.439957	0.244438
Zla01G008360	2.66261	4.07444	3.02039	7.89946	22.4315	11.9846
Zla04G024390	14.9033	17.3941	9.89521	35.6021	54.3921	41.95
Zla07G007530	5.67482	7.34992	6.33078	14.1086	15.3852	15.7009
Zla06G014170	73.5467	74.3012	110.602	52.2324	27.6899	25.5098
Zla01G032880	15.3173	10.1749	27.7321	0.150538	0.114666	0.063863
Zla07G004370	11.29	11.3051	9.38981	4.8868	4.12473	5.79915
Zla11G015660	0.101583	0	0	38.1645	46.2695	31.5829
Zla02G017400	0.929545	0.876226	0.954735	20.2893	28.3149	19.9446
Zla05G001070	81.722	73.229	41.5487	9.25151	13.6405	12.1882
Zla09G007030	0.379911	0.389182	0.296206	1.2717	1.39348	2.32153
Zla14G007850	179.594	150.891	181.813	76.7604	75.2956	75.5404
Zla06G011230	11.7137	10.0924	11.0257	41.5851	27.3615	19.2388
Zla11G000300	3.21792	3.21836	2.13696	0.146387	0	0
Zla03G025820	133.205	123.361	117.661	54.2004	63.7945	70.7813
Zla0G006720	0.295182	0.605459	0.401225	3.87156	11.1177	7.44669
Zla10G013320	0.611192	0.656127	0.469317	1.57304	1.45461	1.24093
Zla02G028230	2.57349	1.6888	1.86393	5.82175	5.04674	4.2939
Zla02G012860	6.55811	7.01768	6.68519	2.20086	1.93078	3.5975
Zla04G017770	2.29775	2.27564	2.11226	13.7972	14.5695	12.4569
Zla08G004670	0.612529	1.00974	0.861627	3.18059	2.99897	3.53355
Zla13G008730	0.582879	0.851046	0.53143	1.26436	1.67278	1.60394
Zla17G008570	8.34265	5.48972	6.72073	2.2538	2.5344	2.42888
Zla15G000240	0.920164	1.09849	2.26509	0	0.417834	0.155306
Zla17G003490	1.60072	1.85392	1.24304	3.0514	3.95538	3.93517
Zla05G024410	9.49148	10.411	8.77779	40.7531	54.9891	51.536
Zla01G024390	2.86538	2.59091	2.63072	19.1418	11.8401	12.8222
Zla09G013570	0.704205	0.555551	1.71248	0.354259	0.418945	0.263939
Zla15G011120	13.1466	8.79398	6.40674	51.3337	30.6393	32.0342
Zla04G015730	3.70792	2.78845	2.90188	1.46226	1.1981	1.00267
Zla06G015890	10.903	13.4708	7.55824	40.0969	49.144	46.6123
Zla17G003230	0	0	0	22.6414	27.0242	33.5001
Zla08G019940	0.103322	0	0.04747	5.27134	6.15798	4.32408
Zla10G015580	0.440088	0.283607	0.333824	0.080451	0.226625	0.139207
Zla16G006180	1.21005	1.28942	1.61294	59.6084	51.5615	103.118
Zla15G003920	12.8309	14.736	13.4097	44.631	53.3231	63.3024
Zla10G016590	2.13115	1.66478	0.686796	8.7527	9.21278	8.9282
Zla09G014400	0.186027	0.930043	0.108133	7.53723	5.36432	4.42634
Zla11G005400	1.75663	1.89818	0.569194	3.20163	4.28283	4.18733
Zla03G017510	2.6957	2.80544	2.28832	8.39374	9.0213	8.48946
Zla01G031920	2.72353	3.21267	1.81434	22.7892	15.0916	30.2352
Zla14G001710	7.6373	7.89411	1.4668	59.6802	32.2457	20.7767
Zla05G026480	3.11807	2.54606	1.55667	6.11227	5.64248	5.82196
Zla13G006010	4.86323	1.6852	13.4517	0	0	0
Zla12G003160	32.1603	25.3718	34.0042	8.36766	9.10572	9.35002
Zla05G018830	35.9538	20.4891	26.5764	12.6295	8.95659	8.55754
Zla02G025970	2.64338	3.46503	1.58699	9.29078	6.65558	13.103
Zla13G013720	0.785132	1.06089	0.833503	1.51785	1.88416	2.9836
Zla02G009350	3.99994	5.4118	4.90182	18.064	23.3334	21.159
Zla08G017560	11.9874	15.9962	10.7051	0	0.20999	0.097056
Zizania_latifolia_newGene_6117	0.969835	0.690043	1.13421	0	0	0
Zla02G024590	100.498	101.816	75.6675	284.87	206.3	196.98
Zizania_latifolia_newGene_7441	1.10986	0.855338	0.988206	2.75155	2.50662	3.39056
Zla15G010310	1.13688	0.211693	3.81566	37.624	31.4186	58.5805
Zizania_latifolia_newGene_7447	1.82248	2.45589	1.0025	11.8708	6.02008	3.24308
Zizania_latifolia_newGene_7448	0.250408	0.183049	0.106998	2.54152	0.751703	0.83979
Zla03G016390	2.36855	2.61936	1.4479	6.56389	7.19344	8.88948
Zla10G009190	22.2702	20.0731	29.3795	0.022694	0	0
Zla02G009970	22.2199	16.1798	27.8477	8.38331	9.12869	6.95054
Zla13G002240	2.8257	1.77433	2.18684	0.319283	0.351968	0.272878
Zla14G008190	32.5902	43.4754	29.2454	117.599	140.342	129.361
Zla09G022640	37.1575	34.103	34.9863	9.85607	9.442	8.91476
Zla04G003670	1.12011	0.767011	0.91628	5.32887	6.7586	5.75198
Zla09G018360	0.407999	0.270287	0.867107	13.0831	10.0293	6.36368
Zla01G018250	7.96621	4.29037	6.33289	0.296373	0.195646	0.217568
Zla01G023710	1.37314	0.741728	1.17847	2.26848	2.84694	4.2278
Zizania_latifolia_newGene_5591	147.411	316.429	56.0943	0.09361	0	0
Zla05G021360	1.75721	2.01344	2.33665	7.50439	7.42582	9.23187
Zla05G025860	9.53908	11.1662	9.74205	22.4151	29.7601	27.4072
Zla04G032530	0	0	0.178342	2.17958	2.49704	2.5199
Zla01G032410	5.35256	4.97498	1.36299	17.7059	22.6931	36.5636
Zla11G010210	14.1372	22.0169	12.6369	32.3073	43.803	46.3041
Zla12G007330	1.39289	1.02626	1.33931	3.57567	4.04973	3.03511
Zla06G000570	1.09331	0.95012	1.29964	0.674346	0.419522	0.555437
Zla05G018440	6.35752	6.43475	8.63174	2.93658	0.842538	1.17313
Zla09G015410	5.34567	4.65203	2.99572	29.052	15.0011	17.1834
Zla04G008490	133.041	107.763	121.375	3.49481	3.93958	3.55739
Zla08G011590	29.606	35.2994	22.7034	147.45	166.882	230.759
Zla02G000630	3.92308	2.73849	3.9707	15.6418	23.1385	18.2668
Zla04G025490	26.5931	44.6339	27.7968	197.908	179.501	302.486
Zla13G000650	2.35108	1.70166	3.13705	0.098394	0.404297	0.166268
Zla13G007000	1.81371	2.09415	1.12265	7.75077	10.7855	4.86382
Zla04G005950	0	0.313032	0	3.56112	2.42905	1.69611
Zla04G018320	1.37509	1.01346	0.503533	0.08274	0.01107	0.012296
Zla06G008330	14.8863	20.4392	11.8762	52.4171	50.6949	38.9144
Zla09G010130	6.95494	4.94501	5.16075	27.0396	31.4972	26.305
Zla03G020200	1.30777	1.42057	1.53922	5.25309	12.7553	7.64189
Zla10G005170	0.051105	0.219043	0	36.7855	29.8511	105.874
Zla10G001880	34.3699	30.836	28.2566	12.9236	15.6661	16.0701
Zla08G017070	20.3538	14.947	13.6765	7.57994	7.12412	6.61716
Zla02G011270	20.3259	18.9784	3.55803	63.2927	78.3369	70.5828
Zla02G003550	1.36587	0.778523	1.84232	20.608	6.82033	6.54924
Zla09G009660	346.327	290.409	312.822	156.993	142.673	166.323
Zla04G015280	1.91847	1.12621	2.13786	5.76582	8.5545	7.20218
Zla09G006480	4.15539	5.67563	3.47662	21.8266	25.6133	21.4489
Zla04G031900	9.6116	8.98861	10.1788	5.09933	5.06825	5.05913
Zla11G000690	9.49744	8.49606	2.17911	39.9487	37.1028	20.5464
Zla13G004800	30.8588	48.7868	31.9428	151.053	183.975	248.168
Zla07G003440	4.96902	4.77597	1.06308	19.3846	19.6231	10.3673
Zla01G021830	180.153	161.722	207.723	97.8338	90.7101	97.6677
Zla06G014960	13.6128	13.7617	11.1438	56.8432	65.2012	72.2564
Zla06G010420	6.09227	8.31083	4.52851	0.122804	0	0.019872
Zla16G000870	1.44951	1.18611	1.3644	0.82695	0.540629	0.585518
Zla12G007910	76.6881	61.1312	58.0616	9.1766	6.61996	9.39186
Zla11G008690	4.61077	5.47269	5.44248	21.0587	11.5351	10.7283
Zla16G009510	0.37261	0.45668	0.297551	1.24929	1.2985	1.55594
Zla03G019240	8.41355	6.57222	2.81795	53.0649	40.1968	46.4271
Zla17G001170	2.66599	4.03449	2.47641	6.64051	10.4052	8.73087
Zizania_latifolia_newGene_9322	0.962514	0.948083	1.16283	0.193661	0.023336	0.1132
Zizania_latifolia_newGene_3965	0.603502	1.1406	1.0629	2.16718	2.28699	2.24149
Zla02G027730	14.4758	9.17796	10.052	6.22024	1.88036	4.78351
Zla10G010880	4.4186	5.61969	1.41302	11.5799	9.04899	10.6389
Zla06G012060	9.70379	7.25215	8.71946	2.66304	3.06871	2.02353
Zla02G021890	7.13647	9.4378	10.9748	2.51454	4.11246	2.82398
Zla15G001010	5.75788	7.765	2.87177	15.4046	8.9752	12.4996
Zla02G026460	9.12434	21.2326	5.04381	45.6801	87.6812	56.2249
Zla08G018930	0.12191	0.181848	0.65599	1.75843	2.2439	2.939
Zla09G018160	18.4139	16.2588	11.5501	2.54497	4.15179	2.626
Zla09G001910	36.675	34.9697	33.4325	16.6713	18.3519	18.6451
Zla09G016300	0.495664	0.581924	0.855667	3.44007	3.33364	2.80879
Zla06G014570	0.088384	0.050718	0.338413	1.09778	0.769706	2.23218
Zla17G002880	15.8092	11.4451	31.2524	3.06167	2.02818	2.60593
Zla15G001900	6.90896	7.68026	4.3491	0.724597	0.255546	0.416735
Zla08G002110	2.13518	3.0226	2.14145	0.510304	1.32524	0.775567
Zla10G019630	10.5525	9.26395	10.9471	35.79	31.7891	30.8202
Zla10G017560	10.2685	12.466	7.23647	5.25226	5.37292	4.18104
Zla10G010710	17.1399	28.5545	6.72796	43.3434	38.7879	52.8264
Zla16G003630	11.0662	9.06222	9.16559	33.8752	21.327	16.9604
Zla08G010580	4.37546	7.39298	5.18279	2.40228	2.46011	2.13436
Zla0G002910	2.24487	2.65373	0.671165	6.01185	4.87964	7.29004
Zla05G019150	2.85799	3.34991	3.60111	9.83787	10.1224	13.8177
Zla06G009350	0.959544	1.48189	0.379732	4.66831	11.5356	13.7126
Zla15G012620	0.273614	0.401931	0.136724	0.784531	1.04855	0.697192
Zla08G022470	7.82455	6.96923	4.57008	14.4469	12.707	14.5478
Zla03G018870	0.584297	0.68233	0.141632	2.69627	2.70228	3.86728
Zla07G015140	0.075189	0	0.096164	1.66025	1.88002	2.19618
Zla03G013730	0.289546	0.463277	0.319944	0.955382	1.5742	1.69167
Zla02G030350	6.92497	5.30562	5.76831	0.227333	0.331906	0.147289
Zla03G019470	11.245	14.8872	8.16046	2.8711	6.18457	4.93599
Zla11G011010	127.336	99.9706	115.002	50.8371	53.7774	51.0133
Zla13G006730	372.639	320.616	372.627	195.515	190.348	178.414
Zla02G015160	0.87808	0.751374	0.548582	1.80211	1.69117	1.96443
Zla08G025170	11.3341	13.5764	12.8116	6.30715	5.95443	7.21975
Zla09G018940	0.611282	0.31379	0.552855	1.26402	1.00815	1.6607
Zla01G008660	5.99347	15.0759	14.3322	68.2345	62.6406	125.513
Zla10G007010	7.63228	7.18347	3.5531	3.43702	1.99218	2.20472
Zla12G008900	4.47462	4.21938	1.90043	0.588952	0.047063	0.460374
Zla04G019580	6.58465	7.80248	5.51876	18.6825	15.9864	18.2044
Zla04G028570	0.365441	1.07251	0.591029	2.81973	1.62651	3.5866
Zla02G025830	2.98152	2.82472	3.88431	8.28927	7.63767	8.37349
Zla08G008960	87.0607	92.1524	70.0449	262.472	270.338	292.277
Zla08G024220	0	0	0	1.90153	1.24048	2.14317
Zla05G027720	19.501	16.6662	15.9056	7.57054	9.7493	7.54265
Zla04G021110	20.4281	29.1519	29.5808	1.13357	0.500071	0.583175
Zla04G031340	29.9467	35.1295	38.514	87.1387	77.7876	104.038
Zla12G003460	0.695423	0.73923	0.367102	3.58284	4.5621	5.85989
Zla14G005450	7.09408	7.35422	3.09256	20.1731	20.7127	20.4839
Zla14G006790	11.666	13.1515	10.7375	5.53591	5.80858	6.08716
Zla12G014520	1.66596	1.77008	2.03253	3.99623	6.49212	6.73576
Zizania_latifolia_newGene_3719	186.796	283.295	85.1972	0	0.069347	0
Zla07G015960	59.3699	74.9637	63.935	12.192	17.0386	17.8202
Zla03G014910	4.61612	3.54599	3.76275	24.971	33.3072	45.4642
Zla05G021440	30.2131	33.6662	22.8366	12.9808	12.0569	12.7802
Zla01G002600	3.6699	1.1295	1.45321	8.64452	7.30823	8.85071
Zla12G004110	1673.65	1773.11	711.216	0.086631	0.076438	0.337362
Zla04G018340	2.27343	2.39073	2.12597	9.81937	8.88991	8.01124
Zla16G013670	0	0	0	9.57371	10.0733	9.95931
Zla07G005520	1.2745	0.550631	0.390383	2.72203	3.53686	2.25288
Zla09G009850	3.10443	2.70058	2.27025	6.1795	6.0176	5.34739
Zla15G009860	0.563738	0.294117	0.419284	0.887572	1.23556	1.48712
Zla05G004430	142.642	138.412	198.943	74.2425	62.618	75.945
Zla14G001820	3.7694	3.51241	4.56564	24.6515	24.5866	27.4076
Zla04G037950	8.21077	8.41649	11.1977	31.9542	38.3871	61.8456
Zla05G003800	20.6768	13.5315	9.96708	29.0542	42.7489	33.9444
Zla04G038280	14.1796	15.8543	13.019	28.3444	23.801	40.3657
Zla16G009780	0.458453	0.769821	0.920413	4.88758	7.03097	5.53642
Zla02G018670	27.7484	19.3402	18.0926	3.33021	5.39589	7.9064
Zla01G000680	1.42059	1.26677	0.769725	3.12821	5.1025	3.57827
Zla15G004460	10.066	13.2171	10.3178	21.9682	20.5011	34.2245
Zla02G017910	1.07039	0.502706	0.420891	1.84435	2.7518	3.25424
Zla05G001520	2.22378	1.91009	2.00154	1.0629	0.780172	1.21023
Zla14G007280	56.6456	78.8319	81.2844	13.7314	17.5384	25.7294
Zla04G030630	0.26587	0.190524	0.144189	2.19137	1.77408	1.99106
Zla12G009780	2.42127	2.64647	1.30777	8.39165	9.48622	9.15547
Zla02G015400	4.28857	4.5046	3.47141	0.969758	0.915862	1.18834
Zla08G001140	8.54321	7.0998	9.5163	2.28786	3.49714	4.0156
Zla04G013000	0.681906	0.696221	0.506837	6.29477	9.95659	5.72432
Zla04G018170	1.85362	1.67728	2.1952	1.2305	0.756654	0.867525
Zla13G010250	9.49828	13.4655	17.5883	4.1115	3.74897	5.56707
Zla02G027910	11.3483	12.9851	8.62726	31.6775	47.65	28.3584
Zla05G001890	1.97884	2.86442	1.84811	4.46581	5.53811	6.38587
Zla01G013460	4.47339	7.20536	11.5982	2.47725	2.78348	3.822
Zla02G019230	1.44592	3.12865	0.798995	7.68801	15.153	11.7074
Zla17G005830	1.91519	1.69375	1.45451	3.54952	3.37111	4.28888
Zla17G009590	25.2211	34.5194	22.0845	127.459	195.078	143.52
Zla08G005110	8.53179	8.40439	7.83137	35.6322	38.0169	30.4839
Zla15G008340	0.812979	1.14383	0.501398	2.27483	2.96848	1.69393
Zla01G027120	0.219592	0.526603	1.84169	5.01035	6.52517	6.70722
Zla02G012170	95.829	104.484	98.234	52.5746	48.4035	52.5332
Zla05G002810	36.2892	36.8057	35.9932	18.1896	17.0995	21.0193
Zla11G014550	7.14465	8.58599	7.6406	27.9559	26.1934	25.2964
Zla15G013800	0.602897	0.704333	0.429284	1.70751	1.44332	1.7717
Zla11G003430	0.485921	0.146352	0.19729	2.28602	3.59107	4.00457
Zla02G024490	5.98471	8.33656	11.5507	22.1866	15.7972	19.1786
Zla12G013710	21.7367	27.7015	18.919	5.50466	6.77316	7.41801
Zla17G001030	4.3796	4.22209	6.58092	12.0369	31.3658	7.50932
Zla08G020320	6.19846	5.85928	5.44408	13.0634	13.2426	14.1668
Zla03G028000	24.7714	26.9804	21.9506	2.53606	1.79615	2.46795
Zla04G021350	0.297649	0.856019	0.42592	1.62367	6.17384	5.59714
Zla04G036170	95.1579	90.0228	62.7056	30.8285	41.6089	50.5381
Zla11G016570	16.8798	23.6921	15.4716	66.5158	99.4282	86.4779
Zla01G017320	38.3982	37.5284	20.5896	0.719509	0.512703	1.84405
Zla11G012660	21.1502	25.0267	9.05862	0.648291	0.23609	0.67116
Zla04G027680	5.84851	7.98332	10.3581	21.2423	17.9344	37.5202
Zla03G013110	5.52711	6.23749	4.95494	15.1438	18.7209	19.3735
Zla13G008820	2.92366	2.53045	1.36513	10.395	6.21237	7.91413
Zla15G001200	35.0004	35.5711	20.5491	89.6365	70.8589	54.7985
Zizania_latifolia_newGene_7083	149.878	232.094	64.2952	0.083555	0	0
Zla15G000150	3.55331	5.25429	2.32327	47.3096	85.1836	67.987
Zla05G011820	7.38721	6.93933	3.16725	81.2652	24.3098	15.0908
Zla05G021280	8.48313	11.1707	7.63937	27.658	34.8282	34.5091
Zla08G003470	0.182224	0.034111	0	1.69882	1.11891	2.87355
Zla14G010300	2.99018	5.42084	14.3125	0.154203	0	0.084341
Zla10G011670	22.3449	25.7042	18.6236	73.6566	90.0231	80.0362
Zla02G021950	2.40848	2.18814	1.45015	8.4962	7.57621	6.61415
Zla08G013260	20.6477	24.9152	4.21948	68.2588	57.6655	56.641
Zla13G000440	3.07472	4.06985	1.25947	1.03607	0.7774	0.968734
Zla13G008310	6.9207	3.36023	2.87235	9.20435	16.4953	12.8399
Zla03G017910	17.5487	14.1908	2.4754	0.20327	0.184584	0.305161
Zla13G004920	27.3686	30.0576	21.7903	10.4094	9.63741	9.61346
Zla13G007690	0.568264	0.561631	0.211202	0.997101	0.987405	1.5796
Zla11G007120	20.6075	18.4694	10.932	64.2394	63.4633	58.6705
Zla02G005740	6.85398	5.87757	5.58856	0.713641	0.695222	0.745204
Zla09G015370	11.3309	17.9938	12.8187	1.70675	0.366296	0.590137
Zla10G008080	1.20755	1.01364	0.811578	5.45375	3.13205	1.82651
Zla16G000490	30.2174	39.2771	17.503	88.9387	106.705	78.0256
Zla04G034090	2.11972	3.67682	2.42451	8.80011	5.09443	5.89819
Zla10G014900	24.1237	39.4525	4.52609	90.5013	140.313	119.117
Zla13G009830	3.83799	3.33387	5.12879	14.5521	17.7945	12.0143
Zla10G009680	12.8559	12.6425	12.6435	5.33189	5.30882	5.84777
Zizania_latifolia_newGene_5996	0	0.12513	0	4.04968	3.52599	4.90847
Zla02G002830	0	0.912271	0.449628	2.90001	5.81542	3.21093
Zla12G015590	4.60305	6.92313	1.842	47.5878	65.8778	87.5706
Zla09G004150	20.893	40.071	14.8328	33.9684	72.5742	58.1741
Zizania_latifolia_newGene_7281	8.60616	7.62879	6.63477	4.62689	2.10489	4.56016
Zla03G024800	12.9089	10.875	12.2791	5.65036	5.37469	6.97225
Zla16G003810	39.2275	43.7772	34.5056	88.6406	131.652	103.074
Zla13G011710	0.505283	0.277185	0.408615	7.32627	5.49067	8.71273
Zla02G030410	83.7073	104.478	32.5477	11.5092	10.2046	7.95175
Zla06G015480	0.547625	0.452471	0.743704	0.073966	0.176857	0.208554
Zla06G011100	111.473	118.436	115.299	19.9495	19.7029	17.1771
Zla05G007820	23.3925	26.9688	20.0608	66.1245	64.6436	63.4469
Zizania_latifolia_newGene_6883	3.74572	1.8813	1.50389	0	0	0
Zla04G008550	3.08777	2.94218	2.27025	1.0962	1.51069	1.67599
Zla12G008630	4.32249	4.80234	2.24573	0.498728	0.367941	0.37744
Zla07G004040	4.87653	2.05007	11.6103	1.62061	1.62173	1.11212
Zizania_latifolia_newGene_7821	65.434	75.9084	23.4035	206.191	142.209	119.822
Zla15G002130	1.52115	1.65966	1.20617	3.40802	3.62532	5.00253
Zla08G009130	0.239385	1.27965	0.861073	1.71254	4.4554	3.74877
Zla16G011590	1.4641	1.72514	1.88904	5.24995	6.52964	7.26718
Zla04G036920	2.04637	2.15723	2.27898	4.43661	6.29325	5.5976
Zla15G008810	177.799	108.748	237.765	9.33536	12.4559	7.57703
Zla06G016680	8.11576	9.71325	6.50287	24.608	22.0073	20.2977
Zla01G033380	14.1676	17.613	12.2008	25.7211	37.4814	34.8338
Zla17G009640	9.21093	12.0915	9.73632	4.68775	5.60119	4.79037
Zla08G004550	14.7414	28.728	3.77943	0.87428	0.155434	0.209162
Zla03G027260	2.66875	2.22596	2.01088	0.767698	0.839782	1.34269
Zla09G017210	1.76886	2.18493	3.0671	4.27462	5.34051	7.16054
Zla06G003900	0.303567	0	0.194636	2.39041	3.09469	3.08851
Zla01G032380	103.112	85.9378	83.6596	0	0	0.059964
Zla04G007860	7.88644	6.11175	3.99094	1.13147	1.54202	2.15682
Zla01G030890	8.04765	8.08922	7.64383	16.6129	19.2539	15.2232
Zla02G028810	5.04405	4.33706	7.01645	12.9849	11.1308	13.0077
Zla01G006490	2.0707	2.46762	2.55705	0.834211	0.644785	0.774794
Zla04G014790	0	0	0.092977	0.961575	2.71379	5.28687
Zla01G008470	2.89252	2.62116	8.59438	83.905	76.0015	113.272
Zla06G012760	0.95004	0.479784	0.610042	5.32755	4.34637	5.112
Zla04G012560	10.7558	9.90904	8.71982	4.69055	5.20489	5.03984
Zla14G003550	0.872644	1.27829	0.553545	4.56936	5.37532	5.09843
Zla02G030510	0.560079	0.402701	1.00246	10.1462	11.3691	11.2412
Zla14G005890	19.3342	22.9232	15.6552	3.26939	0.604892	1.18067
Zla03G022500	79.2872	72.939	40.3768	467.884	365.001	382.377
Zla02G012400	4.25985	4.68225	6.83559	14.0135	12.6844	11.9038
Zla09G002090	13.5736	14.712	12.2026	33.3577	34.9235	41.7454
Zla05G019870	25.1603	22.4923	22.0991	7.94856	10.7081	10.9686
Zla17G002100	8.11731	6.7179	5.77993	2.74551	3.45076	2.60594
Zla01G022810	5.61569	7.623	5.71192	2.22448	1.85153	2.17625
Zla0G001890	18.3348	21.9641	21.969	6.04926	5.14091	4.29541
Zla07G004520	0.85758	0.766769	0.459738	3.06741	3.36978	2.5337
Zla04G016490	13.0914	9.76396	16.4332	87.7951	79.4015	98.821
Zla12G000880	1.85256	2.12419	1.96158	6.59563	7.00372	7.69837
Zizania_latifolia_newGene_1756	2.07438	2.4366	2.49582	0.657983	0.797803	0.594089
Zla17G007880	4.36014	4.789	2.15079	17.5073	21.1442	28.9822
Zla11G002590	18.9478	14.247	20.5613	6.24787	7.05892	8.7386
Zla02G011610	8.14999	8.73925	4.3937	0.190746	0.046968	0.173439
Zla02G017720	0.964826	1.0776	0.583625	2.8647	2.07334	2.54411
Zla02G029330	3.78832	3.4677	2.51339	5.83536	8.80512	9.49362
Zla06G016890	0.120014	0	0	3.46808	3.83478	3.30027
Zla09G002320	0.437229	0.909046	0.312511	3.07432	4.21846	4.03685
Zla04G009930	0.639731	0.616358	0.34099	2.98323	2.73165	2.13956
Zla11G004750	12.6927	11.0074	11.804	0.088136	0.022945	0.025318
Zla04G002520	7.26182	4.82753	6.53864	2.52352	2.35535	2.39186
Zla05G024800	30.0828	28.4805	33.0959	13.4581	13.2096	21.0026
Zla05G017560	7.9363	7.56773	5.6065	3.02572	3.82045	3.5072
Zla02G028170	3.10528	2.79838	0.800275	10.5871	8.77834	8.66281
Zla15G014160	4.74702	2.99203	3.53018	1.83672	1.7138	1.67983
Zla03G008690	39.1603	57.5265	23.6811	125.108	121.739	133.155
Zla06G012400	1.53221	1.49599	0.826126	3.80827	4.17826	3.65368
Zla09G017330	80.3707	65.6061	99.0457	44.1463	27.0053	37.6883
Zla15G010390	0.136251	0.139341	0.178219	0.473632	0.565383	0.470108
Zla05G023630	24.5155	33.9642	11.0874	71.7537	112.98	86.6922
Zla03G017270	2.43399	1.99689	3.26978	0.465009	0.530519	0.232823
Zla04G023010	32.1676	21.1785	29.4188	0.973679	1.09576	1.11082
Zla05G000260	0.426275	0.33865	0.470618	1.36267	1.73695	1.29452
Zla09G021460	5.73425	8.45882	4.10786	14.9754	14.1765	16.1493
Zla16G012920	12.0452	15.4919	8.71462	28.9793	39.4045	34.5921
Zla15G011440	20.208	19.861	21.4944	0.827904	1.08036	0.802927
Zla08G018510	7.7319	8.86023	10.9738	22.1239	16.6674	23.8036
Zla10G014320	1.66386	0.990126	1.68979	16.395	11.9812	11.8628
Zla05G019790	7.66155	5.00105	4.96025	1.5383	2.04189	2.03586
Zla02G026000	0.953235	0.728598	2.15148	7.49955	5.34851	7.19819
Zla02G008130	9.7698	8.37088	11.6416	3.12833	4.97066	4.50054
Zla10G007400	136.99	122.621	129.066	58.5231	63.7608	69.426
Zla04G030080	0.959381	1.2858	0.779065	1.69161	4.9568	3.80885
Zla04G025410	11.304	10.781	8.71702	42.0439	32.5802	86.8945
Zla17G012330	0.781174	1.04679	1.19992	19.4851	16.9863	24.1756
Zla09G014720	2.47378	2.61808	2.62691	6.02851	9.31476	11.0167
Zla14G009090	1.89988	1.2738	0.719793	4.18232	6.28957	4.56895
Zla01G012600	2.3647	2.48477	2.16515	0.968053	0.913355	0.921407
Zla17G009270	0.501893	0.675097	1.05509	2.72231	2.7205	2.23499
Zla11G007080	42.4647	36.9881	46.0739	14.7904	16.0278	13.0401
Zla04G028260	40.347	34.1546	34.2004	14.5883	12.8458	11.8993
Zla12G001840	1.41786	3.11531	1.47856	0.452203	0.947248	0.358417
Zla09G015230	27.2219	25.819	25.7722	53.1351	69.367	57.282
Zla10G003400	0.162074	0.462718	0.084439	1.32656	1.99974	5.2645
Zla09G001780	15.0991	11.3309	11.9208	3.81848	6.18276	5.29768
Zla05G003510	65.2754	66.9159	51.3194	31.4445	30.7368	32.9892
Zla14G011610	0.385229	0.411822	0.701113	32.2885	28.5792	43.1776
Zla02G009090	10.1265	11.0624	11.7768	39.5343	31.739	35.9436
Zla06G005550	7.49033	8.00631	6.53876	16.0728	20.7421	19.8606
Zla09G011800	23.5524	18.4508	9.40804	52.4535	46.3906	37.4652
Zla17G010200	11.9447	11.789	8.36313	22.9092	33.225	27.4076
Zla11G006020	5.81052	6.33477	6.0806	3.02422	2.89029	2.18544
Zla06G006600	1.43428	2.70289	0.520739	9.05774	10.356	8.02119
Zla02G019600	151.08	137.52	122.03	57.6969	54.2866	67.5457
Zla02G016650	0.918236	1.09156	0.644921	7.32384	9.29343	11.5374
Zla01G002110	6.81325	6.7573	3.54834	2.1617	1.66585	1.55251
Zla12G009450	7.59008	5.67642	3.08604	10.9576	16.6429	14.7269
Zla08G017290	8.49311	5.7195	10.2027	14.5902	23.1728	19.8297
Zla05G004980	49.2609	60.6775	34.7055	8.68233	10.3639	8.64736
Zla04G033970	8.1862	9.07885	7.16542	26.6897	22.1007	18.1455
Zla02G023400	3.72911	2.23001	4.34158	0.45409	0.488887	0.271289
Zizania_latifolia_newGene_9790	0.85348	0.885322	1.10319	0.022163	0.083859	0.048144
Zla02G017520	952.393	1060.26	799.075	3034.83	3039.71	2754.92
Zla03G023030	12.7113	14.8511	13.502	26.6599	35.1651	31.375
Zla16G001290	12.1579	24.0987	10.1409	70.2957	72.4274	109.185
Zla15G006510	2.9096	4.13524	4.94519	2.30138	2.06328	1.93923
Zla06G015690	89.5692	119.291	55.0333	171.124	193.66	214.849
Zla01G022740	0.973846	1.04797	3.09488	0.313705	0.507988	0.404885
Zla11G008610	16.9944	16.8515	15.5467	38.8822	48.6529	49.4558
Zla17G006910	0.175836	0.23765	0.554577	1.50687	1.18569	1.52505
Zla08G001510	1.47645	1.77431	1.62457	3.93922	3.60256	4.0412
Zla01G025910	17.9114	21.138	22.5697	46.7943	54.1286	71.2182
Zla01G033220	254.609	210.669	226.241	115.95	101.935	107.687
Zla16G003960	7.49012	7.51021	7.57985	15.6745	18.0303	16.0267
Zla02G028370	0.088589	0.140931	0.229274	0.856575	0.824168	1.38355
Zla10G006970	79.9015	92.4031	69.2289	43.825	39.5913	41.4598
Zla04G017430	2.94288	3.95444	3.09012	19.2291	19.8924	20.1434
Zla09G005220	166.134	238.077	85.1858	44.4931	42.8956	54.5971
Zla04G013530	3.45121	3.01339	2.50518	6.14809	10.3974	9.2008
Zla08G013050	0.305823	0.348758	0.081182	1.74055	2.0141	1.83921
Zla17G000400	3.33196	4.35854	1.40371	10.6562	7.15112	7.16577
Zla15G000320	78.8746	82.3549	68.9149	38.7913	25.5133	25.7115
Zla17G004520	0.916022	0.580837	1.09733	2.9415	4.73144	3.56912
Zla15G004760	4.51136	3.26778	2.60614	13.1038	7.56755	10.493
Zla05G020870	5.11543	5.00931	2.85435	27.5829	38.8374	38.7024
Zla16G000250	3.89199	5.25113	4.62067	1.18996	1.57361	2.39071
Zla06G014640	24.2777	14.5881	24.7539	1.67837	2.20268	1.66687
Zla08G015640	1.82551	1.95771	0.299485	7.20633	4.28985	5.5625
Zla08G018750	0.030773	0.275232	0.105894	0.731108	0.981516	0.783002
Zla12G011410	29.8578	20.3524	25.1093	8.72316	10.0533	8.42008
Zla15G000580	3.0255	3.50775	2.27097	10.6909	10.9889	12.0068
Zla0G002990	6.8269	10.2046	3.84995	22.0856	34.2443	55.5972
Zla06G010810	0.884477	1.16558	0.110662	14.6106	23.833	14.7185
Zla15G006980	12.0778	15.9387	7.91857	32.8792	45.1549	46.5919
Zla15G007580	78.6069	35.0547	340.656	0	0	0
Zla04G035250	195.433	192.142	133.288	607.445	407.489	326.932
Zla02G024080	2.12262	2.40316	2.24003	9.28971	13.2631	17.8456
Zla01G016310	5.86438	3.15187	6.05458	0.965619	1.13519	1.28291
Zla02G022870	295.451	207.644	348.544	142.053	125.009	152.477
Zla05G022680	31.7064	53.8568	50.831	132.615	88.4659	151.755
Zla14G000320	17.7276	17.4783	17.4858	4.36896	4.90921	7.42517
Zla13G002140	0.153214	0.416865	0.107458	1.23137	0.991931	1.3873
Zla11G003830	0.745418	0.413787	0.484246	8.38159	13.1903	7.04223
Zla08G011360	2.23275	2.07674	2.00873	5.18519	6.80686	7.59026
Zla11G005360	1.242	2.04867	0.487423	5.27399	4.62517	7.47795
Zla12G010450	2.94267	1.79355	3.7237	0.319264	0.314759	0.335315
Zla08G013730	229.266	192.538	214.656	83.057	77.7152	91.8927
Zla05G022020	447.78	342.698	363.859	0.685347	0.498018	0.555036
Zla17G001720	6.15872	8.46841	3.75948	19.2707	18.1746	22.9565
Zla13G007240	1.00737	1.4872	2.92786	0.317295	0.274379	0.347152
Zla14G001050	527.5	503.997	552.661	250.674	254.045	277.829
Zla02G022670	4.32153	6.04429	6.16688	77.1047	125.051	99.1069
Zla10G008160	12.5617	12.9597	10.14	26.4076	28.8665	30.7891
Zla05G018970	45.7231	66.5481	54.1816	144.254	131.497	184.056
Zla01G011610	5.08036	4.25481	3.30069	19.6757	14.7547	12.9958
Zla09G020670	10.5982	9.96075	11.1884	35.4612	39.5303	37.0572
Zla16G004670	3.38692	3.41945	4.14386	1.7771	0.888127	1.06116
Zla06G005710	8.93171	9.22913	4.35224	2.07775	2.72472	1.59954
Zla12G012570	0	0	0	4.63548	7.3282	3.51169
Zla03G018340	24.3176	25.13	27.234	70.2364	73.0178	154.5
Zizania_latifolia_newGene_6012	1.4052	1.81761	0.580564	6.91569	4.60279	13.2082
Zizania_latifolia_newGene_6014	0.2344	0.335395	0.528702	1.80412	2.26273	1.09896
Zla03G015110	11.9318	8.84136	12.0714	3.95172	6.63339	4.27888
Zla12G011880	30.2122	34.5706	30.6759	174.211	189.483	221.488
Zla13G014140	0.402357	0.55288	0	5.15433	6.24576	4.73545
Zla05G020460	21.9234	23.657	19.8932	63.2275	68.1177	60.4423
Zla02G024700	536.16	394.421	594.583	1.21186	2.24145	1.60661
Zla07G012280	0.520861	0.31381	0.352479	2.5008	2.17087	2.19821
Zla05G023840	11.5419	13.7213	8.99024	37.7159	42.9767	46.4674
Zla13G002850	1.57633	1.21693	1.4787	9.48452	6.61102	11.4322
Zla12G014280	0.560941	1.01649	0.768065	1.69797	2.00427	1.93678
Zla14G011890	4.74781	6.37704	3.51381	2.04529	2.56658	2.90279
Zla06G004190	0.17251	0.579463	0.706469	2.48731	2.85221	10.9395
Zla06G008820	42.5048	31.3625	41.1687	16.2826	14.4101	13.973
Zla03G019900	30.8209	29.9253	25.1978	12.048	15.6307	15.1626
Zla09G008810	11.277	18.2347	12.9138	28.6129	48.678	44.1513
Zla03G007290	0.371876	0.389248	0.153218	1.25222	1.75627	1.79604
Zla17G011420	1.47103	1.01754	2.14008	0.218616	0.109418	0.227843
Zla13G015230	7.01995	7.22025	6.00087	16.6297	24.2484	29.7938
Zla03G003590	110.22	81.5618	116.126	36.6594	36.6939	34.5856
Zla01G007270	2.31209	3.60182	0.684809	6.99036	8.39494	11.144
Zla01G003550	4.34974	4.09356	11.6454	2.14704	1.55714	1.78571
Zla12G000470	0.764879	0.036797	0.046147	6.68475	9.80179	5.98189
Zla05G019610	20.4789	19.2056	15.56	8.75298	9.88945	9.06875
Zla09G012450	0.204147	0.098482	0	0.930791	1.55584	1.40162
Zla13G012270	75.3285	94.8072	37.3421	126.707	173.158	162.037
Zla15G012300	2.21957	3.07367	0.48001	8.29611	9.6918	12.2692
Zla05G013280	1.72843	5.27433	0.618993	13.6922	12.6915	15.4296
Zla04G033780	13.9941	13.4891	17.0886	1.19379	0.842665	1.44714
Zla04G030320	10.8143	11.7211	10.1946	0.649789	0.433481	0.71613
Zla16G000340	11.5542	12.523	10.2609	25.1429	24.7997	24.4866
Zla04G034780	0.286191	0.771821	1.21637	3.64915	4.84114	9.07051
Zla04G025600	5.39353	3.23782	3.19034	0.463626	1.26153	1.60763
Zla08G006500	147.535	124.703	134.867	54.6122	51.9736	63.3505
Zla10G002960	3.43854	3.96799	3.63522	18.0705	19.7957	27.1095
Zla08G011430	85.7256	76.9768	82.2622	20.4097	28.2038	26.1621
Zla14G007200	12.841	10.7018	18.7082	5.13654	7.41624	8.83199
Zla17G004090	0.398406	0.750391	0.432028	1.94312	2.58153	3.04948
Zla02G001160	3.8238	3.50694	1.73967	5.82576	6.20461	7.71112
Zla16G004330	23.5582	16.9347	34.0615	8.20886	9.58837	9.67202
Zla11G007540	58.2005	61.4689	66.3796	25.4788	20.1343	19.7236
Zla16G007970	10.0102	12.5475	5.78109	88.2125	38.7848	39.9731
Zla05G003300	1.57337	2.27186	0.972263	7.28429	4.41885	7.30419
Zla14G011400	7.63209	8.8185	9.18357	21.989	19.0966	21.8769
Zla01G033440	36.4159	50.8186	26.3298	104.479	141.555	136.112
Zla15G009610	1.00835	1.18413	1.64165	14.1802	6.29244	6.84729
Zla07G002430	2.77494	4.32673	3.05635	9.7861	8.67858	7.54465
Zla12G009550	0.195842	0.149514	0.335175	2.30732	3.78742	3.74331
Zla03G000450	12.5413	12.0816	9.12093	3.90949	5.61504	4.76588
Zla0G001990	9.26413	10.5855	11.0742	32.4057	51.1899	20.5927
Zla10G004930	7.68317	5.65195	4.88752	12.0008	13.9603	16.828
Zla16G006200	0.323138	0.367604	0.634049	1.10413	1.52433	1.69177
Zla04G038810	139.77	150.231	158.691	71.0916	59.8019	69.0349
Zla14G002800	7.72288	11.1189	8.44435	27.4654	32.9866	39.3898
Zla15G010050	0.22977	0.237243	0.128835	0.621853	0.698703	0.667002
Zla12G013970	0.702516	0.848099	0.225969	4.46296	3.10472	2.05736
Zla02G032520	56.5439	95.7515	49.6481	194.126	195.249	217.874
Zla0G001600	7.81428	14.4286	8.92633	153.823	147.162	109.827
Zla10G013430	2.6431	4.0959	4.94974	1.41769	2.013	1.98172
Zla02G031370	29.0829	18.2806	26.2822	3.07115	3.20852	2.59958
Zla04G022530	2.95118	1.54621	1.63775	0.060152	0.035424	0.063346
Zla05G006400	16.1079	21.599	8.98093	101.783	122.401	154.042
Zla04G014550	5.59644	7.13198	1.68989	34.7249	33.2718	50.583
Zla15G011010	30.6979	38.0776	24.8237	265.499	328.304	314.068
Zla09G006800	2.79612	2.10304	1.38317	5.63668	4.51677	5.69226
Zla03G006820	1.90929	2.40058	0.948602	4.6244	6.43017	4.73983
Zla17G002610	22.0937	20.0821	22.9938	0	0	0
Zla04G021840	10.7887	6.20724	4.75923	0.436328	0.589344	0.778895
Zla04G010380	190.992	166.287	163.501	61.9122	66.094	79.2835
Zla08G023990	15.9048	12.3909	12.7852	6.85414	5.84672	5.60239
Zla08G018120	42.9411	35.159	37.329	15.2003	12.2867	13.8201
Zla12G011600	30.9749	27.8035	15.9114	0.873117	0.999745	1.02425
Zla08G019830	4.34506	5.29024	1.65602	7.42902	14.3178	14.0438
Zla03G015730	4.39541	7.10525	6.70459	13.6052	20.7359	19.6711
Zla10G015290	1.83618	2.14764	2.0514	7.47049	10.9015	10.3438
Zla05G013040	15.2321	14.8787	15.2952	0.135752	0	0.239884
Zla04G010920	130.773	121.094	116.131	57.5143	62.4172	61.5738
Zla09G019930	24.0836	15.5572	22.6414	11.1619	8.03822	7.95102
Zla05G021970	497.195	860.141	170.333	1.91673	0.545694	0.402284
Zla16G000600	11.94	8.15461	17.9257	120.702	123.275	192.284
Zla02G024160	1.72344	1.96348	1.53762	5.88647	6.72411	8.30823
Zla0G001380	17.5215	15.9656	17.9156	0	0	0
Zla02G031120	5.28352	5.63842	4.95124	1.12712	1.98161	2.84016
Zla09G005740	27.2816	24.8665	25.9959	60.8025	60.4017	53.0614
Zla11G011110	11.1332	14.3324	9.55599	3.81549	4.13319	4.83753
Zla04G011900	8.23803	9.75542	5.9577	13.9205	22.2435	18.6012
Zla04G022090	46.1128	42.5958	31.499	18.2069	22.2887	20.7326
Zla02G008270	4.77204	4.35749	2.46816	14.3593	17.3236	22.2707
Zla13G000220	2.9322	3.19361	2.25637	1.33871	1.14077	1.2379
Zla10G014980	0.124814	0.274143	0.238163	7.46564	5.45231	3.83347
Zla04G025370	9.64134	11.1639	6.18255	122.286	173.394	109.754
Zla10G000720	18.8726	14.9388	24.0787	6.01048	5.47525	5.91168
Zla13G012920	0.444078	0.38083	0.397974	1.9311	2.93444	3.6072
Zizania_latifolia_newGene_1666	0.530144	1.49837	1.57598	3.99804	5.89189	4.00472
Zla02G004470	77.2227	75.5923	89.9927	37.4236	39.8809	47.7304
Zla15G014490	37.434	74.4536	40.3004	149.723	226.002	163.763
Zla17G011320	1.67923	1.02438	0.269519	3.64703	6.45112	5.19838
Zla04G021010	8.16291	5.91543	3.37574	25.3482	27.8971	24.835
Zla03G001870	37.2177	35.3344	23.509	11.2191	12.1365	13.1403
Zla13G009250	8.8423	4.50631	18.8409	3.2577	1.68311	2.48344
Zla16G011380	0	0	0	4.09499	4.9366	6.02106
Zla07G015840	55.3538	51.0181	59.7306	26.3446	28.2779	32.9723
Zizania_latifolia_newGene_4403	0.778862	0.365428	1.12672	3.56644	4.76412	5.25835
Zla07G003720	3.77213	4.44224	3.11946	1.86443	2.12727	1.7699
Zla17G010980	6.3435	12.11	1.87828	0	0	0
Zla16G005370	8.23865	10.9829	1.904	55.1389	18.6727	22.9327
Zla12G004010	702.469	708.179	775.866	317.745	348.107	419.686
Zla05G008830	7.14672	8.9954	6.06743	19.9782	30.1966	28.2197
Zla03G007310	251.649	284.439	204.862	161.243	86.5637	101.867
Zla16G009490	18.0075	23.3795	4.10615	82.1227	93.1717	91.5232
Zla04G032080	47.461	51.6736	50.466	23.1203	21.4237	23.8135
Zla13G004450	7.21919	6.24142	4.34165	18.2962	21.2964	26.0022
Zla10G018890	3.91695	4.56748	2.0467	7.5772	8.93881	10.98
Zla03G017380	12.1701	12.9357	9.05871	29.0503	23.4468	30.4657
Zla16G006770	0.539514	0.302072	0.390936	1.57018	1.11966	1.95412
Zla12G005650	9.63014	7.27219	6.362	0	0	0
Zla05G019000	6.56368	7.40803	5.92627	20.4585	25.453	17.6061
Zla14G001900	1.49974	3.404	4.40083	15.2372	18.5924	28.8746
Zla08G023030	33.9506	57.4994	17.5189	0.147092	0.239238	0
Zla02G033220	9.68528	8.89595	6.5716	3.59058	4.40329	5.06264
Zla07G009820	34.0415	28.5469	21.473	7.87409	12.1689	12.8658
Zla06G003980	2.03577	2.21633	2.97132	6.26304	7.27199	8.85621
Zla10G020570	48.5926	39.431	36.7926	18.8093	12.9917	16.8027
Zla11G008220	12.5551	12.8291	14.4925	4.64899	3.55132	5.14724
Zla08G000780	8.76587	9.79568	6.47186	26.2206	31.2692	28.342
Zizania_latifolia_newGene_9466	5.25786	5.89961	6.12088	0.715764	0.936662	1.09174
Zizania_latifolia_newGene_9460	0.85463	0.766398	1.48159	0.455969	0.490129	0.314932
Zla05G003690	97.4198	127.268	71.707	67.69	38.5974	45.1174
Zla05G013560	57.5629	137.196	21.5583	0.025452	0	0
Zla16G003330	101.689	117.732	79.502	242.481	299.248	268.011
Zla04G012650	12.1264	10.6195	11.3365	5.97205	4.6851	3.55526
Zla04G026560	1.61969	2.25515	2.92653	1.00381	0.976219	1.15102
Zla04G007570	2.77866	3.31668	2.11123	6.73247	5.83099	8.43223
Zizania_latifolia_newGene_5178	4.35741	3.45222	7.22669	0.952548	1.49964	0.723064
Zla04G028170	7.34032	9.15587	7.0536	18.6436	21.8982	18.1979
Zla14G002420	26.8357	26.3576	33.6653	64.9715	69.604	94.0444
Zla02G015560	139.319	135.621	59.3106	48.7892	48.4666	48.1457
Zla05G009690	45.0002	52.5571	19.2703	118.728	126.977	124.91
Zla06G000580	42.0223	25.905	74.5514	12.987	11.3956	10.4029
Zla03G022430	13.0498	14.1254	15.1399	40.9381	49.8244	59.4921
Zla11G008910	17.4473	18.8886	11.2497	5.93431	6.04902	6.70718
Zla09G001890	76.8024	86.1707	15.8911	164.275	170.229	159.928
Zla04G025030	1.69351	3.51566	3.21101	5.51573	5.51919	7.69423
Zla01G013800	4.62955	6.5813	5.14475	11.7022	13.2164	12.1039
Zla04G015190	7.2214	7.71273	4.21303	34.8584	30.1258	31.8696
Zla07G004480	1.71897	2.08549	0.766062	5.74443	5.31855	7.28494
Zla12G009960	6.69806	9.07146	6.76718	2.17931	3.22513	3.19957
Zla06G015070	18.4133	17.054	25.4313	1.07513	1.91273	1.24265
Zla08G025580	0.846445	0.816495	0.793716	4.04743	3.98857	2.81822
Zla14G004140	27.4848	27.0906	29.9978	100.481	62.7101	62.1161
Zla05G007590	62.7503	60.0771	29.918	0.250539	0.268115	0.163307
Zla02G020840	4.00952	5.35071	3.89067	9.46923	10.4817	9.17617
Zla04G036530	57.9975	68.4726	76.3857	29.9345	34.2474	35.8075
Zla05G003170	1.74212	1.48821	1.00454	12.7622	4.56649	3.2163
Zla14G011230	6.86259	8.49367	3.33606	0	0	0
Zla09G007660	2.16669	2.50983	2.45443	0.620856	0.690418	0.912226
Zla11G002510	6.10189	5.62108	5.51351	2.10998	1.10729	0.980733
Zla08G005010	9.73226	9.89727	6.07469	124.172	87.6122	82.7077
Zla01G022270	1.40263	1.42524	1.36937	0.715528	0.522586	0.662467
Zla11G014180	0.43766	1.18498	0.464833	5.26322	7.1353	8.02751
Zla02G020590	0.032235	0.215301	0.332038	6.80406	2.12548	3.15056
Zla11G015850	4.00184	6.28728	3.01298	16.6591	18.8197	18.0763
Zla15G002470	26.5162	22.7585	23.3422	12.5047	10.4313	7.79649
Zla01G028170	1.16667	0.823429	0.571354	3.26819	1.98057	2.00079
Zla11G014450	0.845511	0.998531	1.53815	3.74647	3.95642	4.31332
Zla08G014100	1.74914	1.52084	1.91002	4.78354	4.19105	4.99265
Zla16G000900	0.099315	0.380717	0	5.28417	11.9755	7.00979
Zla0G000850	132.486	286.833	53.4152	1.22945	1.5433	1.38605
Zla01G010730	9.71287	7.81955	3.17882	23.7057	22.561	22.031
Zla17G004930	6.33199	3.95548	20.0826	0.239024	0	0.64525
Zla05G008840	2.40789	3.10752	1.36623	10.0833	9.97059	9.05505
Zla06G013280	9.83929	12.6266	7.21719	25.5067	35.7735	34.2088
Zla03G013010	1.59846	2.43857	5.8662	0.251498	0.145449	0.185957
Zla06G013750	3.174	2.3623	1.58226	0.061129	0	0
Zla01G013410	8.38165	7.15577	6.97347	19.5265	16.9682	18.6894
Zla04G009250	1.14882	1.48068	1.42973	0.027103	0.495342	0.23251
Zizania_latifolia_newGene_3347	8.95297	11.7229	9.65112	0.567366	0.728947	1.6499
Zla08G023320	35.8055	28.9984	29.9378	14.7245	16.4265	15.6337
Zizania_latifolia_newGene_3349	42.7203	79.6183	15.5846	0.829464	0.213997	0.078707
Zla05G020360	6.74524	5.34175	3.59977	9.45371	11.8536	13.0932
Zla03G016140	101.888	87.9648	123.055	45.1673	44.2875	47.7809
Zla02G026080	15.2943	16.3983	6.03829	7.57752	5.15698	5.22615
Zla05G024190	52.2208	48.576	47.812	22.8999	18.568	21.1117
Zla11G010740	37.3099	34.5858	33.5709	15.4505	17.1163	14.7498
Zla05G018730	5.99586	4.08522	5.02212	0.470648	0.922562	0.998384
Zla03G001590	11.3813	11.9881	10.0003	5.16812	7.67305	4.51484
Zla10G019700	74.5423	88.655	39.7981	163.457	163.896	152.399
Zla02G030190	0.71479	0.63349	0.787503	9.84744	14.3529	12.7281
Zla02G006040	7.83553	9.02298	4.60403	36.8812	30.2451	37.5007
Zizania_latifolia_newGene_1258	0.488878	0.539136	0.885206	0.102325	0.162514	0.18605
Zla05G013360	13.5498	14.164	10.7107	22.5882	31.1347	32.1779
Zla05G018190	39.8726	52.7358	15.9299	71.5131	99.3816	65.8478
Zla02G005660	39.7621	31.0597	37.3765	7.84599	10.3321	8.44545
Zla06G008790	3.75113	3.74946	2.05615	8.99151	11.1551	11.2938
Zla04G024720	9.05904	7.62219	6.82275	2.59181	2.77451	2.09631
Zla03G020130	7.97648	10.4869	4.27185	25.2414	22.2367	21.7224
Zla06G008420	271.194	238.119	290.54	132.445	122.608	139.27
Zla16G013880	3.49929	3.18864	6.20139	1.04163	1.21406	2.0324
Zla10G000680	8.77791	10.0298	2.08606	32.4009	26.8857	32.0648
Zla14G008870	1.01565	1.32527	0	15.8988	10.7939	9.6238
Zla07G013240	0.216023	0	0.28601	4.00273	1.80588	4.23073
Zla02G017880	1.63969	1.79301	0.680379	5.83399	3.77657	4.05595
Zla02G000440	2.90977	4.551	2.09329	21.0359	44.022	50.5148
Zla09G011550	0	0	0	3.65806	6.40368	6.50963
Zla06G004930	76.0546	70.2513	65.5373	35.7101	30.8404	32.9432
Zla10G009410	2.75662	3.31118	1.29686	8.85274	7.383	7.46213
Zla03G017030	1.71495	1.81266	1.22107	5.3674	4.99601	3.12143
Zla15G010900	26.6295	37.6987	25.8343	73.6383	108.567	137.695
Zla15G014280	19.7425	40.941	29.0588	13.5033	12.3977	15.5987
Zla04G005370	5.22546	7.88821	4.42474	12.7613	22.0534	25.5627
Zla01G032920	47.8776	42.228	30.2403	18.6574	22.3053	21.3989
Zla01G028460	1.03554	1.17881	0.582399	1.55219	3.64893	4.08201
Zla05G023570	6.50586	9.01427	3.85607	12.3795	19.3242	20.8667
Zla03G005220	56.7091	48.5975	48.6924	21.6052	24.314	33.5763
Zla01G030200	9.64163	7.03518	8.78442	1.8907	2.70472	2.23082
Zla01G006960	24.2048	28.4325	23.4706	5.63284	6.27511	6.37889
Zla06G010130	170.416	196.608	145.279	33.8057	22.7571	29.2095
Zla07G011490	34.1558	28.3914	32.6825	16.4733	17.5641	15.0605
Zla03G001680	12.3148	17.063	6.641	1.07065	0.690998	1.32406
Zla15G008730	0.724286	0.862045	0.118203	4.85658	5.41183	4.46036
Zizania_latifolia_newGene_7949	6.77203	7.50711	4.10183	19.5327	17.6919	19.998
Zizania_latifolia_newGene_7945	5.93616	4.48918	4.55438	1.51576	1.06688	2.05489
Zizania_latifolia_newGene_5542	0.338369	0.615506	0.613233	2.37693	1.39748	1.75232
Zla05G002990	0.735126	0.8427	0.984713	2.66668	2.37985	2.90058
Zla16G000670	0.428999	0.274427	0.170161	2.69693	4.78334	3.90961
Zla12G007750	1.648	1.63756	1.2735	0.130403	0.141798	0.033332
Zla04G013820	7.67342	8.77394	3.94361	24.6316	31.4092	34.4004
Zla08G014220	607.531	384.945	936.447	77.799	60.3576	75.467
Zla16G002290	10.7359	13.3072	11.7606	5.45764	4.02385	4.59308
Zla04G018760	4.64088	6.2136	9.80019	44.4725	53.2338	75.8817
Zla08G018810	0.904545	1.15759	0.627087	1.80646	2.16694	1.99823
Zla02G028910	29.4207	23.8365	30.2899	178.819	211.088	230.926
Zla14G006970	0.689484	0.504865	0.783153	0.042594	0	0
Zla16G003160	33.9654	26.7753	20.0291	10.0347	9.00876	7.99143
Zla04G012440	3.6886	5.38852	4.86543	1.69139	1.42647	2.64078
Zla01G019690	1183.28	1512.92	847.856	0.533788	0.559884	8.4892
Zla02G012560	1.06612	1.60786	0	17.3019	24.1411	17.0316
Zla08G021620	14.2949	15.1144	10.4206	32.3072	29.8822	29.7087
Zla01G005950	0.09517	0.074081	0.036306	0.794814	0.72767	1.64209
Zla0G001130	24.8952	30.4257	21.2446	8.66406	10.0849	9.27356
Zla06G015910	6.87554	7.55487	6.38958	2.23175	1.61002	1.43329
Zla08G012330	1.93211	1.18984	1.56568	0.338297	0.667163	0.684052
Zla15G000500	1.17485	1.10424	0.960305	7.58741	8.2683	13.5671
Zla02G019520	6.4341	8.54647	5.16085	20.0807	20.0434	18.412
Zla06G010270	0.554741	0.377948	0.403825	2.91852	1.69038	1.30333
Zla08G011670	146.037	327.088	53.4613	0.039889	0	0
Zla17G002220	137.131	146.188	152.464	70.0989	70.5715	70.1387
Zla17G012130	519.72	398.519	505.886	192.732	176.293	270.874
Zla01G027900	48.1055	36.9315	44.2114	16.5076	22.1962	21.7339
Zla07G004440	47.2311	71.8342	7.10718	427.434	367.169	336.335
Zla16G011940	6.12594	6.20751	14.0914	0	0	0
Zla08G019400	0.244831	0.092243	0.063014	1.71174	1.99189	3.64357
Zla13G015060	4.01509	3.61418	2.07977	1.38888	1.61051	1.02704
Zla01G011340	3.86746	3.61046	6.28752	22.937	34.1016	38.6349
Zla15G008140	3.93012	4.31598	2.25116	0.926326	1.00105	0.989642
Zla14G002020	32.4689	31.6203	27.036	97.2557	79.9697	62.6816
Zla11G002700	98.9975	135.786	27.2694	257.552	278.34	252.234
Zla09G003150	90.551	83.0663	71.3558	44.2664	37.8855	44.751
Zla10G013000	3.43982	3.06048	0.460184	13.9682	9.19978	9.73913
Zla01G027010	17.6086	18.5216	12.3851	2.81649	6.37638	6.56435
Zla01G021880	13.0228	14.1815	12.8849	43.9053	50.5635	68.0239
Zla03G010440	5.14754	7.41663	5.91487	129.215	177.344	153.296
Zla02G024250	3.50311	4.27223	2.18684	0.994698	0.98165	1.09789
Zla05G026720	3.19188	4.21444	2.47445	14.2756	12.0622	10.6129
Zla11G003540	3.42628	1.80634	2.43369	1.11308	0.869793	1.18069
Zla11G011260	15.505	17.425	9.3223	69.1847	50.0012	36.7916
Zla13G011840	24.4385	31.9754	37.5341	0.821647	2.34523	0.439188
Zla13G014720	38.8666	39.0408	31.4477	19.8112	17.4827	17.8222
Zla09G019530	13.457	18.5364	9.7271	0.622964	0.167787	0.782691
Zla15G001370	13.6847	12.6326	11.5606	1.99488	2.52446	2.4124
Zla04G020790	33.6245	32.5146	39.3309	10.1275	8.72289	8.46845
Zla09G021540	0.049373	0	0.08495	0.625085	0.571384	0.597248
Zla05G024010	27.4248	35.5095	132.68	2.91991	3.31543	1.69136
Zla01G003000	50.0718	49.5715	42.2806	21.6942	20.2436	26.1745
Zla08G018410	12.5114	11.1203	20.0206	4.11064	3.67275	2.92647
Zla01G016630	4.21505	5.80588	2.56916	7.29387	10.0794	9.64212
Zla05G021190	1.81389	1.46197	5.15464	7.80475	7.66781	10.9333
Zla05G011040	1.39207	2.07539	0.618882	3.41026	4.03039	4.52123
Zla02G026120	0.145655	0.325079	0.144248	1.03647	0.841651	1.21673
Zla09G013580	2.79584	1.59868	1.55545	9.58623	10.4564	13.525
Zla05G014400	64.6916	47.5866	66.0535	18.2685	18.9289	23.9205
Zla05G010310	1.11828	1.18568	1.06611	0.321863	0.325229	0.331735
Zla17G012270	73.549	91.4306	82.8297	33.2708	26.2546	43.5037
Zla10G004140	0.148484	0	0	0.969439	0.872	3.01519
Zla09G012230	15.7524	19.1666	14.6468	7.1482	7.54124	8.21951
Zla06G016190	1.26777	2.44178	0.547423	6.82393	5.05481	6.39894
Zla02G018580	2.18732	2.51023	0.85228	4.59864	4.48665	5.56273
Zla14G002670	2.56772	3.54231	2.2552	19.1185	22.6519	17.9534
Zla06G006180	0.156018	0.299616	0.298268	1.95767	2.32862	2.48107
Zla03G018550	8.61779	12.3842	8.52861	18.7413	22.9186	25.88
Zla10G000340	0.099049	0.199646	0.589538	4.04778	1.61551	2.6451
Zla09G005490	27.1095	26.4911	26.6845	19.2767	12.3315	9.27124
Zla12G016330	3.80608	3.68571	4.24839	1.67643	2.06411	1.89605
Zla10G014830	7.29891	5.21297	5.32328	0.558012	0.454236	0.465781
Zla07G008770	0.383499	0.329533	0.3402	3.89012	5.13212	3.26761
Zla03G003720	4.80083	3.72227	0.406729	53.6249	25.2871	22.214
Zla10G002270	10.2366	8.42097	7.33892	3.23934	4.34057	4.29249
Zizania_latifolia_newGene_618	0.05743	0.128574	0	3.65816	4.22802	8.25609
Zla07G009790	0.229438	0.291934	0	12.0378	19.9821	32.8882
Zla14G009970	9.22903	13.8527	4.08742	27.3479	48.9103	55.0775
Zla07G009420	7.85681	9.34541	8.15476	22.0938	17.698	17.7037
Zla07G003300	48.8264	67.7322	113.197	46.4283	37.202	18.0872
Zla16G003700	50.4384	43.7393	37.5693	20.9797	22.2211	22.0549
Zla16G001390	64.4355	27.2224	50.9855	0	0	0.047901
Zla06G016910	28.7267	33.6305	28.6711	54.4103	68.1092	75.2911
Zla11G018520	2.56716	1.27358	3.19264	0.769515	0.836194	0.652489
Zla05G015410	0.091426	0.273114	0.153395	5.83903	8.9627	6.55717
Zla11G008710	35.4907	37.2475	42.2179	94.4314	81.9608	105.478
Zla12G008700	1.39953	1.70025	0.766473	3.05619	4.37393	4.87437
Zla04G003540	3.33555	6.93795	1.8886	0.675609	1.0177	1.98628
Zla12G001660	1.38975	1.56811	0.701404	3.18893	2.58689	2.21288
Zla14G003920	15.9606	11.6494	13.4293	7.09602	6.98771	6.683
Zla14G006340	2.69234	1.56497	0.27229	56.8804	16.8032	12.2402
Zla14G009420	14.5536	14.5414	14.4921	52.6862	59.8068	47.0627
Zla06G016260	5.7315	5.14549	3.77616	2.60905	2.39385	2.3044
Zla03G022980	0.786446	0.532666	0.403456	1.94175	2.53556	3.44562
Zla02G028030	0.459412	0.458514	0.438841	5.08805	10.9225	4.28485
Zla12G005940	71.6835	69.6142	51.58	0	0	0
Zla08G020850	188.79	169.229	217.602	87.0863	73.1988	77.1414
Zla05G009360	5.16605	6.96625	1.21127	8.39968	17.9744	15.4613
Zla08G007150	55.0524	78.6598	55.6436	249.178	184.543	203.714
Zla14G006830	104.575	130.678	75.1029	574.755	456.958	304.968
Zla02G011170	13.4717	12.2073	10.1556	3.12525	3.85283	4.15742
Zla04G014080	1.78725	3.33962	1.77957	5.05155	4.28409	5.87317
Zla01G008500	0.285899	0.403992	0.498058	2.14797	5.06674	2.18986
Zla08G018650	4.50014	5.03335	3.22656	10.4208	12.6812	13.8546
Zla09G009490	4.12433	5.38322	1.38037	14.4236	11.111	15.7013
Zla12G011680	5.92201	3.68337	3.93713	0.35588	0.240127	0.574093
Zla08G005700	14.0011	14.846	12.8193	47.4109	22.7252	24.9281
Zla10G015210	5.38343	6.08564	5.25382	1.28838	1.53259	2.57117
Zla10G010450	31.6178	49.5513	20.055	2.33761	2.48815	1.27332
Zla01G022960	0.328697	0.100719	0	1.57357	1.50916	2.29443
Zla02G022930	2.78947	3.32887	1.76713	0.843064	0.376598	0.48745
Zla02G016250	10.5191	9.9529	6.59779	2.67219	4.19722	4.62548
Zla07G004890	79.8522	95.2875	81.2732	251.776	191.882	231.444
Zla05G022960	5.67347	4.17377	2.94889	10.6491	9.76049	17.1589
Zla09G022820	1.98365	1.49578	1.12322	3.63707	6.24474	7.41594
Zla17G011030	6.00191	5.89205	7.02353	12.1012	18.781	14.1724
Zla17G012070	8.1112	5.52974	8.36964	3.25274	3.38494	3.41857
Zla12G010550	22.9203	25.5987	12.3916	40.1815	65.482	44.8219
Zla04G016650	3.93316	4.69604	3.01872	10.1756	14.1591	12.8507
Zla06G008120	26.1586	32.9641	28.7589	56.688	72.5341	76.1153
Zla02G030830	13.2117	18.8684	11.5591	53.9104	61.5589	55.719
Zla08G007040	2.58515	2.92539	2.6042	6.19423	6.88174	6.58237
Zla12G017020	0.207333	0	0	3.08938	2.50181	6.11322
Zla03G018790	1.29632	1.67423	1.81995	4.4831	6.91184	7.66611
Zla09G020530	18.5428	13.6145	18.6897	4.59779	4.09555	4.82973
Zla04G021090	4.1454	3.91786	6.86127	2.30068	1.91976	2.06791
Zla03G006110	18.1696	15.7998	24.1557	34.9624	41.5279	51.1121
Zla13G013650	13.0351	11.4764	9.87687	5.68112	5.92403	6.51351
Zizania_latifolia_newGene_6350	0.37777	1.28155	1.26733	6.11839	8.4745	6.39407
Zla03G015010	0.424882	0.671723	0.289547	1.84512	4.26721	6.07086
Zla02G028770	57.3937	62.4615	48.0562	12.1544	12.1998	12.5766
Zla07G000400	1.17402	1.13999	2.15681	20.3499	27.7285	36.7142
Zla05G023920	67.3485	61.0269	57.7232	26.7759	32.6365	29.7863
Zla08G023610	21.6297	18.6293	21.9398	92.8684	74.2086	60.1251
Zla04G022170	34.4883	29.7351	25.6526	15.0146	14.8474	14.5112
Zla05G024930	1.52207	2.27055	0.923301	4.72139	7.35012	6.55973
Zla04G021400	2.03303	2.74633	4.2493	6.37803	6.11962	8.09003
Zla13G010300	10.0661	10.881	3.48248	64.9334	84.0702	184.08
Zla02G007220	0.057784	0	0.034169	0.895131	1.01338	1.21471
Zla16G010300	2.05043	3.19511	3.80067	9.64268	10.008	8.88388
Zla01G022450	14.3425	9.49288	13.0355	5.14296	6.5552	7.22447
Zla12G014640	33.9759	32.5244	29.875	14.2399	12.4931	15.064
Zizania_latifolia_newGene_4221	16.1135	10.358	29.6802	0	0	0
Zla13G014970	11.1673	15.3723	10.912	39.9013	45.0527	30.6596
Zla05G004080	2.73987	2.85306	1.7585	6.13351	10.7999	10.8022
Zla02G025460	12.539	15.8633	5.30597	23.2644	36.22	31.9485
Zla04G023160	0.165641	0.332694	0.161113	1.35354	1.5071	2.60257
Zla11G016850	7.49811	8.3398	6.89985	16.9434	18.3571	19.9699
Zla10G019230	294.225	212.538	329.058	45.2395	43.4662	52.5314
Zla04G027670	23.7996	44.5998	12.2956	103.541	157.91	126.839
Zla02G006570	4.3291	3.9267	4.39659	9.10437	11.1396	11.8879
Zla01G015460	310.505	304.288	38.634	0.817164	0.287294	0.78186
Zla09G012880	32.645	21.8336	17.429	9.56844	8.21634	10.981
Zla05G008160	96.0746	67.2312	90.0441	18.7798	22.1875	15.8008
Zla08G009420	5.69088	4.68748	5.63254	11.6179	16.5304	22.5146
Zla08G000700	107.204	141.36	107.336	242.095	293.155	306.416
Zla09G009950	0.011039	0.03442	0.012662	0.70078	0.940773	1.34294
Zla05G019080	41.5135	29.4781	50.2283	14.0039	15.4829	14.7914
Zla13G016850	0.166419	0.13506	0	2.07143	5.29973	1.34933
Zla01G015790	1.47542	1.53283	0.899243	0	0.092098	0
Zla02G029880	8.26419	6.8167	7.30961	3.5509	3.96651	4.00347
Zla0G006010	3.60387	3.86642	3.58416	11.0738	9.28196	9.93299
Zla04G018220	113.493	73.6623	170.815	1.07847	1.15184	1.53438
Zla10G009810	5.98056	5.86794	4.09226	2.55882	2.78826	2.84158
Zla11G006840	30.9904	28.5647	39.3443	14.7023	14.7883	12.3511
Zla02G004220	15.2851	12.4245	13.9951	5.86053	6.68081	5.94191
Zla05G009610	27.3737	29.9696	18.912	0	0	0
Zla02G009650	0.933803	0.648623	0.707791	2.74989	5.10318	5.94723
Zla12G007030	122.283	197.372	59.3184	0	0	0
Zla01G009610	25.0632	46.0737	20.3891	71.1047	95.4227	133.089
Zla04G006620	1.70358	1.93714	1.34179	6.7629	8.52616	20.5874
Zla07G009200	1.22048	1.56998	1.09236	2.32345	3.39038	2.74042
Zla14G004670	75.4328	104.091	43.1809	12.3315	8.27512	11.9918
Zla03G020440	3.15902	2.63707	2.58996	1.01693	0.865172	0.986004
Zla07G013550	1.24207	1.40707	2.07305	3.48229	3.16683	4.12585
Zla03G002190	13.2771	14.043	11.3524	26.9673	28.4624	48.3102
Zla05G007510	8.59171	11.437	4.47486	18.548	19.926	26.366
Zla16G004270	14.4133	19.3164	13.0724	38.4681	32.0369	32.2939
Zla12G003350	83.4526	38.7109	85.0894	1.96007	0.759737	1.18603
Zla04G004910	0.359416	0.423209	0.29992	1.68398	2.19535	1.73077
Zla04G024340	0.12705	0.101261	0.113575	1.2294	1.53686	0.706183
Zla04G001390	35.6383	27.0608	29.9998	12.5813	11.8687	9.70808
Zla15G000930	2.89539	3.92301	2.46808	8.17256	14.7653	20.6121
Zla08G017360	48.2723	54.8149	44.9552	184.13	151.933	150.533
Zla16G005120	1.9104	1.87395	0.858446	6.80007	4.20945	4.24694
Zla04G021710	5.66529	6.51193	2.4506	13.905	19.6743	16.1241
Zla14G000760	3.56522	4.14851	3.34896	1.29516	1.11341	2.10124
Zla07G017920	9.91558	12.4633	5.45231	21.3177	20.2775	19.7702
Zla11G005730	210.784	180.692	222.776	104.263	99.1096	109.167
Zla09G003320	0.926772	0.665748	1.58923	6.04432	2.80752	3.55473
Zla16G000980	4.28442	4.11878	5.25452	2.72847	1.90861	1.31359
Zizania_latifolia_newGene_9154	400.169	516.204	190.165	0.217244	0.063894	0
Zla09G002980	1.2992	1.16582	0.887549	2.17871	2.41962	2.94187
Zla07G004340	148.822	133.648	135.066	64.5067	65.9749	78.1159
Zla01G023500	0.094709	0.063611	0.110917	30.2484	36.8418	67.4265
Zla07G001330	5.12999	5.61551	3.74954	2.03493	1.93175	2.22312
Zla06G011200	0.798485	1.24089	0.359964	4.16405	4.21097	4.50549
Zla11G003770	12.296	11.28	7.52451	2.73018	3.50866	2.47863
Zla05G016160	4.18627	4.65794	8.63178	14.9801	18.2289	16.8321
Zla09G005980	6.20381	8.67469	4.10399	12.6002	16.924	16.627
Zla12G006020	279.456	200.51	132.498	0	0	0
Zla01G027500	1.41932	2.09071	0.79054	7.8081	3.00516	5.11861
Zla02G026370	0.858561	0.958999	1.32234	1.69851	2.96323	3.01269
Zla04G013400	355.621	328.793	304.102	170.559	158.403	180.189
Zla11G001840	1.0095	1.62749	1.12891	19.3826	24.9517	17.211
Zla09G018010	2.45839	2.82828	20.8588	0.154388	0.114107	0
Zla10G019780	14.2139	9.72394	11.9096	35.6708	34.2338	36.0604
Zla08G010610	5.63034	4.99496	3.97402	18.3171	23.3964	14.564
Zla08G019970	2.06691	2.05217	1.16221	3.58748	3.4915	4.45496
Zla06G009440	116.354	41.0928	868.688	1.07471	0.601284	1.17768
Zla04G033750	13.9288	9.70581	16.1094	37.7597	30.3798	40.2775
Zla01G025010	2.47618	2.74445	2.02866	6.13296	6.60957	8.12073
Zla03G014070	19.1119	37.7372	5.51397	0.587167	0.457029	0.583018
Zla08G021490	17.7136	25.4213	12.5835	77.4641	64.2718	63.3451
Zla14G000430	15.5581	13.9522	11.7812	41.1253	35.1669	34.6458
Zizania_latifolia_newGene_6783	1.10024	1.07496	0.721429	8.03785	8.48756	10.6296
Zla08G019020	20.2404	20.0294	4.36264	50.6044	52.3388	34.1131
Zla13G012800	1.07366	1.52147	0.54225	2.41913	3.72744	4.27822
Zla05G012180	0.313468	0.143719	0.293076	1.13326	1.73961	2.5548
Zla16G012200	61.6668	68.1206	53.9623	30.4863	18.307	25.633
Zla10G019810	33.4496	32.105	30.5829	16.4186	17.9731	15.7186
Zla03G019580	0.357576	0.382724	0.42046	2.16988	1.4288	1.46072
Zla08G020720	2.66087	3.8015	2.67457	12.6184	3.86546	12.3357
Zla02G025940	2.30492	2.8556	1.64243	4.97564	5.36267	4.83719
Zla01G001930	14.9601	18.7633	19.0339	5.8362	4.65946	5.63625
Zla03G023160	16.8967	12.3192	10.5054	2.69123	3.14567	3.16023
Zla15G015800	341.808	302.74	339.664	167.076	150.044	177.797
Zla09G010600	0.842376	0.804515	0.150794	1.90848	3.04586	2.05751
Zla12G015410	5.20164	6.6532	4.43009	1.70078	1.89901	1.59301
Zla10G009490	1.53838	2.51561	2.56394	1.1059	0.895746	0.691157
Zla04G005180	1.55436	1.08139	2.21444	0.13935	0.314764	0.423278
Zizania_latifolia_newGene_7498	7.43344	12.1942	8.87547	18.8579	19.4603	24.9308
Zla08G016260	2.12946	1.20386	1.34107	6.77315	4.2763	5.77675
Zla09G019000	22.0719	19.2583	27.4697	3.43374	3.48782	3.36278
Zla12G012190	25.141	23.4411	22.4524	3.6451	7.78547	6.42485
Zla01G008420	48.1929	43.4798	9.9467	74.2934	94.5495	115.787
Zla02G006410	2.72377	3.42645	1.29718	16.4964	17.3814	17.817
Zla05G021680	4.09202	4.57308	3.03254	42.9871	56.3978	50.4259
Zla04G004580	5.70149	4.41208	7.2829	2.7548	2.43122	2.51495
Zla16G014590	1.41474	1.86351	1.51064	9.15887	7.38589	7.31017
Zla05G021350	40.4548	33.7812	51.5656	6.99041	8.05819	6.16366
Zla05G002910	0.325451	0.292969	0.208162	18.6221	25.4366	24.1759
Zla01G009830	14.736	23.1558	12.9089	75.9163	42.3383	54.7271
Zla06G004060	31.3521	20.5498	30.2327	7.42713	6.83538	9.43844
Zla11G016300	3.6473	1.99901	2.69865	0.455687	0.845733	1.13057
Zla01G006770	2.92333	3.6831	2.18726	10.7902	12.6886	9.30954
Zla10G002140	5.32331	5.16328	5.71584	1.38315	1.45008	1.79588
Zla14G009210	3.4787	3.0628	2.28314	1.31842	0.735255	0.969504
Zla02G033300	21.8685	34.1322	12.4153	34.6269	70.5101	53.492
Zla04G036840	12.6512	14.7215	7.54008	45.0231	55.3266	51.5196
Zla12G013840	1.09485	0.536722	0.408319	6.30013	10.3677	7.00001
Zizania_latifolia_newGene_1847	110.266	132.23	111.795	5.92784	12.3771	11.2921
Zla05G004540	11.0503	9.79215	11.0848	4.89071	5.28714	6.30868
Zla01G032460	2.96536	3.18191	1.54814	5.33894	7.90565	5.74151
Zla01G003420	3.18866	4.20016	2.76341	1.31739	0.996699	0.649077
Zizania_latifolia_newGene_9549	1.47896	1.82031	0.898642	4.43304	3.48794	2.9024
Zla06G006960	1.86262	1.5486	1.98607	0.820626	0.787788	1.05606
Zla17G005120	2.25506	2.49806	2.12828	7.26468	10.5209	10.4979
Zla04G007740	0.228655	0.496705	0.1265	0.598046	1.12425	1.22234
Zla01G009790	0.371803	1.54344	0.089035	9.88411	12.311	16.5305
Zla04G028720	19.8471	14.3457	12.0537	4.47637	7.93464	5.71571
Zla09G008100	0.280698	0.50155	0.961722	10.5713	8.71972	9.50752
Zla17G006620	2.81768	4.67784	4.83961	10.3671	20.929	17.3156
Zla17G004650	11.301	11.9519	7.76071	2.70566	1.95376	2.24345
Zla12G008990	33.1815	41.0598	22.0714	11.0705	10.229	8.07741
Zla17G009150	107.731	93.0824	85.5279	31.7537	36.1665	34.115
Zla15G008030	224.256	181.448	102.71	0	0	0
Zla14G004350	6.78733	8.14709	4.64707	34.6226	38.8704	33.4814
Zla12G008330	17.9015	22.3963	23.0685	3.90578	4.14204	4.07797
Zla02G016020	5.30557	6.64779	4.71918	17.6305	23.0292	23.3965
Zla01G028180	9.18484	12.9602	7.93955	2.15939	1.28656	1.79295
Zla14G011570	0.182197	0.17601	0.229334	0.97303	0.459643	0.518357
Zla02G019030	2.07538	2.61047	1.31382	4.4215	7.32357	4.81488
Zla12G004290	3.8108	4.24192	2.74962	12.6537	16.389	12.9587
Zla02G011790	0.169184	0.222426	0.169263	15.26	12.3759	31.7569
Zla07G004990	4.67622	6.93331	4.54793	15.3639	13.7288	16.5039
Zla06G015080	28.2974	31.1331	26.0088	105.05	107.553	118.397
Zla01G027510	10.9074	33.119	5.36112	100.517	145.719	83.6678
Zla05G022530	0.599554	1.73011	0.899348	4.28847	4.48696	2.4248
Zla02G026950	9.59655	10.6993	6.35985	18.3124	21.228	21.2917
Zla13G002760	9.08205	7.93024	10.7407	0	0	0
Zla04G037430	66.4039	94.1141	59.6032	183.954	234.392	228.12
Zla14G000980	1.33422	0.948656	0.65707	5.47907	7.33529	3.49331
Zla16G000820	0.439974	0.560464	0.058519	10.7034	8.22968	5.31779
Zla07G000290	0.248691	0.371006	0.310521	0.751415	1.29398	1.04514
Zla14G006580	0.914311	1.5926	0.489109	2.28883	2.99043	3.01532
Zla12G005250	394.98	726.573	149.375	0.226708	0	0
Zla11G001250	11.2816	9.17098	11.3943	6.05527	5.55771	4.97943
Zla02G020070	4.73699	6.00758	3.19984	22.628	28.6916	27.651
Zla01G024540	52.0543	40.8761	43.6775	20.7246	22.0482	19.6885
Zla17G001140	6.44252	5.75703	8.53329	3.04338	2.92675	4.24776
Zla14G007980	3.34974	4.18426	2.44859	0.068704	0.131058	0.176508
Zla0G000950	3.62034	4.25251	3.0227	0.994555	1.31447	0.983447
Zla05G026940	5.71511	7.70459	4.43298	3.23875	2.70009	3.28153
Zla02G027700	2.21201	1.06539	1.10755	6.18612	4.41853	2.58508
Zla06G012050	0.109486	0.360324	0.125586	1.50589	3.93863	2.70142
Zla05G016390	9.17116	8.84694	7.41761	15.8617	19.7966	19.6715
Zla12G012350	23.5116	48.0782	2.34503	0.132303	0.32748	0
Zla08G011840	13.8866	16.2402	6.15444	571.349	664.733	493.838
Zla06G013010	121.029	155.012	55.5909	200.158	269.982	249.712
Zizania_latifolia_newGene_2953	2.47407	2.60082	1.84898	0.663563	0.914692	1.05927
Zla02G024940	0.343638	0.947291	0.702353	2.26818	2.26307	1.97928
Zla08G023170	14.4945	17.4101	13.6693	34.8937	33.5793	49.3344
Zla01G004530	46.0754	54.204	24.8652	159.455	109.128	67.3795
Zla05G019160	0.821291	1.09116	0.631321	4.85672	2.24205	3.92108
Zizania_latifolia_newGene_362	5.98325	8.36993	7.78193	37.6435	19.7222	12.095
Zla15G011300	7.60604	4.3648	6.69853	2.24807	1.51447	1.53584
Zla08G002140	1.04892	1.2691	0.211999	7.19873	12.5367	16.0063
Zla10G012670	12.704	9.65459	4.35282	0	0.072557	0.222967
Zla15G007550	17.4344	25.9104	23.1396	44.9596	63.6213	48.2483
Zla16G014900	89.9917	83.7438	76.4586	37.1657	36.9232	38.9873
Zla10G010740	2.03425	1.07348	0.888457	3.5183	3.05903	2.5467
Zla10G017530	11.53	12.308	10.1337	36.9821	40.9478	37.9174
Zla05G022670	34.2794	18.3643	285.609	0.89388	0.367646	3.62627
Zla12G015990	0.098858	0.840193	0.498188	4.179	10.9317	7.52232
Zla07G014820	13.8527	9.53173	14.1928	5.76127	5.85393	6.58343
Zla09G015680	3.90439	2.64968	1.82683	8.51981	7.73512	5.28669
Zla08G016100	6.43117	6.4719	7.19776	21.5691	24.2075	31.2107
Zla04G023430	0.17636	0.073587	0.20619	0.595987	0.705799	0.681486
Zla17G007480	1.91363	2.33201	1.60197	27.7132	9.23336	10.8136
Zla12G001920	6.48935	8.33728	4.3743	0.273284	1.22187	1.05409
Zla03G013700	4.89805	6.41399	3.22868	2.49439	0.292005	1.19273
Zla07G010340	3.79084	3.90477	1.39126	8.60554	7.35173	7.94477
Zizania_latifolia_newGene_6663	1.95084	1.6957	2.14207	0.707664	0.826629	1.23446
Zla10G016370	0.521916	0.25199	1.25826	2.61437	2.80366	4.21689
Zla04G029650	0.775032	0.53243	0.199674	3.92539	6.71192	3.57212
Zla05G023180	5.00242	7.39055	7.1544	18.9464	15.2935	20.6001
Zla07G014310	0.716727	0.499591	1.11589	1.83753	2.7798	2.59358
Zla02G004670	5.32722	6.4119	1.80779	8.39952	11.1316	12.1946
Zla06G005900	0.081868	0.100823	0.035022	0.866741	0.694857	1.33368
Zla12G004830	18.464	14.7954	16.7331	5.32129	6.18254	7.38388
Zla10G009510	2.14189	3.24507	3.22621	13.491	15.1367	12.8192
Zla03G000900	25.5912	22.1991	20.6476	7.57503	8.67893	10.5419
Zla16G012410	13.4284	10.8314	13.1826	29.736	27.8417	31.5193
Zla15G010820	169.201	143.369	177.035	61.6234	66.9898	65.9738
Zla13G014190	7.14488	6.24995	5.88078	15.6081	21.0577	23.1196
Zla09G010410	5.5073	4.85066	5.13048	1.93334	2.38155	2.27992
Zla17G011210	2.34245	1.87433	0.065368	4.66295	8.27298	8.67881
Zla13G014440	0.132445	0.0674	0.122095	2.53105	1.61811	2.20139
Zla07G017750	13.687	11.4757	12.4983	6.41094	6.16332	6.74812
Zla12G014550	4.48763	4.19785	2.68327	1.25809	1.27924	1.63594
Zla01G016570	1.43436	0.904567	1.26619	7.46322	5.85773	8.78183
Zla04G037230	141.82	69.251	174.09	5.01503	4.49491	4.41637
Zla07G003380	1.42312	1.40665	0.466307	2.63638	2.86926	3.02614
Zla07G016400	4.12229	2.82014	1.79414	6.1512	13.3032	9.1447
Zla02G033530	7.85091	23.2519	11.7034	28.5431	27.7818	57.2987
Zla05G005510	2.64005	4.99825	1.25975	76.6262	132.657	96.9395
Zla01G004670	8.22036	5.84198	7.32402	29.0884	34.1901	17.5761
Zla04G003090	16.2889	10.3616	8.7205	0	0	0
Zla11G009260	7.57879	6.28571	4.75433	1.56921	1.81667	2.47366
Zla05G012610	1.61177	1.77198	1.72734	5.58364	4.90963	6.45969
Zla16G009870	30.8321	34.4895	15.5803	79.4122	54.305	43.284
Zla05G014720	132.115	99.7653	180.624	60.3392	68.0162	60.4932
Zla04G003320	21.2812	23.2979	10.5078	56.8685	68.5773	55.4425
Zla01G015000	13.7052	14.6289	8.21982	36.8151	46.5555	50.8269
Zla01G032230	16.8504	11.9311	33.3918	6.80506	8.08176	7.44462
Zla04G029350	6.66919	10.525	6.16606	40.1508	44.6888	50.0434
Zla04G017570	10.0283	10.034	11.0039	24.6074	24.7483	23.6814
Zla05G007200	59.8579	48.4157	8.27304	1.78341	1.83787	2.08147
Zla01G006520	9.72855	10.1864	3.82494	33.463	30.2575	35.5035
Zla08G006200	0.535246	0.944037	0.454829	2.64058	2.77247	1.70022
Zla08G015720	11.7779	4.37781	15.6704	1.81888	0.787837	2.07934
Zla06G002920	0.58533	0.475306	0.063578	3.98254	1.73112	2.80986
Zla03G024260	13.5435	8.38434	8.75581	5.45718	4.39055	5.93078
Zla01G021620	1.5447	0.997262	0.94715	2.56771	3.78734	3.79574
Zla07G006140	42.8801	50.4334	23.397	107.348	116.303	69.8979
Zla03G027550	3.0617	4.09896	2.75854	11.8805	13.0045	11.8772
Zla06G013650	63.8201	88.8307	61.9473	225.277	274.853	260.786
Zla14G005700	7.15536	7.12103	6.42478	1.69637	2.01988	1.77462
Zla02G019200	3.89757	3.45179	3.98791	10.6541	9.40508	7.22439
Zla08G012180	4.95738	2.89332	2.07077	0.790514	1.6071	1.85766
Zla10G010230	42.9756	34.5221	16.3269	6.0199	2.82706	4.1911
Zizania_latifolia_newGene_1117	0.208823	0.230434	0.249921	1.73307	1.1697	0.887273
Zla05G015420	1.75129	2.55621	2.96221	8.82461	9.4768	11.0681
Zla13G013520	2.25096	2.25422	1.05725	4.22316	7.20431	8.00761
Zla02G021510	6.8903	5.8628	3.51405	1.15694	1.35613	1.55687
Zla09G003740	45.9286	38.1218	31.2101	8.92714	9.39897	8.04362
Zla13G003280	0.478182	0.201667	0.627402	1.26157	1.37456	1.20686
Zla02G024350	0.281896	0.550529	0.412194	2.6607	2.59791	2.22451
Zla01G015900	5.76219	3.24831	5.5523	1.88931	2.44619	3.26636
Zla07G000480	0.180289	0.077672	0	2.46578	3.76351	5.4599
Zla06G009970	3.81593	3.64714	1.00736	13.4885	8.77053	11.3736
Zla16G006480	14.0624	14.2362	9.9565	26.9591	33.5982	28.6921
Zla15G001230	1.25105	1.2795	1.17152	2.38893	2.97038	2.7125
Zla13G002620	9.22424	7.35965	3.86067	2.77336	3.62476	2.66021
Zla02G023820	8.66754	7.44281	8.19151	5.67893	2.58637	3.71197
Zla08G024560	23.1922	23.6556	27.7346	1.98304	1.0631	1.33638
Zla05G027220	4.94106	5.24757	3.47053	8.39169	12.6428	12.1497
Zla08G022920	0.250699	0.369035	0.06456	0.846435	1.51047	0.936603
Zla13G011030	5.76703	7.64289	4.4968	13.3242	15.6793	13.1677
Zla04G009490	12.811	16.5957	14.8662	5.47241	6.71085	8.22615
Zla05G011720	5.77697	5.92458	5.72756	9.99195	17.2514	14.9115
Zla10G008850	6.06329	3.91664	9.11202	43.4404	36.4567	20.3032
Zla05G005750	8.68688	8.86304	9.08752	50.7902	57.4568	49.1333
Zizania_latifolia_newGene_5174	5.59587	6.1888	7.69795	2.10433	0.872901	0.873746
Zizania_latifolia_newGene_282	3.56499	1.67575	5.57263	0.247943	0.336988	0.67565
Zizania_latifolia_newGene_286	5.56274	4.88587	8.58442	2.17009	3.14176	2.06942
Zla08G022070	62.5325	85.5536	180.044	10.3733	6.66357	23.7064
Zla13G000410	0.437864	1.19245	0.585241	2.06829	2.30427	1.83769
Zla01G012290	39.5366	29.1122	35.5388	19.4682	18.7539	16.9552
Zizania_latifolia_newGene_138	4.9545	6.27444	4.72919	33.5898	34.5088	25.8751
Zizania_latifolia_newGene_133	7.32606	3.67464	7.49348	1.77681	0.197433	0.877737
Zla10G004020	3.1938	3.26577	2.92066	0.77386	0.703763	0.891746
Zla09G014920	9.0894	10.4676	25.8796	4.08409	4.07016	8.99691
Zla09G012370	7.83576	7.95874	3.77046	19.5543	26.1035	26.8205
Zizania_latifolia_newGene_7413	14.8778	20.2039	10.5015	4.37353	4.04451	8.48261
Zla17G007360	0.795778	0.494013	0.38758	2.68284	4.63283	4.91249
Zla04G031510	14.2387	13.4718	13.7135	31.7298	30.6432	28.8497
Zla07G015760	5.52454	5.22752	5.00021	12.0822	12.5712	20.8214
Zla14G002130	2.198	1.96863	1.57636	4.09271	3.58672	5.89072
Zla05G012960	25.6703	23.7567	22.117	12.5938	12.368	12.1263
Zla04G024610	12.228	12.3674	9.58971	29.1459	37.0551	31.8568
Zla01G006410	1.13115	1.78538	1.46261	7.44655	8.04167	9.43534
Zla04G006840	0	0.54384	0.196679	1.25717	2.21454	2.44585
Zla06G003540	8.45426	7.68705	6.57325	32.618	36.8161	46.0291
Zla07G013080	2.28071	3.77402	1.88607	6.16672	6.95396	7.69649
Zla16G013970	2.84458	2.98944	2.6895	1.04592	1.07988	1.48456
Zla04G034040	6.54387	7.60514	9.26537	25.0064	31.2618	21.272
Zla12G016560	0.653344	0.45945	1.8882	10.3192	14.3646	9.63972
Zizania_latifolia_newGene_5948	4.11931	5.33643	6.46821	6.11466	16.7732	15.2419
Zla03G003440	0.584654	0.831291	0.386378	2.46598	2.75662	2.4749
Zla09G017640	5.68814	11.0308	3.06712	19.7422	28.3336	30.67
Zla14G005540	2.18506	2.03573	1.79302	0.477536	0.676691	0.232815
Zla06G001140	0.122416	0.034721	0.212997	1.39178	1.99524	1.05461
Zla07G009500	4.85388	4.66381	3.81654	2.05021	2.04958	2.16021
Zla07G003020	1.81219	1.92448	0.799645	0.034026	0.058544	0.052561
Zla07G004030	0.289941	0.177309	0.116557	1.77055	1.40556	1.2883
Zla04G019370	0.197446	0.011511	0.281753	1.95059	1.91842	6.40799
Zla11G018400	4.28596	5.96712	3.23997	14.7455	13.4113	21.01
Zla16G007200	6.73667	12.6304	4.85942	18.1012	23.4485	23.4947
Zla02G017450	0	0.263646	0.13181	1.59963	1.5254	1.61587
Zla15G006350	431.09	429.183	387.606	81.5587	79.0383	84.7357
Zla05G015350	39.0128	31.7844	19.6122	17.9975	12.2997	14.4821
Zla01G022180	3.70996	3.63328	7.28449	2.37302	0.987307	1.71054
Zla01G019220	3.13737	1.82963	4.58939	4.84489	13.2	14.3752
Zizania_latifolia_newGene_3981	2.48594	2.71848	1.9829	0.582916	0.603078	0.176417
Zla04G008500	14.3933	14.5573	14.0457	6.03294	3.92963	4.42
Zla12G005040	69.417	56.7624	35.7236	0.281113	0.183861	0
Zla09G016780	10.5301	13.367	10.5924	28.3737	30.4079	22.4613
Zla09G000880	0.83677	1.0821	0.567862	2.90021	4.52123	5.61068
Zla14G006150	3.66613	3.65206	2.67165	13.3282	13.7765	17.6258
Zla01G033350	2.59206	4.04555	4.9427	40.7499	48.6172	50.1917
Zla09G003500	2.57721	1.6786	3.33684	1.32862	1.23448	0.985687
Zla11G003110	2.4436	2.42679	0.200015	15.1357	10.8492	5.02967
Zla13G005310	1.51144	1.45074	2.02542	0.14293	0.456146	0.361159
Zla08G014350	0.512256	0.500249	0	2.30844	2.40593	3.53171
Zla10G010640	6.67874	10.0797	10.3455	168.855	208.404	214.275
Zla06G007270	1.18153	2.45615	1.7352	16.2145	14.8897	20.7205
Zla06G003950	23.0676	28.8242	21.5719	119.105	205.58	152.805
Zla01G000630	2.02778	2.42049	1.88856	4.9523	6.63585	6.52328
Zla04G007850	1.66553	1.56503	2.01257	31.6172	32.1052	57.5284
Zla17G008030	3.53401	4.85909	3.19814	1.80617	2.12784	1.92164
Zla03G026520	0.720315	1.18397	1.0353	1.43712	5.54775	4.67844
Zla03G024010	4.29898	5.70839	2.24353	7.35631	9.07999	10.9188
Zla10G012020	3.62962	4.94519	4.55071	26.6881	17.9352	24.3559
Zla15G004240	58.1348	44.4389	20.3792	12.6101	22.2098	22.9439
Zizania_latifolia_newGene_1852	0.065993	0.152103	0	2.55547	2.77048	4.06129
Zla03G024990	0	0	0	10.1243	10.3253	11.3613
Zla05G007010	87.7518	64.8652	130.295	23.664	25.5189	30.2686
Zla09G005010	45.3382	63.6483	35.283	107.464	105.423	106.614
Zla07G010240	1.12775	0.863739	0.273873	2.27882	2.68282	2.49245
Zla10G015550	18.2803	22.302	16.3538	70.8172	55.8142	73.7918
Zla17G002790	1.47278	2.44344	3.30911	9.69097	7.57601	5.78668
Zla02G014030	4.05314	3.49981	2.45079	9.67066	6.44569	7.85897
Zla04G035090	6.89583	5.86364	11.1506	2.77045	2.8053	4.21626
Zla01G022840	13.8147	15.0881	8.85717	31.4022	25.8273	31.5733
Zla08G005590	46.923	49.4898	45.9266	6.44144	6.23403	8.33286
Zla14G000120	2.6992	2.90356	2.18985	6.84478	4.49479	5.8002
Zla08G012020	0.286142	0.250678	0.26455	0.072837	0.133955	0.120669
Zla02G032470	88.8068	45.6247	136.036	12.155	13.9676	9.34161
Zla08G019310	0.182819	0.155935	0.106524	9.49192	9.288	9.33644
Zla03G023680	1.47519	0.75562	1.19962	3.20742	3.92201	2.43692
Zla02G020540	8.19869	8.3189	6.74117	1.68642	2.60208	2.97504
Zla03G011080	1.24655	0.984121	0.57381	19.4216	30.2594	16.509
Zla14G001290	1.11983	1.14434	0.309153	2.60291	5.26902	6.463
Zla04G036010	376.611	304.749	437.66	168.567	153.783	157.213
Zla04G033980	2.13012	2.69693	1.30386	5.5622	5.5659	9.40785
Zla01G011760	0.652389	0.040579	0	2.87212	2.26975	2.08891
Zla05G026430	6.91023	11.328	5.32284	3.07232	2.76565	3.29952
Zla13G006060	1.65649	2.36004	2.00568	4.89859	5.00844	4.52353
Zla07G000360	0.065696	0.25912	0.031404	2.94247	4.75663	3.67906
Zla08G006270	23.1214	21.261	12.2822	33.7811	41.7146	45.6256
Zla05G027380	17.4206	19.5702	14.7938	44.9239	51.7135	41.9792
Zizania_latifolia_newGene_7412	41.6114	91.5974	10.3993	0	0	0
Zizania_latifolia_newGene_7410	13.8546	11.0638	10.0646	4.55404	5.31115	5.38829
Zla05G020550	54.5041	42.1596	65.3199	25.0122	22.8544	20.8785
Zla05G024870	23.4952	26.5727	23.195	12.73	10.975	11.3169
Zla09G020780	15.8619	25.0015	11.7797	8.3421	9.44587	8.47035
Zla01G021110	22.8291	22.8797	10.9235	0.898849	0.579276	1.65221
Zla09G019620	22.818	32.5244	28.4624	104.551	124.946	124.214
Zla11G016830	3.23656	2.88711	2.42154	5.53971	9.51432	11.1143
Zla01G013190	0.958677	1.20312	1.48324	0	0	0.022913
Zla14G001190	516.498	493.356	341.835	0.021271	0.279091	0.081128
Zla11G010790	11.9403	13.6342	5.39098	81.7513	28.6319	22.0299
Zla05G015590	4.31135	3.98873	3.01745	9.6894	12.447	10.5178
Zla09G023140	4.372	4.12858	4.67936	22.0113	11.5444	9.86661
Zla11G016470	23.1598	18.5658	26.2566	10.3335	11.1938	11.0193
Zla13G016130	13.4379	12.5927	11.5068	23.557	30.5626	30.4578
Zla16G012000	1.31928	1.13092	1.54011	4.30607	3.45376	7.03218
Zla10G003450	23.7521	21.3334	28.3853	8.09261	10.229	12.7837
Zla01G001520	48.1709	51.8229	32.1349	21.6183	19.1549	27.9894
Zla07G009360	55.4082	69.2194	51.205	14.8103	15.4176	14.2608
Zla07G013980	41.6696	54.5129	25.7533	87.789	98.3551	94.419
Zla06G002510	3.35109	3.22485	1.58708	8.55299	6.63297	4.60221
Zla17G009220	7.26586	9.45987	5.34249	42.4134	19.2169	21.3065
Zla07G010720	0.411961	0.471499	0.359312	1.97257	4.04233	4.04136
Zizania_latifolia_newGene_4930	0.255112	0	0.201216	1.94616	4.33843	5.017
Zla04G028230	0	0	0	2.1711	1.75356	1.62447
Zla01G001380	1.93951	1.63089	1.44967	5.25136	6.19061	5.98859
Zla03G020270	7.52551	7.39369	9.77102	1.17723	2.87659	1.86731
Zla07G008570	36.018	31.5797	8.66689	103.196	68.8102	73.3167
Zla09G017430	323.759	327.109	250.041	71.0485	57.3925	70.232
Zla02G021030	1.35194	2.05496	0.953883	6.015	5.55456	5.54571
Zla12G013620	69.8144	74.8194	67.9941	32.017	34.108	36.7328
Zla14G010990	13.5597	13.8038	11.1174	4.17933	5.54404	4.98631
Zla14G005080	1.30793	1.02545	1.34856	4.59852	10.5813	9.9924
Zla02G021780	17.1654	18.4351	11.8012	3.65103	2.15692	2.89407
Zla04G037700	8.98295	7.68709	10.0783	4.45831	3.19751	3.7542
Zla06G011850	12.8744	13.0882	14.1514	51.6588	43.4601	45.561
Zla08G002800	6.76103	8.20205	4.5391	16.268	22.7803	15.493
Zla15G016420	1.60731	2.71755	1.86728	5.75729	5.20768	7.18283
Zla09G007780	2.02417	2.47506	1.45386	5.71333	6.6202	6.33397
Zla08G008860	4.03672	4.16536	3.54431	1.87178	1.48432	2.22119
Zla11G005670	10.2019	14.2132	6.87447	30.1455	36.4317	35.6039
Zla11G001700	6.2751	2.69835	8.12749	0.054546	0	0.190221
Zla11G009570	0.685798	0.823314	0.411174	4.30916	7.94263	1.9999
Zizania_latifolia_newGene_9296	2.17125	1.66658	1.7862	0.556863	0.736743	0.429141
Zla01G029920	4.99092	4.28937	4.5024	0.915558	1.5419	0.940013
Zla05G020090	56.7985	59.017	45.9935	212.845	90.5356	123.142
Zla15G009760	8.23043	12.0045	2.70606	0	0	0
Zla16G009540	9.67761	9.43077	9.66089	19.2337	19.7744	24.2803
Zla15G003440	4.2437	6.02798	3.46339	13.2139	11.8367	13.2643
Zla16G006270	1.28635	0.778369	1.04591	7.35668	5.8016	8.49805
Zla16G001770	15.2025	15.8574	6.81746	33.5277	30.0756	39.9413
Zla08G007970	58.8305	58.428	14.9971	112.057	109.215	130.743
Zla07G000560	322.567	412.724	293.902	748.376	754.841	802.464
Zla10G013230	12.7984	16.1224	5.71495	3.93523	4.44025	4.3598
Zla01G007310	3.55346	6.42752	3.80958	19.0507	28.3927	30.2691
Zla15G005090	105.401	82.3481	106.123	0.19446	0.108783	0.078819
Zla16G000720	15.1969	27.6529	4.41819	67.3418	78.4146	57.7587
Zla02G028320	12.8194	15.7486	13.587	32.1614	46.2091	40.7398
Zla0G006140	8.99398	6.78841	8.83168	17.4488	25.8139	57.3384
Zla05G006240	3.16877	5.76309	2.38203	15.5952	9.20939	12.1488
Zla10G013580	1.84569	1.98913	1.29894	4.88905	7.26562	8.6742
Zla15G005320	1.69867	2.16797	1.53351	5.27779	6.22577	6.69916
Zla04G006730	0.004194	0.238027	0	4.03734	12.1342	11.7367
Zizania_latifolia_newGene_447	14.12	9.39579	14.0294	5.50831	6.38545	6.60529
Zla05G020820	0.407117	0	0.56207	8.86442	14.154	12.4684
Zla07G019910	0.083744	0.028915	0.166932	0.512885	0.972508	1.13062
Zla10G019660	0.918467	0.14639	0.542013	5.98663	8.89232	4.46968
Zizania_latifolia_newGene_4264	1.3537	1.35727	2.65471	0.920449	0.830387	0.713774
Zla08G017760	4.6758	4.87656	5.1723	2.72151	2.01333	2.28227
Zla16G011910	15.553	15.9186	13.6248	4.81832	8.44656	8.16069
Zla08G010080	177.833	162.011	159.81	78.2539	69.9286	74.6088
Zla08G005410	26.9052	20.3239	22.753	12.6799	9.32533	13.1924
Zla10G016660	0.548361	0.637254	0.477816	1.31554	1.67096	1.20289
Zla05G021880	2.05051	2.20957	1.69724	3.18737	7.57779	7.91483
Zla02G024050	14.4426	16.2548	9.21533	59.79	43.1719	53.4911
Zla03G013780	1.34512	0.77979	0.267005	2.50554	2.04992	2.31206
Zla08G011680	1.42284	1.84064	0.696207	0.123147	0.080894	0.149936
Zla04G018420	36.6765	46.0994	29.975	18.2351	17.8622	16.8447
Zla10G014740	7.50277	9.98051	3.56771	14.8928	21.1844	14.6104
Zla09G014550	0.602606	0.482059	0.547725	1.47409	1.21048	1.64173
Zla15G012650	9.39842	11.9963	8.94604	19.4534	25.5357	23.7901
Zla01G013520	0.82724	1.4911	0.577181	26.2773	32.7038	31.3184
Zla15G013520	41.0608	55.3324	31.875	1.53809	1.09577	2.32943
Zla03G010490	0.292236	1.13269	0.263747	3.56246	3.43045	3.96026
Zla03G017440	4.01534	6.33028	4.76365	15.4528	15.5678	23.1223
Zla12G013210	11.2021	11.3743	8.79223	0.527732	0.404564	2.11658
Zla08G013850	18.6026	20.5409	15.323	8.22894	6.88081	5.14219
Zizania_latifolia_newGene_1571	37.4156	83.5581	13.8013	0	0	0.126124
Zla02G023080	1.13117	2.67383	1.83419	4.06895	5.88113	5.50415
Zla10G017210	1.28753	1.41657	1.56656	2.5854	3.78283	5.11581
Zla08G022540	42.6316	45.8652	53.095	15.8011	13.8425	18.9785
Zla05G023100	0.603189	1.10565	0.2948	26.9447	35.0999	37.744
Zla05G018920	11.6158	7.71092	16.4609	0.068147	0.074396	0.235737
Zla02G029150	3.24401	5.35103	3.893	9.96869	9.68327	13.4373
Zla13G002310	1.27206	1.99621	1.26286	23.2716	25.5621	26.9424
Zla02G032770	2.37608	2.90047	1.57095	4.72367	4.70789	6.89269
Zla01G001990	0.292971	0.18796	0.270692	0.76809	1.11861	0.817286
Zla04G006470	114.413	175.26	56.7179	167.613	296.644	279.548
Zla04G032570	0.665452	0.196869	0.575208	1.83318	1.72188	2.58357
Zla07G014590	220.247	200.216	105.068	0.674424	0.612692	0.965103
Zla13G009360	14.8035	20.8717	27.1959	11.0148	7.40079	13.6796
Zla07G015930	8.18657	5.38741	5.35383	1.88551	1.53618	1.96792
Zla06G004490	3.99322	4.12082	6.00869	2.01547	1.65206	1.22227
Zla03G000760	7.26935	9.37922	7.00662	0	0	0
Zla03G001490	0.417721	0.352292	0.208019	2.62286	4.31035	3.85815
Zla16G010230	2599.43	1018.61	6576.28	3.03679	3.75725	6.44965
Zla09G007440	9.24151	10.2225	83.3325	2.10514	0.898175	3.33864
Zla04G003010	133.986	81.6006	124.943	10.667	8.89717	9.10153
Zla12G000420	0.116566	0.233472	0.318063	1.14265	1.57828	1.72313
Zla04G031910	0.070452	0	0	0.535841	0.506862	0.909194
Zla09G012460	0.839682	0.975468	0.216023	2.23724	3.02207	2.17707
Zla02G030590	10.7021	7.14348	7.5722	2.12651	2.23174	2.71784
Zla01G003500	7.91405	9.0654	4.63459	3.35328	2.18923	2.19681
Zla05G005590	0.852444	1.56227	0.592763	3.289	5.67157	6.89721
Zla11G009800	0.123014	0.152178	0.180761	1.2525	1.34087	1.32561
Zla17G005000	10.4468	9.67551	9.32261	35.2275	30.9636	38.3798
Zla04G007660	0.337542	0	0.190014	5.27793	10.461	4.82798
Zla06G012880	0.520348	0.626465	0.758925	8.84513	6.46712	12.3926
Zla08G021810	108.424	139.041	103.533	325.04	295.303	366.399
Zla04G033400	165.189	142.528	101.443	91.5746	47.5141	57.3767
Zla04G038450	0.632001	0.443829	0.717889	0.143091	0.291199	0.214685
Zla16G000390	1.008	0.373294	0.08185	4.43359	4.15641	6.4708
Zla14G002550	0.022952	0.062227	0	1.00862	1.27889	1.99207
Zla02G012480	5.19085	5.5807	5.58187	22.8124	37.2381	26.5954
Zla02G004130	3.5363	3.85747	1.96629	8.02773	9.24194	9.50976
Zla01G005610	8.74172	8.89867	0.702672	43.6328	36.2002	50.3534
Zla09G000560	11.4507	12.7734	4.87733	33.4664	26.4978	29.8235
Zla02G024390	10.9343	10.897	10.5644	2.16679	1.9604	2.39884
Zla08G007730	9.25946	12.5892	3.94626	3.67228	3.70356	3.69078
Zla04G031130	9.24188	11.3904	9.14752	4.7999	3.84729	3.75947
Zla09G005780	9.17784	10.8346	5.05564	13.5349	23.1839	23.7259
Zla17G002340	187.559	247.901	78.0109	41.2222	40.8781	93.9715
Zizania_latifolia_newGene_6300	0.498647	0.654833	1.26335	3.60208	3.28035	3.80937
Zla15G008330	9.76202	10.8074	10.5514	21.6425	22.2399	25.2767
Zizania_latifolia_newGene_8372	1.02339	0.866634	1.67727	0.138665	0.16149	0.214382
Zla11G009320	45.048	48.5058	18.6829	64.102	88.9958	110.751
Zla02G012100	10.8365	13.3354	13.4393	27.1802	29.6148	32.5856
Zla01G010130	11.7702	9.76462	11.7349	5.02904	6.31641	5.25301
Zla17G005110	0.852092	1.1807	0.960287	2.47102	2.59118	2.71825
Zla08G011210	13.7167	16.0093	10.7933	53.8184	61.738	70.7971
Zla02G029790	4.79653	5.9655	2.29381	42.7013	49.811	39.6736
Zla02G013270	0.344354	0.10982	0	3.45047	1.71051	5.19456
Zla05G026860	17.2661	19.9719	19.8868	60.5059	60.8488	84.4835
Zla02G023530	3.01174	3.08027	1.74104	14.9589	15.4166	21.2586
Zla10G010950	5.44911	5.86619	5.17939	16.8962	15.6336	27.4564
Zla11G000240	146.907	139.102	126.064	60.2738	57.6733	68.3664
Zla13G005350	8.62702	7.97244	8.56499	1.5496	1.50345	1.66782
Zla11G016500	1.18927	2.19435	0.784571	2.41613	3.8272	3.74268
Zla13G011300	4.77689	2.23695	3.32122	0.219071	0.63704	0.350797
Zla01G027430	0.636552	0.415659	0.005249	4.82236	3.73716	3.40187
Zla08G013180	1.35087	1.35207	1.04675	3.11997	3.27772	2.88795
Zla07G006260	0.506557	0.62162	0.453424	4.24179	5.23934	4.85767
Zla06G013110	0.699088	1.10539	0.3815	4.67162	3.83832	3.24387
Zla08G013230	2.66028	2.18904	3.23925	55.0686	75.534	109.458
Zla01G013560	19.2362	16.5163	20.6051	7.22872	8.60245	7.7113
Zla12G011090	2.33915	1.63209	2.62469	0.728727	0.569454	0.797937
Zla15G000100	89.3423	160.119	71.1412	384.262	359.972	231.705
Zla12G010320	76.5951	63.6654	71.6769	31.5985	31.9332	30.5601
Zla04G027010	10.0424	8.71963	10.0603	3.39494	4.20346	4.80893
Zla06G009280	63.8504	82.7805	62.1279	6.79969	4.87113	5.71415
Zla06G008620	28.8638	24.3416	27.6276	9.91435	12.2268	11.1675
Zla16G005610	0.190463	0.075605	0.226993	2.03112	2.85631	2.08831
Zla04G020870	94.8715	89.5992	106.734	43.2819	47.7674	52.6206
Zla04G034510	0.188955	0.159828	0.05423	1.18886	3.69138	2.32819
Zla05G009810	8.65937	9.54996	7.43351	18.7	17.0584	19.7803
Zla01G000860	1.82784	0.560987	0.091775	11.1591	6.7484	5.89733
Zla10G008560	61.6648	39.8373	45.5802	0.04614	0	0
Zla13G014090	0.799098	2.40215	0.125713	6.65739	15.9933	9.83409
Zla16G004180	3.63248	2.40956	1.49607	7.99865	9.01483	7.34444
Zla13G012530	1.60133	1.06217	2.43494	6.35245	6.85106	5.97675
Zizania_latifolia_newGene_4478	2.34381	1.62765	2.18067	1.13197	0.746173	0.386255
Zla04G031030	17.2058	19.1044	10.972	39.1969	43.4329	37.818
Zla07G009580	4.85666	6.15339	4.2698	11.0834	11.4842	13.2587
Zla11G016260	0.505111	0.585981	0.59665	1.85869	2.76567	3.64416
Zla02G002840	1.12093	1.08401	0.060278	11.1395	16.1653	5.13307
Zla16G003860	252.917	230.751	216.316	120.621	113.8	131.819
Zla03G008720	1.80917	1.95022	1.77518	5.89607	7.9174	5.49898
Zla08G016830	6.15994	9.98392	4.00167	43.0599	54.594	55.3809
Zizania_latifolia_newGene_7783	6.35652	5.59297	3.14531	17.5674	13.7853	14.404
Zizania_latifolia_newGene_7780	13.2532	12.6135	10.1799	48.0252	65.9416	51.7293
Zla16G013260	3.75057	4.27623	3.6285	9.38407	10.9176	8.26096
Zla15G008680	7.49276	9.6049	6.38948	67.4502	71.7789	53.5626
Zla03G012520	2.48611	7.0971	0.42124	18.0244	49.2708	21.7216
Zla14G002850	19.0196	18.9729	16.3087	9.21512	6.8569	7.0004
Zla03G002400	0.041559	0.032132	0	0.47689	0.368738	1.6449
Zla07G002920	27.9747	20.8463	25.3102	7.6845	10.0382	10.9315
Zla16G006740	0.988603	1.65448	0.617076	3.8628	7.15573	7.29331
Zla15G002160	4.20314	4.24616	2.87696	11.6411	14.3394	15.195
Zla01G013370	1.19383	1.65849	2.11273	8.75555	8.03873	14.5722
Zla01G030820	7.73026	4.71331	137.326	0.127452	0.168426	1.11847
Zla06G007180	41.4422	38.1713	21.3132	12.2554	7.87099	7.09553
Zla05G001250	10.9091	11.7262	8.38413	24.5442	29.7669	26.5618
Zla04G017230	28.0149	32.1242	29.7855	3.81049	4.21856	4.95159
Zla02G003920	14.8252	21.4933	21.6762	32.0684	49.5631	48.4947
Zla04G014760	18.9775	15.3504	16.0939	0.141914	0	0.068738
Zla02G005450	0.607245	0.703724	0.460184	2.79925	2.46169	3.64232
Zla05G001780	2.00709	1.31115	2.91877	12.0496	8.79922	12.5743
Zla17G005630	194.46	98.0589	390.83	3.29977	2.44457	4.03858
Zla08G006090	4.84595	7.97656	6.14901	18.5952	33.0039	24.8081
Zla03G027610	2.04763	3.20494	2.3519	5.37437	5.27415	6.02782
Zla04G015490	18.6366	24.9731	25.454	9.66927	10.1879	9.18605
Zla01G009370	37.5879	57.8104	21.5722	123.254	153.167	132.243
Zla02G013890	1.98075	3.06699	2.06082	16.1358	12.5164	17.0073
Zla10G010370	6.32319	7.05217	4.61726	19.1781	22.2991	26.3613
Zla16G001710	50.093	69.2198	32.6694	16.6511	11.2052	8.85012
Zla14G001210	38.8172	27.1614	30.2503	6.29199	6.86782	6.98418
Zla11G005160	1.13115	0.994525	1.00391	2.2544	3.06117	2.38485
Zla02G021410	2.71111	2.35991	14.0534	0.504829	0.569139	0.264998
Zla13G016780	132.201	121.581	119.476	51.9113	54.4542	60.0884
Zla15G003350	2.94202	1.95413	2.94039	11.0981	15.5915	9.21329
Zla01G008830	16.6826	16.0177	11.8251	8.24875	7.78962	5.52812
Zla10G011960	29.161	25.6446	24.5737	16.9345	10.8236	13.0506
Zla04G037320	10.3106	11.3228	9.04336	4.65785	4.28601	4.94067
Zla13G007990	9.36599	9.79573	4.38616	28.5232	25.2747	21.5383
Zla01G006920	4.35168	6.52979	2.89118	18.594	24.1109	24.4154
Zla11G001320	6.78441	8.59259	3.28766	13.0368	14.3809	20.054
Zla12G013570	127.614	396.698	45.1977	0	0	0
Zla04G021280	15.5181	22.8265	19.7255	0.2956	0.372154	0.242289
Zla02G027010	56.6563	63.8106	29.3187	165.654	109.046	97.2215
Zla05G027300	9.99996	11.3473	3.78334	17.6644	21.08	30.1491
Zla02G022250	8.71933	10.3117	7.37789	38.3401	47.7326	36.2616
Zla04G020620	10.7182	12.7548	8.63364	22.3284	22.5567	25.4012
Zla13G011170	4.09649	5.93267	4.06756	11.7909	15.0308	15.4636
Zla03G013040	5.0028	6.65298	4.67939	11.535	11.0978	16.839
Zla09G013070	1.0874	1.22606	0.323937	33.9011	71.8114	47.0862
Zla01G011330	1.28771	0.798514	1.03226	1.99261	6.11218	4.18685
Zla15G010540	2.19876	2.27527	1.99884	0.905791	0.778309	1.46271
Zla05G011600	0.99859	1.79879	1.60216	1.90062	5.62339	4.08936
Zla10G013610	6.208	12.2169	6.54467	41.8345	40.903	54.3272
Zla03G014320	28.6482	15.5045	26.9504	0.77614	0.735619	0.968235
Zla01G021730	9.79629	9.25428	10.2424	3.49925	5.01359	4.37248
Zla15G015440	7.67742	8.22118	5.20295	22.8348	44.4841	39.2683
Zla11G010710	3.18146	0.972201	0	18.2706	35.3141	18.2137
Zla13G008060	6.17379	6.5772	2.71941	11.7664	11.9405	14.2568
Zla05G018760	39.1603	45.5724	28.6969	82.3095	110.151	87.2821
Zla11G013060	1.33589	1.37802	3.80267	31.6714	33.6232	55.9298
Zla08G019610	25.6352	31.3471	13.8682	11.0635	9.9162	11.6743
Zla10G017620	5.50476	4.9648	3.00568	2.58931	1.85872	2.14807
Zla04G033140	11.0248	11.5224	8.95385	17.6013	25.5214	24.7564
Zla08G022130	18.7453	33.8025	9.97951	33.6219	61.0943	46.0134
Zizania_latifolia_newGene_1261	1.908	0.856143	3.27313	0.207031	0.457943	0.167221
Zizania_latifolia_newGene_1267	15.8736	10.9469	11.942	148.054	172.434	136.786
Zla03G006210	11.9515	13.9117	13.1778	4.98476	4.95759	4.57785
Zla02G030470	69.8358	36.3244	66.4399	0.075017	0.057625	0.127164
Zizania_latifolia_newGene_4420	3.16775	16.55	3.02328	0	0	0
Zla12G001810	49.4342	47.0356	45.8088	18.6173	21.351	19.1434
Zla10G016570	58.7913	72.2653	86.6103	26.6311	24.9884	34.5414
Zla10G008730	1.56437	2.21649	0.179098	6.69069	4.40022	5.05828
Zla02G015790	2.30516	1.98352	1.27779	0.496669	0.757857	0.526215
Zla12G013630	20.9082	21.9095	14.3475	11.4408	7.81649	10.0984
Zla07G013270	9.61185	12.1189	8.06302	31.9635	50.0764	60.2554
Zla05G026170	4.83519	4.9567	6.22413	11.9212	13.0442	11.943
Zla04G007460	3.22071	2.97945	2.65433	10.342	6.81485	3.08695
Zla10G000100	112.514	92.0563	96.2164	37.7671	45.9166	41.9944
Zla03G004100	1.15214	1.44328	0.31439	5.95657	8.44343	9.02183
Zla01G015950	60.3534	54.0181	20.3976	131.278	138.865	137.36
Zla07G002630	6.67172	5.35151	9.82781	14.5398	26.4446	11.7038
Zla01G028450	9.6778	12.1167	11.8283	22.5885	26.0416	32.1627
Zla07G017590	0.763963	0.726484	0.340265	2.48849	2.9619	5.63297
Zla06G014920	19.3494	23.6344	11.6	31.814	40.0048	55.5619
Zla08G024160	2.07103	2.4248	2.30525	6.9092	7.05787	9.17603
Zla01G030250	9.15024	8.56136	8.79614	34.3003	24.3841	24.6724
Zla06G005300	4.07339	4.71875	4.47524	11.925	12.545	10.9984
Zla14G010000	1.18786	1.35566	1.76519	3.22105	3.96796	5.70989
Zla05G007930	103.541	101.745	113.034	41.5607	41.2083	45.6494
Zla05G015250	117.729	54.2765	321.98	1.44867	2.23471	9.62282
Zla16G001260	4.95924	4.87711	6.6337	11.3556	19.4536	16.1091
Zla12G008140	12.0824	11.3757	13.5208	0.571306	0.492297	0.560997
Zla06G007680	9.57553	9.19934	6.60838	3.94921	4.20904	3.32242
Zla15G002640	2.87547	4.055	2.16504	7.62052	6.47162	6.07873
Zla14G006050	0.491298	0.643459	0.582074	3.98295	3.13362	4.57915
Zla16G002790	320.033	366.93	366.035	72.6532	54.951	92.6085
Zizania_latifolia_newGene_8995	5.34546	4.39977	1.83344	12.1092	9.77482	5.83957
Zla08G007790	11.7962	14.1379	24.7618	4.07804	4.88978	6.531
Zla06G016390	21.0183	19.4329	17.8345	6.09408	7.30875	6.97641
Zla16G006360	0.946877	1.64645	1.76751	6.08077	4.43723	6.31363
Zla12G009360	1.81472	1.8099	1.34648	6.38569	5.2231	7.07367
Zla04G018730	33.2146	47.4971	24.5195	5.81073	4.54322	5.80939
Zla02G002500	3.52387	4.96262	2.30806	9.55726	7.09949	7.52516
Zla10G012100	24.1924	16.0002	24.4017	2.22829	2.43583	2.36418
Zla02G011040	0.50669	0.856581	0.627175	1.79396	1.87833	1.7884
Zla06G012670	10.3754	10.0756	4.7844	19.0855	18.3306	16.7866
Zla04G014130	29.7907	35.2771	32.7681	55.6101	86.6377	94.8228
Zla11G002050	1.87456	1.5391	1.24277	0	0	0
Zla04G015840	36.6989	50.9585	29.8821	2.99939	3.95435	7.96742
Zla08G015610	4.91088	6.59351	4.0516	11.7269	19.6756	25.6009
Zla03G027790	2.15866	1.92435	2.99451	5.5852	6.58348	9.43523
Zla12G011440	1.38466	1.0495	0.248556	3.1175	3.91625	3.75553
Zla14G004540	19.7463	24.6495	17.1723	1.32673	2.7187	2.90579
Zla06G014090	0.919677	1.09333	0.370266	2.26811	3.62121	1.53057
Zla06G015940	6.98726	7.49196	5.78684	15.4216	17.6461	14.9723
Zla17G012100	10.9901	11.8112	12.2621	26.3071	39.7016	38.9346
Zla09G001940	3.0218	3.24703	2.30551	5.91745	8.57134	6.31173
Zla01G015730	13.0298	13.176	8.32868	2.33506	2.86725	3.1482
Zla09G012570	29.1468	39.1352	8.58795	125.287	81.8306	51.5879
Zla09G002230	68.156	100.887	57.6591	245.806	182.161	155.457
Zla03G008010	2.1504	1.89792	1.87844	5.63617	7.46245	5.47903
Zla08G021680	14.2635	11.5219	14.3532	6.31699	6.52029	7.83072
Zla03G019130	3.80496	4.15466	2.36221	11.9476	11.1861	17.0468
Zla03G012700	2.6729	3.71068	2.052	8.97756	10.3897	4.87549
Zla02G030980	25.046	23.6717	23.8315	72.3863	59.8303	65.0047
Zla02G027580	10.6028	10.7022	12.3449	27.172	26.9879	42.2206
Zla02G017050	23.1025	23.4381	19.4608	159.574	151.358	247.78
Zla07G019230	0.117209	0.15885	0	8.61013	4.14392	5.34171
Zla11G002730	0.310484	0.094745	0.048543	1.6622	2.34588	2.21054
Zla04G016180	16.7931	20.7917	11.8721	50.0464	44.0361	44.1331
Zla15G006020	1.62154	2.22924	0.702239	5.11865	7.58677	5.91363
Zla12G017150	115.654	194.865	187.698	282.436	346.258	562.943
Zla12G016400	2.40997	2.91507	3.14451	9.29205	13.198	8.86484
Zla01G020950	42.0252	51.2189	42.7129	114.062	146.532	199.055
Zla13G006140	4.00733	4.68491	2.01319	28.1665	32.0022	28.6887
Zla02G023000	958.946	315.266	4808.57	0.048499	0.516376	2.17822
Zizania_latifolia_newGene_2749	1.87317	2.74195	2.10015	8.03274	8.2288	5.2566
Zla02G028600	4.74106	6.07696	3.93553	2.27477	2.29315	2.61695
Zla08G011180	26.8039	18.5754	29.9014	5.50417	5.45869	5.66314
Zla07G009540	156.95	133.716	165.514	0.035539	0	0.034599
Zla15G014070	51.5883	45.1328	39.5991	25.7556	14.9049	20.8955
Zla01G002320	51.8496	41.7558	43.3091	14.5197	20.578	19.5759
Zla12G012380	3.00617	3.45749	1.28181	4.34193	6.11454	7.1742
Zla04G005020	1.80782	1.58807	1.54492	5.69323	5.81382	12.4202
Zla04G014850	6.22386	6.1585	6.41892	59.4466	63.3205	35.8172
Zla05G012560	1287.59	1251.82	666.32	0.576347	1.54204	0.874961
Zla13G006850	2.16082	2.19428	1.31434	15.5707	13.0568	11.8873
Zla02G023910	2.9781	2.38263	1.8832	1.10213	1.22292	1.01056
Zla14G010240	59.0891	56.9424	28.1096	151.391	102.025	99.3727
Zla13G008450	2114	617.697	7382.12	12.1757	12.8117	17.0868
Zla05G008490	13.9118	12.6482	17.3799	46.4128	55.6446	72.5808
Zla02G001940	0.510709	0.597124	0.393369	5.91305	5.55302	6.57172
Zla01G003050	8.90087	9.77616	8.31057	2.28506	2.91492	2.25395
Zla11G016960	68.2898	49.2276	20.7092	3.79818	4.31245	5.23327
Zla11G012270	32.8658	41.8506	17.5585	1.80012	2.17685	3.55479
Zla02G001490	148.874	183.57	62.4294	703.045	577.102	467.537
Zla01G003580	3.94214	6.48583	1.76723	18.1648	28.1691	27.2738
Zla02G006440	23.8639	32.9553	18.1592	41.4175	70.395	62.4875
Zla01G016600	35.9854	42.4103	12.4212	135.301	80.9482	99.6457
Zla05G011030	1.46086	0.968667	1.20551	3.21672	2.58713	3.01714
Zla12G010830	19.2817	22.8946	23.5974	97.6997	117.892	117.16
Zizania_latifolia_newGene_5006	3.39046	4.17178	1.17741	0	0	0
Zla04G030370	123.325	81.4558	99.4712	23.2168	15.8031	18.8116
Zla05G010870	165.442	61.2553	249.562	0	0	0
Zla04G029020	33.1328	36.2682	25.578	4.42814	7.42492	4.09017
Zla02G002370	238.31	250.466	225.65	12.1274	19.4586	20.2382
Zla16G002800	26.7182	31.422	25.9965	17.2324	12.2926	13.6585
Zla03G002330	3.10998	4.35851	1.7289	7.04214	10.4836	8.072
Zla05G010070	52.4457	30.5177	16.1885	1.55316	1.32148	1.65961
Zla12G015920	0.40958	0.588792	0.400303	11.9122	15.8564	21.3438
Zla07G010440	1.00466	0.886734	0.429272	2.48844	1.64111	1.84713
Zla09G011150	4.25987	6.02769	3.70079	2.1349	2.2166	2.44015
Zla14G002620	50.2359	87.8545	34.3753	74.4685	188.504	165.994
Zla13G007730	0.105713	0.160501	0.292971	6.40122	6.72206	12.0184
Zla04G034130	1.2965	2.54604	1.59976	51.3667	61.7705	55.6308
Zla09G015600	7.06089	4.37488	8.55662	2.99835	3.78426	3.09884
Zla13G006460	68.2484	85.2397	50.5726	130.276	208.266	212.139
Zla06G013830	0.339337	0.491428	0.41355	0.865029	1.09926	0.783305
Zla03G002800	0.456086	0.547785	0.148978	1.58898	1.88278	1.29584
Zla10G005790	795.106	960.037	384.108	0	0	0.08628
Zla04G032990	7.2768	7.83461	2.67925	76.9344	68.8895	56.6443
Zizania_latifolia_newGene_2944	4.03455	3.1138	3.56806	1.75402	1.03203	1.85402
Zla01G028390	24.9004	35.5706	15.9475	3.30679	2.81889	3.79783
Zla01G033430	4.51143	3.29724	3.66888	0.853619	0.555097	0.830663
Zizania_latifolia_newGene_5837	11.8541	13.3589	9.52778	23.6293	23.4064	32.7158
Zla02G015230	3.3329	6.02325	6.02091	13.3395	14.6659	11.3966
Zla02G000260	78.9108	48.5091	139.664	0.126834	0.09301	0.123481
Zla02G014230	0.363647	0.608574	0.363981	5.29541	5.71997	5.05359
Zla04G018110	5.124	4.02165	3.21591	1.34599	1.11493	1.09429
Zla09G007860	31.8578	37.8256	24.3068	9.25962	12.2381	14.2678
Zla08G002920	5.92423	3.99666	2.99649	2.06905	2.51883	1.88648
Zla06G009820	36.5612	48.017	23.2719	146.734	129.711	119.588
Zla06G010710	2.47973	2.62711	5.44098	0.813755	1.06519	0.881831
Zla02G012180	5.66833	3.74204	2.50226	30.5996	38.8562	32.0124
Zla04G001910	53.6157	45.7272	52.6431	22.2395	25.7576	25.0063
Zla11G009430	14.7256	12.452	13.6552	6.07212	7.84218	7.47912
Zla01G032740	318.94	303.652	311.504	149.323	151.475	174.363
Zizania_latifolia_newGene_9395	1.82216	1.73992	2.69142	0.890318	0.674676	1.17266
Zla04G036190	0.199962	0.355143	0.708904	3.01374	6.60685	6.31112
Zla01G024930	6.57249	4.76775	10.7097	0.452633	0.427482	1.34581
Zla08G003200	5.82852	9.26111	8.10298	3.10329	2.7427	3.88192
Zla11G015120	0.968943	1.10993	0.399925	2.75197	1.89901	2.0739
Zla02G029710	2.17248	1.37833	2.39619	17.0426	15.977	22.6465
Zla11G008740	3.2229	3.09769	3.0177	0.82861	1.05683	1.01098
Zla15G005930	28.1582	32.3902	35.0132	14.6838	12.0732	17.2173
Zla02G014910	10.8728	6.55991	16.314	1.81979	2.24854	3.25541
Zla09G004740	932.069	1033.59	993.262	37.1439	29.0963	64.9028
Zla14G003910	41.1473	33.8305	31.9664	20.7353	19.1042	15.3058
Zla02G022840	6.75639	7.4516	6.27869	38.4751	48.5187	70.0115
Zla15G005200	0.138329	0.061469	0.074732	0.403733	0.606136	0.444106
Zla06G012820	246.493	214.573	228.262	104.477	102.869	115.331
Zla13G005420	21.6811	21.1839	26.5219	10.0841	8.76392	11.6437
Zla03G024160	20.2785	17.2941	18.8992	8.43245	9.79607	10.481
Zla10G012730	1.33844	1.32984	0.535719	2.85537	2.86845	2.49108
Zizania_latifolia_newGene_90	82.5317	75.3993	61.5744	2.50781	2.5227	5.37986
Zizania_latifolia_newGene_93	3.61722	4.11485	2.70825	0	0	0
Zizania_latifolia_newGene_94	41.5921	28.7439	33.2523	0	0	0
Zla02G006600	230.63	174.194	207.335	69.398	60.9608	62.889
Zizania_latifolia_newGene_3892	0	0.66182	1.39317	7.52585	3.57917	7.45171
Zla08G017480	40.028	37.6013	36.8437	18.4635	17.6335	23.2821
Zla03G015740	0.7613	0.464173	0.559034	5.96504	2.94285	1.76631
Zla06G009200	22.3406	29.8328	20.4239	0.671475	0.53212	1.81295
Zla10G010460	10.1828	35.4417	5.83692	0	0	0
Zla04G010970	10.7006	8.93994	17.8861	4.23479	3.50089	5.42698
Zla02G021300	1.46407	1.32381	0.551621	4.06524	5.8864	5.98671
Zla17G006360	4.65545	4.46635	4.98697	2.88246	1.44263	2.25147
Zla14G000230	39.7787	32.5412	38.9345	17.4931	16.2073	18.0182
Zla16G001840	3.93291	4.03839	2.69775	8.41305	6.87079	10.2542
Zla03G019070	5.0648	2.37821	6.10719	2.26857	1.79385	1.78446
Zla02G027460	59.9575	67.7019	53.1221	8.5046	4.5096	7.46787
Zizania_latifolia_newGene_6940	0.585481	0.39519	0.441463	1.50464	2.54737	2.03177
Zla03G021690	51.8471	50.4614	36.887	17.5444	19.4686	24.9531
Zla13G006260	1.22928	1.89583	0.723299	45.3318	52.0796	27.2062
Zla12G003060	0	0.101052	0	2.47679	6.70335	2.52894
Zla08G024330	1.907	2.6251	1.79739	5.106	4.82616	4.72728
Zla13G011990	0.938819	0.702642	0.796548	2.77068	2.21676	2.05454
Zla13G013620	1.10093	1.29478	0.622082	6.32646	7.2658	6.83809
Zla01G001880	68.7582	49.6718	86.5716	25.9526	31.3803	25.8142
Zla03G016500	14.6225	25.7411	20.5695	54.5918	50.4056	93.511
Zla13G009200	15.1471	14.38	17.5588	5.68496	6.63198	6.86256
Zizania_latifolia_newGene_7706	8.54795	10.6891	3.85122	43.3519	34.4606	20.5895
Zla06G004590	26.2038	18.6712	34.977	3.59797	0.89901	0.941783
Zla16G012320	0.798883	1.52917	1.34708	2.30652	2.54626	5.25661
Zla03G000640	16.8751	19.2315	12.3529	154.865	178.166	97.6314
Zla03G007690	0.843981	1.7656	2.17735	5.3128	5.04724	8.90838
Zla01G023360	0.718173	1.02128	0.362217	1.42119	1.95761	3.96089
Zla06G008930	28.0415	24.2488	14.4058	6.37366	5.38588	5.02304
Zla03G007340	8.79834	9.01524	3.34355	35.3962	33.1902	25.3938
Zla08G016920	1.63987	2.10955	0.590111	20.0252	3.89155	7.98639
Zizania_latifolia_newGene_3289	1.38789	1.74066	2.36984	0.961873	0.617936	0.724306
Zla09G016080	15.0785	17.3533	4.17285	41.9654	41.8347	62.3982
Zla09G012500	53.7023	45.5437	83.8802	27.1867	17.834	21.2706
Zizania_latifolia_newGene_1574	0.335177	0.123423	0.296377	1.26067	1.91715	1.31591
Zla01G003620	2.09124	0.564734	0.315249	3.51853	7.59114	5.31671
Zla05G015970	2.11712	2.00518	1.13651	11.6875	11.6822	9.04485
Zla03G016080	137.051	132.017	123.912	55.2923	62.0017	70.4975
Zla04G003280	5.0031	4.73253	2.17555	8.04228	8.8621	9.52499
Zla07G008160	8.43246	7.68968	6.56205	3.05292	3.54238	2.80354
Zla13G016360	126.849	97.3695	147.422	13.8176	12.505	15.2028
Zla01G031110	112.445	87.5834	98.7915	38.679	46.8409	43.7026
Zla10G004090	35.2717	30.9102	30.5579	13.9851	15.8954	13.3939
Zla05G003480	83.3612	57.952	65.0044	27.5233	29.2361	33.2451
Zla07G013560	25.7944	24.3107	24.2046	13.2935	11.9491	14.1091
Zla05G006670	6.83011	8.36541	0.742957	44.7687	38.9979	34.1146
Zla09G014620	61.5014	47.3513	87.3186	23.152	23.045	19.7084
Zla09G001820	1.19204	1.57254	1.06847	2.48285	3.893	2.22782
Zla02G002650	0.54676	0.720355	0	5.78859	17.018	4.49662
Zla14G002450	4.06676	4.8845	3.27092	15.9726	12.5769	16.1365
Zla04G015410	13.7493	13.8139	8.59914	3.00072	3.52371	3.96587
Zla02G001300	3.23596	1.74276	0.64593	9.02804	6.35482	5.44588
Zla09G005670	15.6726	32.8446	11.8875	4.42622	3.99211	4.18441
Zla11G016970	64.2774	48.248	10.5048	2.44809	9.05003	9.92612
Zla07G007660	6.42293	8.20105	6.96604	13.0365	19.0708	19.5575
Zla02G021490	4.37613	4.27258	3.09163	8.23736	9.46383	7.78504
Zla07G017320	92.228	69.5259	35.9678	12.2728	11.1416	12.611
Zla11G014480	4.562	5.47756	1.7408	7.02252	14.7771	18.3571
Zla12G005090	31.9342	19.4337	33.2759	0.587028	0.324534	0.367298
Zla09G003310	0.153046	0.338981	0.16703	7.32831	8.81556	8.94086
Zla17G002470	11.6224	4.32413	10.3443	1.05738	0.895259	1.10898
Zla11G004250	0.359435	0.82788	0.427044	2.16493	1.84969	2.12275
Zla16G000950	7.83705	5.23863	6.06175	0.365957	0.135596	0
Zla01G010760	0.662637	1.57444	0.948424	4.23784	4.95903	5.02531
Zla17G004960	21.7223	23.4772	19.6864	10.2843	10.0719	8.91104
Zla07G004310	5.7662	8.40663	5.9506	12.3347	18.8945	15.5381
Zla11G015680	8.77644	8.43035	8.72892	3.05738	3.40672	3.48832
Zla08G016220	6.1412	8.03081	2.32972	21.2231	9.47214	14.502
Zla01G005280	13.9232	15.0654	10.1614	7.1082	3.73494	3.9552
Zla04G012570	118.009	101.411	34.5558	0.614902	0.649232	0.798793
Zla10G003570	198.505	125.635	155.905	0.63452	0.640034	0.714805
Zla15G006470	1.40907	1.89915	0.490894	12.158	32.4654	35.1033
Zla13G009040	11.7731	11.9959	9.22998	4.11717	5.4635	6.72296
Zla17G001870	40.9021	49.8655	32.1728	20.7792	18.693	17.8426
Zla10G015750	0.358889	0.736076	0.129095	1.33252	1.75139	1.78732
Zla04G020150	0	0	0	30.4783	31.8717	22.5908
Zla13G002740	10.6917	7.00367	12.8543	3.87556	3.58407	4.00122
Zla15G015370	12.3766	26.2314	5.62679	31.9529	65.5747	43.1394
Zla02G026320	5.04135	4.78874	5.26961	15.4411	12.2828	14.713
Zla0G001060	9.00755	4.09465	15.5977	0	0	0
Zla02G012800	0.794254	0.325834	0.632372	3.24463	2.54782	5.14181
Zla08G014630	1.2369	0.845919	0.170928	2.13705	4.47598	4.53374
Zla15G001790	13.1745	18.6244	15.4642	87.5281	125.484	72.0002
Zla01G020790	1.81036	1.50534	1.20812	4.25258	5.06669	5.09988
Zla03G021520	4.70987	8.90773	6.29268	35.6937	46.4049	27.5679
Zla0G000330	0.607726	0.504421	0.691134	1.74384	1.63584	1.41978
Zla0G002780	0.212479	0.5955	0.137156	2.19526	2.76144	4.82702
Zla10G010630	0.986222	1.36142	0.585663	3.53753	4.45808	4.86585
Zla12G011570	15.984	8.79068	16.5419	5.46868	5.43314	7.82299
Zla02G030120	16.3287	12.2977	15.672	4.93975	5.70958	5.59263
Zla08G021990	5.03436	3.17327	2.23008	7.80974	13.3379	14.4905
Zla15G003940	0.31056	0.255171	0.183715	0.533642	0.646495	0.517673
Zla04G020930	0	0	0	2.92604	3.1423	2.83791
Zla13G000330	6.16873	6.06005	9.06301	0.654197	0.821598	0.751796
Zla05G022740	1.22168	1.10542	1.6546	7.09785	5.31091	4.47209
Zla09G004060	4.03793	5.81353	3.72166	7.49851	9.58395	12.24
Zizania_latifolia_newGene_6753	15.0038	17.4494	24.3275	8.06927	4.08801	3.20728
Zizania_latifolia_newGene_6755	0.627705	0.525192	1.19078	5.23458	4.4347	6.59261
Zla07G011740	11.0131	20.0747	7.46015	32.2581	33.8197	19.4329
Zla10G000630	2.99276	3.81029	2.42272	5.22386	7.59931	12.6963
Zla11G006700	2.72294	2.14773	0.491656	21.0866	9.31496	7.01939
Zla10G000180	4.45872	4.09205	3.93263	8.71162	9.27966	9.89906
Zla01G031910	27.6224	24.3642	23.4574	8.44587	8.70762	12.3168
Zla03G018200	27.6205	32.9904	19.5169	79.8301	80.0094	61.4597
Zla14G008820	31.5477	28.4101	30.1257	12.9403	15.0164	15.8054
Zla05G023030	42.2942	48.0046	42.2377	12.4689	11.9012	14.1411
Zla02G025910	2.95883	4.76457	1.14978	0.052588	0.043266	0.2178
Zla01G032950	8.54829	9.78931	6.47636	15.5011	20.3591	19.1418
Zla07G012140	53.8088	41.5502	67.8292	25.3389	26.3581	22.4843
Zla13G002220	3.53559	6.2144	2.44094	14.3255	13.702	17.2704
Zla17G011180	12.7107	12.5129	7.57822	4.92472	3.95948	3.72014
Zla11G016180	0.598162	0.48217	1.23124	0.076275	0.21667	0.092684
Zla07G017510	111.078	96.1053	194.501	12.8337	20.563	21.4047
Zla16G003940	187.231	168.04	160.904	86.9053	89.1951	95.2699
Zla12G016860	1.91349	1.92455	0.486811	0.25958	0.470401	0.469494
Zla16G011250	20.806	26.5733	14.317	4.96288	4.77735	5.37665
Zla10G016090	2.25442	2.77043	1.30262	4.50148	8.46662	5.38997
Zla10G005460	2245.33	707.928	7621.5	0.345475	0.69498	3.18777
Zla01G007920	1.03636	0.789418	1.07973	0.018104	0	0.016979
Zla09G006500	11.4489	12.5489	16.667	62.4984	94.2396	62.8666
Zla01G002740	25.9854	21.96	19.8211	7.74874	8.9308	7.81032
Zla06G004030	68.5284	61.9116	66.9275	31.0472	27.2245	30.6292
Zla06G016060	21.8479	30.809	15.3179	64.7368	61.007	90.7151
Zla04G003120	13.7715	11.0487	14.6513	6.1973	5.77417	5.78026
Zla06G007600	39.5399	31.0065	38.1435	15.868	19.7016	19.178
Zla17G005790	22.0659	10.5195	31.3614	0	0	0
Zla06G011440	7.72523	10.5802	3.44677	19.5576	33.8955	20.726
Zla01G013300	24.329	23.3855	24.7629	51.0295	51.314	59.2693
Zla05G004510	34.6573	36.54	37.2181	18.9444	19.849	18.6485
Zla01G008070	0.728375	0.460433	0.39113	1.38712	1.17323	1.0282
Zla04G026210	87.7619	115.705	91.8794	40.0858	29.5153	28.7529
Zla12G007700	169.84	238.48	165.399	86.0943	86.6504	77.1596
Zla02G017830	114.584	186.514	38.8981	2.95467	2.28274	2.82361
Zla12G005530	11.323	10.1757	10.4517	29.5187	39.7787	26.2144
Zla04G007710	4.04416	4.03979	1.48354	13.312	10.3667	14.8319
Zla09G011680	0.109174	0.146393	0	0.978998	0.990965	0.890211
Zla04G034990	4.86947	5.016	6.17239	10.8862	12.5471	14.7723
Zla08G015690	166.305	88.6695	364.354	33.4819	49.3726	40.8256
Zla07G003960	16.3236	30.3113	8.17245	33.2857	57.0321	43.9178
Zla04G001710	2.40957	2.4585	1.794	8.69742	11.1772	10.1153
Zla03G027710	2.72815	2.2933	2.65009	0.658855	0.342883	0.633373
Zla04G025740	2.84877	9.46542	5.75767	27.1878	41.2129	50.0002
Zla03G025400	1.54325	1.24522	0.741986	0.368699	0.169073	0.41445
Zla14G007670	10.9601	15.6928	4.6204	19.7155	28.427	29.1609
Zla04G028710	153.81	147.347	140.675	74.2806	66.5094	69.1776
Zla04G035110	15.7864	19.908	15.0159	28.7204	43.6093	38.029
Zla05G006820	39.2884	41.9794	41.1669	78.6962	91.0192	105.979
Zla05G009830	8.91574	9.67026	3.09094	38.7734	30.8698	39.6339
Zla09G004860	289.656	177.794	300.826	13.0767	7.88621	7.82988
Zla06G013540	2.84722	3.48404	2.4725	15.4498	12.4623	12.9442
Zla09G005190	209.644	182.814	242.08	8.65474	3.16382	7.81603
Zla01G001620	10.823	11.9263	9.2463	2.37904	2.95795	2.65842
Zla14G004320	1.66516	1.57904	1.24927	5.87901	7.13635	9.22484
Zla11G000980	71.3566	90.2177	34.657	180.453	185.278	162.651
Zla08G022230	5.69562	4.6224	3.89098	1.0748	0.892941	1.00922
Zla02G016010	0.346971	0.230926	0.224776	0.769337	1.40939	1.50771
Zla01G029200	293.535	317.978	322.174	28.2828	6.09748	7.9984
Zla02G019590	6.96377	5.24824	6.01644	2.07112	1.75935	3.0292
Zla06G010220	4.84622	4.57898	3.00085	55.0858	67.1622	75.2872
Zla11G005000	0.028216	0	0.156703	2.16845	3.32895	1.8433
Zla06G015050	0.162583	0.194164	0.132366	0.617253	1.59871	1.55262
Zla02G029220	57.7371	46.53	57.2707	22.07	28.074	26.1543
Zla15G008200	21.8607	21.2469	19.6178	80.876	85.1247	138.899
Zla13G004830	1.00903	1.43363	0.776602	3.95618	4.32406	3.646
Zla07G003420	9.63382	16.5697	4.74599	19.7706	29.9824	21.029
Zla13G013490	13.3813	17.8072	10.7058	5.66941	5.73486	7.44316
Zla03G015250	2.52	1.91628	1.99229	5.31957	6.3366	5.09431
Zla02G003510	0.664505	0.602745	0.545611	2.27483	4.20547	3.4542
Zla14G000950	4.11201	3.7924	1.23091	35.54	8.40906	7.99984
Zla0G000900	2.13373	0.901221	13.0262	0.017541	0.030955	0
Zla05G017160	12.5362	11.8171	8.656	30.8147	22.6766	21.3586
[truncated: 4,767 more rows]
